# Supplementary material for: Transcriptomes of human prostate cells
Source: BMC Genomics. 2006 Apr 25;7:92. doi: 10.1186/1471-2164-7-92 (PMC1553448; doi:10.1186/1471-2164-7-92)
Supplement: Additional file 1 — Softmatrix raw data file of prostate cell transcriptomes RMA normalized raw Affymetrix signal for MACS sorted prostate cells in the Softmatrix format. Column ID_REF indicates Affymetrix probeset, CD26_repX indicates luminal cell sorts, CD104_repX indicates basal cell sorts, CD49a_repX indicates stromal cell sorts, and CD31_repX indicates endothelial cell sorts, where X is the biological replicate (1-5). [file 1471-2164-7-92-S1.zip]

Archive with 3 entries (2 files):
- Additional_file_1.txt
- __MACOSX/
- __MACOSX/._Additional_file_1.txt
