# Supplementary material for: Transcriptomes of human prostate cells
Source: BMC Genomics. 2006 Apr 25;7:92. doi: 10.1186/1471-2164-7-92 (PMC1553448; doi:10.1186/1471-2164-7-92)
Supplement: Additional file 1 — Softmatrix raw data file of prostate cell transcriptomes RMA normalized raw Affymetrix signal for MACS sorted prostate cells in the Softmatrix format. Column ID_REF indicates Affymetrix probeset, CD26_repX indicates luminal cell sorts, CD104_repX indicates basal cell sorts, CD49a_repX indicates stromal cell sorts, and CD31_repX indicates endothelial cell sorts, where X is the biological replicate (1-5). [file 1471-2164-7-92-S1.zip › Additional_file_1.txt]

	^SAMPLE=CD26_rep1	^SAMPLE=CD26_rep2	^SAMPLE=CD104_rep1	^SAMPLE=CD104_rep2	^SAMPLE=CD49a_rep1	^SAMPLE=CD49a_rep2	^SAMPLE=CD49a_rep3	^SAMPLE=CD26_rep3	^SAMPLE=CD26_rep4	^SAMPLE=CD31_rep1	^SAMPLE=CD104_rep3	^SAMPLE=CD104_rep4	^SAMPLE=CD104_rep5	^SAMPLE=CD49a_rep4	^SAMPLE=CD49a_rep5	^SAMPLE=CD26_rep5	^SAMPLE=CD31_rep2	^SAMPLE=CD31_rep3	^SAMPLE=CD31_rep4	^SAMPLE=CD31_rep5	^SERIES=Prostate cell types	
	!Sample_title = CD26+ rep1	!Sample_title = CD26+ rep2	!Sample_title = CD104+ rep1	!Sample_title = CD104+ rep2	!Sample_title = CD49a+ rep1	!Sample_title = CD49a+ rep2	!Sample_title = CD49a+ rep3	!Sample_title = CD26+ rep3	!Sample_title = CD26+ rep4	!Sample_title = CD31+ rep1	!Sample_title = CD104+ rep3	!Sample_title = CD104+ rep4	!Sample_title = CD104+ rep5	!Sample_title = CD49a+ rep4	!Sample_title = CD49a+ rep5	!Sample_title = CD26+ rep5	!Sample_title = CD31+ rep2	!Sample_title = CD31+ rep3	!Sample_title = CD31+ rep4	!Sample_title = CD31+ rep5	!Series_title = Prostate cell specific expression	
	!Sample_source_name = normal prostate	!Sample_source_name = normal prostate	!Sample_source_name = normal prostate	!Sample_source_name = normal prostate	!Sample_source_name = normal prostate	!Sample_source_name = normal prostate	!Sample_source_name = normal prostate	!Sample_source_name = normal prostate	!Sample_source_name = normal prostate	!Sample_source_name = normal prostate	!Sample_source_name = normal prostate	!Sample_source_name = normal prostate	!Sample_source_name = normal prostate	!Sample_source_name = normal prostate	!Sample_source_name = normal prostate	!Sample_source_name = normal prostate	!Sample_source_name = normal prostate	!Sample_source_name = normal prostate	!Sample_source_name = normal prostate	!Sample_source_name = normal prostate	!Series_type = repeat	
	!Sample_organism = Homo sapiens	!Sample_organism = Homo sapiens	!Sample_organism = Homo sapiens	!Sample_organism = Homo sapiens	!Sample_organism = Homo sapiens	!Sample_organism = Homo sapiens	!Sample_organism = Homo sapiens	!Sample_organism = Homo sapiens	!Sample_organism = Homo sapiens	!Sample_organism = Homo sapiens	!Sample_organism = Homo sapiens	!Sample_organism = Homo sapiens	!Sample_organism = Homo sapiens	!Sample_organism = Homo sapiens	!Sample_organism = Homo sapiens	!Sample_organism = Homo sapiens	!Sample_organism = Homo sapiens	!Sample_organism = Homo sapiens	!Sample_organism = Homo sapiens	!Sample_organism = Homo sapiens	"!Series_summary = Luminal, basal, stromal, and endothelial cells were MACS sorted from whole tissue.  Targets from five biological replicates of each were generated and the expression profiles were determined using Affymetrix U133 Plus 2.0 arrays.  These data represent cell specific transcriptomes."	
	!Sample_characteristics = CD26+ MACS sorted cells	!Sample_characteristics = CD26+ MACS sorted cells	!Sample_characteristics = CD104+ MACS sorted cells	!Sample_characteristics = CD104+ MACS sorted cells	!Sample_characteristics = CD49a+ MACS sorted cells	!Sample_characteristics = CD49a+ MACS sorted cells	!Sample_characteristics = CD49a+ MACS sorted cells	!Sample_characteristics = CD26+ MACS sorted cells	!Sample_characteristics = CD26+ MACS sorted cells	!Sample_characteristics = CD31+ MACS sorted cells	!Sample_characteristics = CD104+ MACS sorted cells	!Sample_characteristics = CD104+ MACS sorted cells	!Sample_characteristics = CD104+ MACS sorted cells	!Sample_characteristics = CD49a+ MACS sorted cells	!Sample_characteristics = CD49a+ MACS sorted cells	!Sample_characteristics = CD26+ MACS sorted cells	!Sample_characteristics = CD31+ MACS sorted cells	!Sample_characteristics = CD31+ MACS sorted cells	!Sample_characteristics = CD31+ MACS sorted cells	!Sample_characteristics = CD31+ MACS sorted cells	!Series_overall_design = 5 biological replicates for each sort were analyzed (20 chips)	
	!Sample_molecule = total RNA	!Sample_molecule = total RNA	!Sample_molecule = total RNA	!Sample_molecule = total RNA	!Sample_molecule = total RNA	!Sample_molecule = total RNA	!Sample_molecule = total RNA	!Sample_molecule = total RNA	!Sample_molecule = total RNA	!Sample_molecule = total RNA	!Sample_molecule = total RNA	!Sample_molecule = total RNA	!Sample_molecule = total RNA	!Sample_molecule = total RNA	!Sample_molecule = total RNA	!Sample_molecule = total RNA	!Sample_molecule = total RNA	!Sample_molecule = total RNA	!Sample_molecule = total RNA	!Sample_molecule = total RNA	!Series_pubmed_id =	
	!Sample_extract_protocol = Prostate tissue was MACS sorted for positive cells. Total RNA was extracted from the cell lysate using an RNeasy kit (Qiagen).	!Sample_extract_protocol = Prostate tissue was MACS sorted for positive cells. Total RNA was extracted from the cell lysate using an RNeasy kit (Qiagen).	!Sample_extract_protocol = Prostate tissue was MACS sorted for positive cells. Total RNA was extracted from the cell lysate using an RNeasy kit (Qiagen).	!Sample_extract_protocol = Prostate tissue was MACS sorted for positive cells. Total RNA was extracted from the cell lysate using an RNeasy kit (Qiagen).	!Sample_extract_protocol = Prostate tissue was MACS sorted for positive cells. Total RNA was extracted from the cell lysate using an RNeasy kit (Qiagen).	!Sample_extract_protocol = Prostate tissue was MACS sorted for positive cells. Total RNA was extracted from the cell lysate using an RNeasy kit (Qiagen).	!Sample_extract_protocol = Prostate tissue was MACS sorted for positive cells. Total RNA was extracted from the cell lysate using an RNeasy kit (Qiagen).	!Sample_extract_protocol = Prostate tissue was MACS sorted for positive cells. Total RNA was extracted from the cell lysate using an RNeasy kit (Qiagen).	!Sample_extract_protocol = Prostate tissue was MACS sorted for positive cells. Total RNA was extracted from the cell lysate using an RNeasy kit (Qiagen).	!Sample_extract_protocol = Prostate tissue was MACS sorted for positive cells. Total RNA was extracted from the cell lysate using an RNeasy kit (Qiagen).	!Sample_extract_protocol = Prostate tissue was MACS sorted for positive cells. Total RNA was extracted from the cell lysate using an RNeasy kit (Qiagen).	!Sample_extract_protocol = Prostate tissue was MACS sorted for positive cells. Total RNA was extracted from the cell lysate using an RNeasy kit (Qiagen).	!Sample_extract_protocol = Prostate tissue was MACS sorted for positive cells. Total RNA was extracted from the cell lysate using an RNeasy kit (Qiagen).	!Sample_extract_protocol = Prostate tissue was MACS sorted for positive cells. Total RNA was extracted from the cell lysate using an RNeasy kit (Qiagen).	!Sample_extract_protocol = Prostate tissue was MACS sorted for positive cells. Total RNA was extracted from the cell lysate using an RNeasy kit (Qiagen).	!Sample_extract_protocol = Prostate tissue was MACS sorted for positive cells. Total RNA was extracted from the cell lysate using an RNeasy kit (Qiagen).	!Sample_extract_protocol = Prostate tissue was MACS sorted for positive cells. Total RNA was extracted from the cell lysate using an RNeasy kit (Qiagen).	!Sample_extract_protocol = Prostate tissue was MACS sorted for positive cells. Total RNA was extracted from the cell lysate using an RNeasy kit (Qiagen).	!Sample_extract_protocol = Prostate tissue was MACS sorted for positive cells. Total RNA was extracted from the cell lysate using an RNeasy kit (Qiagen).	!Sample_extract_protocol = Prostate tissue was MACS sorted for positive cells. Total RNA was extracted from the cell lysate using an RNeasy kit (Qiagen).	"!Series_contributor = Asa,J,Oudes"	
	!Sample_label = biotin	!Sample_label = biotin	!Sample_label = biotin	!Sample_label = biotin	!Sample_label = biotin	!Sample_label = biotin	!Sample_label = biotin	!Sample_label = biotin	!Sample_label = biotin	!Sample_label = biotin	!Sample_label = biotin	!Sample_label = biotin	!Sample_label = biotin	!Sample_label = biotin	!Sample_label = biotin	!Sample_label = biotin	!Sample_label = biotin	!Sample_label = biotin	!Sample_label = biotin	!Sample_label = biotin	"!Series_contributor = Alvin,Y,Liu"	
	!Sample_label_protocol = Approximately 200 ng of total RNA was processed to produce biotinylated cRNA targets.	!Sample_label_protocol = Approximately 200 ng of total RNA was processed to produce biotinylated cRNA targets.	!Sample_label_protocol = Approximately 200 ng of total RNA was processed to produce biotinylated cRNA targets.	!Sample_label_protocol = Approximately 200 ng of total RNA was processed to produce biotinylated cRNA targets.	!Sample_label_protocol = Approximately 200 ng of total RNA was processed to produce biotinylated cRNA targets.	!Sample_label_protocol = Approximately 200 ng of total RNA was processed to produce biotinylated cRNA targets.	!Sample_label_protocol = Approximately 200 ng of total RNA was processed to produce biotinylated cRNA targets.	!Sample_label_protocol = Approximately 200 ng of total RNA was processed to produce biotinylated cRNA targets.	!Sample_label_protocol = Approximately 200 ng of total RNA was processed to produce biotinylated cRNA targets.	!Sample_label_protocol = Approximately 200 ng of total RNA was processed to produce biotinylated cRNA targets.	!Sample_label_protocol = Approximately 200 ng of total RNA was processed to produce biotinylated cRNA targets.	!Sample_label_protocol = Approximately 200 ng of total RNA was processed to produce biotinylated cRNA targets.	!Sample_label_protocol = Approximately 200 ng of total RNA was processed to produce biotinylated cRNA targets.	!Sample_label_protocol = Approximately 200 ng of total RNA was processed to produce biotinylated cRNA targets.	!Sample_label_protocol = Approximately 200 ng of total RNA was processed to produce biotinylated cRNA targets.	!Sample_label_protocol = Approximately 200 ng of total RNA was processed to produce biotinylated cRNA targets.	!Sample_label_protocol = Approximately 200 ng of total RNA was processed to produce biotinylated cRNA targets.	!Sample_label_protocol = Approximately 200 ng of total RNA was processed to produce biotinylated cRNA targets.	!Sample_label_protocol = Approximately 200 ng of total RNA was processed to produce biotinylated cRNA targets.	!Sample_label_protocol = Approximately 200 ng of total RNA was processed to produce biotinylated cRNA targets.	!Series_web_link = http://scgap.systemsbiology.net/data/	
	!Sample_hyb_protocol = standard Affymetrix procedures	!Sample_hyb_protocol = standard Affymetrix procedures	!Sample_hyb_protocol = standard Affymetrix procedures	!Sample_hyb_protocol = standard Affymetrix procedures	!Sample_hyb_protocol = standard Affymetrix procedures	!Sample_hyb_protocol = standard Affymetrix procedures	!Sample_hyb_protocol = standard Affymetrix procedures	!Sample_hyb_protocol = standard Affymetrix procedures	!Sample_hyb_protocol = standard Affymetrix procedures	!Sample_hyb_protocol = standard Affymetrix procedures	!Sample_hyb_protocol = standard Affymetrix procedures	!Sample_hyb_protocol = standard Affymetrix procedures	!Sample_hyb_protocol = standard Affymetrix procedures	!Sample_hyb_protocol = standard Affymetrix procedures	!Sample_hyb_protocol = standard Affymetrix procedures	!Sample_hyb_protocol = standard Affymetrix procedures	!Sample_hyb_protocol = standard Affymetrix procedures	!Sample_hyb_protocol = standard Affymetrix procedures	!Sample_hyb_protocol = standard Affymetrix procedures	!Sample_hyb_protocol = standard Affymetrix procedures	!Series_sample_id = CD31_rep1	
	!Sample_scan_protocol = standard Affymetrix procedures	!Sample_scan_protocol = standard Affymetrix procedures	!Sample_scan_protocol = standard Affymetrix procedures	!Sample_scan_protocol = standard Affymetrix procedures	!Sample_scan_protocol = standard Affymetrix procedures	!Sample_scan_protocol = standard Affymetrix procedures	!Sample_scan_protocol = standard Affymetrix procedures	!Sample_scan_protocol = standard Affymetrix procedures	!Sample_scan_protocol = standard Affymetrix procedures	!Sample_scan_protocol = standard Affymetrix procedures	!Sample_scan_protocol = standard Affymetrix procedures	!Sample_scan_protocol = standard Affymetrix procedures	!Sample_scan_protocol = standard Affymetrix procedures	!Sample_scan_protocol = standard Affymetrix procedures	!Sample_scan_protocol = standard Affymetrix procedures	!Sample_scan_protocol = standard Affymetrix procedures	!Sample_scan_protocol = standard Affymetrix procedures	!Sample_scan_protocol = standard Affymetrix procedures	!Sample_scan_protocol = standard Affymetrix procedures	!Sample_scan_protocol = standard Affymetrix procedures	!Series_sample_id = CD31_rep2	
	!Sample_description = Prostate luminal cells	!Sample_description = Prostate luminal cells	!Sample_description = Prostate basal cells	!Sample_description = Prostate basal cells	!Sample_description = Prostate stromal fibromuscular cells	!Sample_description = Prostate stromal fibromuscular cells	!Sample_description = Prostate stromal fibromuscular cells	!Sample_description = Prostate luminal cells	!Sample_description = Prostate luminal cells	!Sample_description = endothelial cells	!Sample_description = Prostate basal cells	!Sample_description = Prostate basal cells	!Sample_description = Prostate basal cells	!Sample_description = Prostate stromal fibromuscular cells	!Sample_description = Prostate stromal fibromuscular cells	!Sample_description = Prostate luminal cells	!Sample_description = endothelial cells	!Sample_description = endothelial cells	!Sample_description = endothelial cells	!Sample_description = endothelial cells	!Series_sample_id = CD31_rep3	
	!Sample_data_processing = RMA of .cel files with Genespring 7.2	!Sample_data_processing = RMA of .cel files with Genespring 7.2	!Sample_data_processing = RMA of .cel files with Genespring 7.2	!Sample_data_processing = RMA of .cel files with Genespring 7.2	!Sample_data_processing = RMA of .cel files with Genespring 7.2	!Sample_data_processing = RMA of .cel files with Genespring 7.2	!Sample_data_processing = RMA of .cel files with Genespring 7.2	!Sample_data_processing = RMA of .cel files with Genespring 7.2	!Sample_data_processing = RMA of .cel files with Genespring 7.2	!Sample_data_processing = RMA of .cel files with Genespring 7.2	!Sample_data_processing = RMA of .cel files with Genespring 7.2	!Sample_data_processing = RMA of .cel files with Genespring 7.2	!Sample_data_processing = RMA of .cel files with Genespring 7.2	!Sample_data_processing = RMA of .cel files with Genespring 7.2	!Sample_data_processing = RMA of .cel files with Genespring 7.2	!Sample_data_processing = RMA of .cel files with Genespring 7.2	!Sample_data_processing = RMA of .cel files with Genespring 7.2	!Sample_data_processing = RMA of .cel files with Genespring 7.2	!Sample_data_processing = RMA of .cel files with Genespring 7.2	!Sample_data_processing = RMA of .cel files with Genespring 7.2	!Series_sample_id = CD31_rep4	
	!Sample_platform_id = GPL570	!Sample_platform_id = GPL570	!Sample_platform_id = GPL570	!Sample_platform_id = GPL570	!Sample_platform_id = GPL570	!Sample_platform_id = GPL570	!Sample_platform_id = GPL570	!Sample_platform_id = GPL570	!Sample_platform_id = GPL570	!Sample_platform_id = GPL570	!Sample_platform_id = GPL570	!Sample_platform_id = GPL570	!Sample_platform_id = GPL570	!Sample_platform_id = GPL570	!Sample_platform_id = GPL570	!Sample_platform_id = GPL570	!Sample_platform_id = GPL570	!Sample_platform_id = GPL570	!Sample_platform_id = GPL570	!Sample_platform_id = GPL570	!Series_sample_id = CD31_rep5	
	#ID_REF = 	#ID_REF = 	#ID_REF = 	#ID_REF = 	#ID_REF = 	#ID_REF = 	#ID_REF = 	#ID_REF = 	#ID_REF = 	#ID_REF = 	#ID_REF = 	#ID_REF = 	#ID_REF = 	#ID_REF = 	#ID_REF = 	#ID_REF = 	#ID_REF = 	#ID_REF = 	#ID_REF = 	#ID_REF = 	!Series_sample_id = CD26_rep1	
	#VALUE = RMA-calculated Signal intensity	#VALUE = RMA-calculated Signal intensity	#VALUE = RMA-calculated Signal intensity	#VALUE = RMA-calculated Signal intensity	#VALUE = RMA-calculated Signal intensity	#VALUE = RMA-calculated Signal intensity	#VALUE = RMA-calculated Signal intensity	#VALUE = RMA-calculated Signal intensity	#VALUE = RMA-calculated Signal intensity	#VALUE = RMA-calculated Signal intensity	#VALUE = RMA-calculated Signal intensity	#VALUE = RMA-calculated Signal intensity	#VALUE = RMA-calculated Signal intensity	#VALUE = RMA-calculated Signal intensity	#VALUE = RMA-calculated Signal intensity	#VALUE = RMA-calculated Signal intensity	#VALUE = RMA-calculated Signal intensity	#VALUE = RMA-calculated Signal intensity	#VALUE = RMA-calculated Signal intensity	#VALUE = RMA-calculated Signal intensity	!Series_sample_id = CD26_rep2	
	!Sample_table_begin	!Sample_table_begin	!Sample_table_begin	!Sample_table_begin	!Sample_table_begin	!Sample_table_begin	!Sample_table_begin	!Sample_table_begin	!Sample_table_begin	!Sample_table_begin	!Sample_table_begin	!Sample_table_begin	!Sample_table_begin	!Sample_table_begin	!Sample_table_begin	!Sample_table_begin	!Sample_table_begin	!Sample_table_begin	!Sample_table_begin	!Sample_table_begin	!Series_sample_id = CD26_rep3
ID_REF	VALUE	VALUE	VALUE	VALUE	VALUE	VALUE	VALUE	VALUE	VALUE	VALUE	VALUE	VALUE	VALUE	VALUE	VALUE	VALUE	VALUE	VALUE	VALUE	VALUE	!Series_sample_id = CD26_rep4
1552256_a_at	98.95069	201.60948	219.06584	117.089485	65.50185	210.95131	103.912674	191.98233	115.39947	135.43181	124.692116	182.15158	98.46777	88.19656	85.92084	113.79742	186.1156	104.91566	63.05923	139.0547	!Series_sample_id = CD26_rep5
1552257_a_at	121.06777	182.38095	71.15347	98.867775	76.765	87.118225	77.43329	106.456505	165.9115	45.128674	141.41028	114.56363	80.16497	73.242584	80.62576	129.00078	68.288284	73.10678	115.36981	65.0772	!Series_sample_id = CD104_rep1
1552258_at	26.817377	23.946308	26.877432	26.312336	24.104166	23.383913	22.694704	24.570257	24.009993	25.02787	24.44008	26.813637	24.402527	23.44611	20.053635	24.3412	33.083233	24.823387	23.16733	30.402143	!Series_sample_id = CD104_rep2
1552261_at	35.418972	34.231186	42.86569	45.988453	37.351425	32.432957	26.037876	41.853123	27.156914	39.433372	34.102234	29.237295	34.452023	31.728863	34.20727	38.83704	36.33679	22.110111	32.01373	21.856293	!Series_sample_id = CD104_rep3
1552263_at	25.633383	13.377255	35.912594	35.542995	83.56349	30.400187	25.712343	29.184206	20.188658	56.71773	26.682756	33.77486	52.93299	26.71261	27.562347	34.810287	26.422916	37.15281	29.1575	33.678513	!Series_sample_id = CD104_rep4
1552264_a_at	55.23104	41.9234	53.058952	50.744736	111.873	50.744736	32.674156	58.751465	48.29458	71.50247	35.46358	43.305393	76.262314	38.35147	34.922394	57.59668	58.073692	126.56843	115.21582	106.704216	!Series_sample_id = CD104_rep5
1552266_at	35.255955	36.571236	29.810993	31.969315	45.071934	29.810993	35.478462	34.93215	46.014194	31.105225	27.907423	34.365448	40.353558	33.893093	31.582836	45.687294	29.15567	26.449482	45.436863	19.940447	!Series_sample_id = CD26_rep1
1552269_at	11.420896	17.298925	11.584916	12.022148	12.512557	12.345753	10.720053	11.390602	12.512554	12.512557	12.512557	14.206067	12.512557	12.740255	12.669209	11.721764	13.345505	9.830123	9.1596	9.1596	!Series_sample_id = CD26_rep2
1552271_at	31.292768	23.574291	31.1836	24.303797	31.604914	29.56612	26.682756	29.56612	29.10273	31.288397	29.932093	25.831238	30.97504	28.851572	35.064266	33.874157	35.882477	21.996319	24.247084	24.39276	!Series_sample_id = CD26_rep3
1552272_a_at	18.327103	19.670475	15.958333	18.024736	15.958333	15.339304	16.611631	17.366776	23.929575	17.623577	19.59089	16.996883	17.238575	21.418514	17.451962	19.443552	21.571762	20.592308	24.008562	21.344261	!Series_sample_id = CD26_rep4
1552274_at	33.361927	41.8824	54.930786	55.54078	87.142654	59.171867	101.0618	45.476997	36.755753	55.54078	38.577343	44.433807	50.61016	190.21928	150.0667	48.844563	96.39748	47.435425	35.66525	56.5031	!Series_sample_id = CD26_rep5
1552275_s_at	17.994522	24.98243	42.58497	38.92947	108.18185	66.08128	153.24672	40.950245	38.717777	55.238785	39.68224	42.931656	55.416656	135.56439	112.9574	29.384817	65.906006	77.61383	52.522778	77.224106	
1552276_a_at	31.547533	34.78111	32.669598	30.192657	30.841095	29.163826	28.843504	36.255615	30.923124	29.163826	28.63059	26.604534	29.147526	40.17342	33.657032	32.175552	42.775917	32.028744	34.40068	38.768814	
1552277_a_at	315.96863	74.11813	260.9685	188.23514	403.31992	261.58945	538.14777	392.5835	435.3106	338.56064	187.0025	347.81964	323.52252	471.68146	336.48465	205.07753	194.73958	293.29782	398.85876	386.87448	
1552278_a_at	36.41308	34.664604	28.746902	25.683607	25.362486	30.464006	28.107105	29.99493	37.117207	29.192383	28.746902	29.636477	28.746902	28.746902	27.09247	28.746902	28.570618	11.836027	12.230886	10.040365
1552279_a_at	91.69177	69.960014	71.5725	73.08918	58.825443	67.25561	75.20359	77.60668	88.66639	74.252945	64.9366	64.385185	76.5293	85.78881	95.325356	79.65111	94.4367	67.64858	61.424355	70.07841
1552280_at	12.628539	14.008849	13.310103	12.213569	11.435273	13.272941	12.628539	11.91007	12.628539	12.194804	11.446467	11.088929	10.977878	12.012069	13.388484	13.033898	17.14244	9.449647	9.531149	10.921561
1552281_at	174.13396	148.00412	119.18693	128.1918	110.48974	104.20369	109.597496	136.5343	136.47716	125.3563	108.66685	115.367226	117.9603	123.94484	112.04523	130.14194	168.43546	121.44597	120.36408	132.96307
1552283_s_at	57.067688	40.795982	58.998375	103.26107	56.40934	52.081524	29.298681	52.081524	49.52527	25.994251	73.6945	75.34038	80.95332	36.858654	48.769516	59.996456	32.32885	31.284048	32.557747	18.925032
1552286_at	96.491844	65.00925	156.60365	162.1283	145.5419	141.78642	362.51434	156.60365	146.11272	149.41771	197.7297	156.49422	232.57352	369.83444	235.3865	119.37035	70.85567	68.45269	67.80867	52.820213
1552287_s_at	106.739685	66.77783	79.67345	79.61777	163.67696	79.51765	84.52691	133.7012	164.13525	155.46944	140.93677	167.12204	156.779	60.13924	64.385185	134.60136	72.11487	99.04453	213.54117	118.06288
1552288_at	11.344514	15.145393	15.120008	16.634869	13.58266	12.244343	15.103107	12.7741375	13.666471	14.580307	13.271084	12.030552	13.271084	11.24976	11.327085	13.224779	14.633394	13.877261	14.324965	13.877261
1552289_a_at	26.832388	36.653122	25.726728	27.374197	20.042427	17.829252	20.924261	23.40681	20.098547	24.697687	17.108923	21.242575	20.950607	27.30539	24.154764	34.336636	24.968473	30.131868	27.722204	27.51691
1552291_at	86.62037	170.5205	65.5294	50.06128	73.10964	86.62037	126.30623	66.35906	165.30968	54.854015	148.9382	86.777916	44.02571	144.9937	109.26094	99.380516	38.485752	22.334211	29.942194	22.994112
1552293_at	15.761004	17.964355	21.90298	22.618696	20.123846	19.345938	30.28143	19.345938	18.125807	21.629133	19.345938	17.459272	18.00962	20.39288	21.445475	18.543583	20.123846	12.8743515	14.830393	12.695367
1552295_a_at	60.80704	48.46363	69.793884	69.68667	61.028473	72.04427	73.14022	77.49822	56.828835	69.036964	50.808582	58.00066	61.10529	69.930664	86.342224	69.036964	73.983536	73.09089	117.56974	78.83302
1552296_at	10.896839	10.535826	11.484939	9.92253	11.44807	10.437607	12.49333	10.375048	11.955107	10.535826	10.535826	11.317588	10.226727	10.458053	11.107549	10.223867	10.817911	8.342996	8.673274	8.475284
1552299_at	15.503144	15.4231615	12.5511	14.705173	14.7938385	17.023037	13.989284	13.924894	14.442356	13.362306	13.578865	13.9463215	13.267376	14.705173	15.145397	12.512557	15.008396	9.448967	10.266766	10.266766
1552301_a_at	29.752718	27.701418	21.780865	23.256784	21.689701	36.540565	36.14428	24.573708	21.565735	20.92427	24.44008	18.867842	21.571762	34.60652	35.49833	22.561852	18.342482	31.415268	21.47404	31.30664
1552302_at	26.121742	27.778965	42.60283	37.914345	35.069164	25.748316	44.63924	18.4376	19.780773	77.791306	69.220634	35.069164	63.97245	27.111403	23.263273	35.069164	49.525257	19.901274	16.751266	21.82123
1552303_a_at	20.270676	20.464283	25.726734	25.451294	25.626228	24.368444	28.574617	19.058712	20.530203	31.301537	27.662724	21.124115	32.090206	23.331673	19.21925	24.368444	26.085274	30.529663	33.89	38.6759
1552304_at	17.784443	14.513197	15.147513	13.9463215	10.95641	13.870491	10.281196	15.371499	22.226864	16.34899	16.31018	19.684227	12.572175	10.535826	12.867339	14.513197	12.354386	8.872691	9.566978	9.713769
1552306_at	20.270672	16.07701	15.487979	18.411844	14.014726	13.542845	16.41999	11.97016	20.91841	20.99458	13.917108	16.360422	12.935875	13.410962	14.835256	15.086225	14.032375	8.88294	13.083676	9.089145
1552307_a_at	43.088005	29.070206	21.180305	24.158138	39.882454	28.88386	22.304688	79.08524	39.632343	26.334415	23.455944	25.633383	21.5597	20.892109	26.986628	51.841805	25.79876	24.66714	30.03633	23.28004
1552309_a_at	12.28206	27.04327	15.692852	13.911273	30.85403	312.76062	368.02933	25.834846	16.758575	13.352968	18.725939	15.5944395	16.108505	522.1406	357.73184	16.634869	15.922681	58.520935	27.91743	11.869594
1552310_at	64.22335	88.60443	50.229504	38.164284	52.410175	99.965775	110.135056	53.805897	139.60327	45.668106	129.57918	64.21441	43.603043	99.380516	106.66504	119.420395	21.571762	13.787178	58.627686	26.301498
1552311_a_at	89.21343	104.8173	104.94928	104.320274	80.85152	78.53437	77.60668	83.458405	88.72839	78.58929	85.609085	80.07538	80.16497	75.04608	72.76297	78.282265	72.31676	69.12412	65.45636	71.91508
1552312_a_at	19.983675	28.071764	32.11264	27.958183	39.732166	31.218489	21.22773	27.065962	38.75569	219.89441	25.601152	36.063522	59.072662	16.214693	20.56754	25.465515	44.576874	76.20408	57.402092	33.705856
1552314_a_at	82.73816	22.91468	42.913666	38.319317	38.052402	31.345306	25.048878	47.061577	51.229427	26.641756	25.928919	31.826605	23.792807	21.896872	26.51913	37.33055	25.341215	12.809479	17.064835	19.00372
1552315_at	42.347504	239.66997	119.487206	78.35893	54.411037	76.55072	33.52085	104.174576	30.095734	124.17028	80.96464	87.33775	77.20632	24.895275	22.229975	22.606049	240.07236	58.41335	48.485794	133.06866
1552316_a_at	49.823883	436.28543	220.69505	146.25581	77.57413	152.6481	26.404451	172.55884	18.453074	268.7059	159.23076	164.68678	138.24376	17.42027	22.863482	14.987429	445.5929	101.59997	62.531277	213.32541
1552318_at	36.622375	77.51996	53.948994	42.835743	30.032679	46.51865	34.873604	46.473175	23.315357	55.74298	52.234642	62.996235	52.799953	26.71261	26.17658	25.327045	86.45098	25.540237	30.471895	59.69178
1552319_a_at	14.696949	13.427849	16.70013	14.333741	12.908778	14.381911	12.912389	14.657973	15.553072	14.158485	11.769389	12.538825	12.788433	17.349796	13.467326	15.128468	18.994871	12.206422	10.052326	11.279404
1552320_a_at	7.8236547	8.384224	7.7290764	7.5602274	7.7290764	8.392431	8.090603	8.205649	6.85161	7.1241274	6.830569	7.5327964	7.302607	8.36432	7.881838	6.697247	8.839191	8.000427	6.471479	6.584536
1552321_a_at	13.085017	13.343637	10.583062	9.968412	9.403911	12.084491	9.64894	13.412839	9.556317	10.583062	10.583062	9.503028	10.583062	12.28206	10.343184	10.411369	10.864892	8.544369	9.130564	9.104246
1552322_at	7.6260424	8.147354	7.8018126	7.1380854	6.7896333	8.618336	8.178165	8.4513	7.6580915	9.020198	8.4513	8.046612	8.017418	8.205649	8.540376	8.316516	8.951107	9.553183	8.471308	10.999865
1552323_s_at	22.414083	23.689913	45.949886	35.384335	29.653044	34.737362	44.927235	26.36019	20.75238	73.11979	51.07212	31.596077	36.10387	39.433372	54.31225	23.859417	77.54162	47.389652	22.80264	50.976818
1552325_at	8.352636	10.581584	8.564287	9.836901	8.163316	8.671509	8.564287	8.815742	9.475169	8.478518	9.264292	9.113994	8.134832	7.2113028	7.579277	8.535602	7.8170953	5.4731665	5.4858203	5.4731665
1552326_a_at	32.816063	35.94273	38.507267	60.76458	35.8875	28.052155	34.58232	35.8875	25.863739	38.507267	55.169346	41.6838	44.062645	49.636147	37.946148	38.36755	42.82977	30.424644	28.875864	25.917133
1552327_at	16.321587	18.775742	21.21883	16.906828	13.662649	18.812525	55.774193	13.952174	17.849209	11.417702	23.709803	25.206955	22.351507	25.647724	29.940466	20.752386	10.735053	11.703314	9.057067	11.122792
1552329_at	274.97617	45.229713	407.34296	317.4298	334.5614	258.9696	404.7319	306.52734	346.65466	234.23761	375.1982	372.89737	305.15912	241.6549	224.39723	296.53787	146.13313	130.94443	182.33452	169.12679
1552330_at	17.171225	17.705063	8.473776	10.857302	13.232182	9.091089	11.335003	15.498809	23.208052	20.347324	16.167162	13.858862	17.687746	8.053364	12.246054	13.352968	9.576377	10.380189	12.569568	8.91827
1552332_at	198.64394	148.43927	118.24097	110.19667	88.04882	113.52729	91.49968	154.84044	132.47318	138.8636	105.12548	101.58587	113.86114	127.47697	112.925835	165.10178	142.16357	114.79466	140.596	152.82785
1552334_at	18.83095	14.678467	19.816753	22.767797	18.559143	13.116152	19.816753	20.579042	20.976978	34.346233	22.124565	20.685762	19.816753	19.816753	19.375715	21.850994	16.088247	22.568335	29.943813	34.165035
1552335_at	43.38416	47.95819	47.173553	43.93345	46.304546	45.02781	43.190517	41.853123	42.60283	37.13276	34.83949	44.745434	32.751907	40.29154	40.59685	38.089653	47.19333	51.373817	48.39755	51.678726
1552337_s_at	15.143281	27.612492	30.125202	27.293947	18.736408	21.316942	18.440184	21.153664	15.971727	44.745464	21.89992	19.841702	34.805424	17.569454	20.287676	24.48796	54.487175	48.799084	25.23246	35.8116
1552338_at	19.00284	15.498809	17.530207	16.651154	16.126535	14.030412	15.889323	18.817787	15.668737	15.776437	17.224117	16.131042	16.854908	20.927185	17.859192	19.45443	21.305027	17.000923	15.990874	18.320663
1552340_at	14.717511	13.386614	16.291946	15.052521	14.717511	15.922673	13.942421	17.461716	14.717511	14.717511	13.662645	14.966493	13.725822	13.64356	15.39731	14.245845	16.262367	14.761526	12.287724	13.121738
1552343_s_at	20.845423	27.14934	31.755478	32.207058	27.732405	22.149323	20.63089	24.215614	17.949291	20.022812	31.933563	24.16152	27.88792	23.426458	20.892103	26.881193	29.570251	18.645775	13.713497	17.395884
1552344_s_at	16.02316	20.301867	24.818819	21.704863	33.069366	17.961847	19.310814	16.369572	25.838451	36.063522	23.577583	26.873676	23.886122	21.242575	23.61057	33.01394	22.32028	17.501024	26.726242	23.399624
1552347_at	28.237074	29.171976	61.03703	48.213657	44.192184	48.878727	78.18385	30.613426	19.072035	48.54504	108.227196	39.175133	49.789066	54.464314	51.49511	27.11898	25.444164	24.995508	27.85455	29.123331
1552348_at	67.86955	64.39419	63.207977	64.04408	55.38572	59.11397	61.17374	62.147755	53.775833	68.0691	54.29709	58.260715	55.42445	61.87902	62.54872	59.180107	73.973236	37.35581	34.361	39.195023
1552349_a_at	19.224615	19.27575	16.751549	17.352207	15.128468	16.007486	14.87055	17.089802	17.240976	17.567	16.765606	16.765606	17.5351	18.720703	16.765606	15.864904	18.352736	15.365293	14.624479	16.233875
1552354_at	66.73117	56.409367	93.06064	73.20166	58.726845	71.722725	70.8755	68.93095	55.59515	96.33012	51.20796	62.104324	55.323795	88.369415	85.19124	85.45366	119.788246	35.239285	33.324944	37.4084
1552355_s_at	32.54197	32.519222	38.512657	39.982933	34.635544	28.666634	29.632322	32.099174	28.1858	30.095734	29.131226	30.421452	31.301514	38.223015	34.635544	32.78856	57.59668	31.66792	37.876984	35.51052
1552359_at	9.611249	9.5016985	7.575039	8.502255	6.8852167	8.203355	7.8018107	8.100788	8.825609	7.0933194	7.5149174	8.733557	8.158751	8.046612	7.3878355	8.235529	8.781303	7.670819	5.8382215	6.8291683
1552360_a_at	16.32843	18.68149	14.053961	18.491804	16.68144	15.933807	14.069692	15.311443	18.902155	18.522856	20.570414	16.709446	17.013517	14.744285	17.884172	20.510109	14.393976	8.008512	8.221369	8.899623
1552362_a_at	61.809837	152.7121	111.32702	167.94174	96.195526	100.14755	97.07365	86.65668	50.320866	87.276726	315.5714	127.17443	187.73584	91.56371	122.58352	143.44121	121.50858	59.99837	56.15653	60.36316
1552364_s_at	31.205406	28.66263	59.6786	70.79626	70.49998	38.61509	58.612003	50.709286	44.297337	31.288397	69.53096	48.85821	44.58308	42.96169	34.45203	40.005264	55.688515	39.07638	26.637201	17.749039
1552365_at	41.13961	63.420425	16.223764	29.570251	45.01525	18.770496	11.539663	43.60306	56.92427	72.94629	18.37071	32.310772	9.4738455	8.123475	7.0616627	13.523924	53.0441	23.909575	13.725875	21.456614
1552367_a_at	13.156554	14.269759	11.44647	15.077793	12.836793	12.376857	8.878819	19.522532	14.323725	14.428225	12.176063	11.627103	10.741055	9.116541	9.154856	12.639135	13.959974	14.01261	12.939318	14.873263
1552368_at	14.323725	11.278108	13.435358	10.90141	12.759862	12.593283	10.801288	12.460195	15.507481	10.54172	11.653137	12.514308	13.1179905	10.996308	12.514308	12.955787	11.671074	10.796963	12.154335	10.808656
1552370_at	40.75038	67.161674	32.270153	24.121029	44.63925	49.601486	81.84086	73.72543	43.53606	25.217527	37.79792	39.793343	37.096443	83.91472	80.01946	60.63731	39.86573	21.862995	25.997215	22.847319
1552372_at	6.482614	6.9733677	6.0508785	6.1886125	6.8746367	6.3401093	7.256812	7.2832375	6.5536885	6.584913	6.5987353	7.211303	6.4383583	7.421995	6.700057	6.488054	6.4699388	5.667811	5.7504134	5.9763355
1552373_s_at	8.428881	9.77931	9.054305	8.122333	7.91054	7.7053394	9.094902	7.211303	8.4513	8.143938	7.0725265	9.088547	7.6473923	9.325364	9.707122	9.390772	8.499878	7.182745	6.9336996	6.611796
1552375_at	13.347373	16.800802	19.925093	16.812546	15.717003	15.904875	15.807348	14.371865	15.524834	20.324587	18.56174	13.38474	15.039905	19.684227	22.192715	16.800802	18.870474	11.047198	11.825991	13.599672
1552377_s_at	73.983536	66.340485	61.062645	66.340485	65.29161	66.340485	57.027836	70.19513	66.340485	67.594955	62.417656	61.896343	67.49109	74.1181	66.78713	60.95175	77.791306	84.742935	79.62058	84.097176
1552378_s_at	176.11696	39.427895	98.27527	82.21933	278.57446	138.03146	604.18884	191.25922	245.67447	52.271194	80.85152	91.97421	92.81375	146.29669	136.49623	65.191315	55.9773	100.566086	67.270134	34.107162
1552379_at	7.8642273	6.9782434	8.110989	6.579392	7.20425	7.770244	6.879444	6.879444	7.3148675	6.8707933	6.764999	7.365148	5.904642	6.4998555	6.9199557	6.969469	6.6070433	5.9980454	6.334367	5.902294
1552381_at	21.759546	13.295228	14.682576	11.677602	12.359569	12.923227	16.648827	17.916706	19.408245	13.3810005	13.3810005	17.55718	13.6779375	13.944376	14.118954	19.517078	10.778665	8.496256	8.750604	8.170356
1552383_at	166.30626	172.46234	193.08595	168.36487	121.69564	193.6266	135.26155	148.2526	222.14998	105.39039	176.65955	169.75934	164.2729	154.58083	223.33318	283.28714	287.11465	120.342384	146.8412	115.55943
1552384_a_at	166.00432	100.02161	147.94202	140.7988	78.710236	167.87129	124.76188	92.01277	198.75507	52.432182	162.6277	186.61075	124.344	127.99481	192.06291	289.08807	139.89629	153.20332	168.58153	116.82548
1552386_at	7.466747	8.148495	8.388915	7.412665	8.634014	8.235529	8.040991	8.042114	7.461531	9.38815	7.301587	8.124606	8.187317	7.464659	8.124606	7.4552736	9.201046	9.036337	9.49956	9.438911
1552388_at	49.949425	50.83702	41.544174	47.160374	95.01939	48.179955	90.12854	38.706963	47.12742	59.85407	37.819042	45.80237	47.01554	95.03271	81.04389	44.334496	71.89341	70.545204	67.92741	87.83433
1552389_at	8.618339	9.492411	9.122918	9.16382	9.321454	9.940585	9.082196	9.524311	13.360439	7.04884	9.495066	9.194621	8.198771	9.099993	7.2883296	9.224232	7.8444657	7.1308417	8.468254	7.4582105
1552390_a_at	15.688463	38.21232	16.958902	12.383781	13.666467	13.634029	13.613073	15.158102	34.37506	9.337104	24.784157	21.668472	14.217984	13.50881	11.355625	29.30687	9.018937	6.6011887	6.6011887	6.357149
1552391_at	15.973951	17.173624	18.799383	16.005247	18.31685	17.120886	16.620918	14.804176	16.03436	12.040647	19.711756	13.858862	12.961218	14.490889	13.542841	13.565578	15.408071	11.675477	10.119472	10.462537
1552393_at	8.441855	8.486819	7.505467	7.4448595	8.486819	7.0134516	6.7716227	8.112122	8.131424	7.917176	7.0596857	8.043238	8.133697	8.352636	7.085392	7.6666613	7.6645174	5.793943	6.6713476	6.427264
1552394_a_at	10.688629	9.819038	9.275955	9.55899	8.906172	7.648461	8.689713	10.747064	14.192173	9.175357	8.206798	10.724552	9.771113	8.432417	9.341021	11.3524475	10.705078	8.197376	7.9217224	7.778963
1552395_at	118.19136	124.44834	137.47287	110.628815	94.860085	109.199844	109.199844	102.455826	99.70052	110.92309	95.53882	95.39201	99.50561	109.67409	108.72759	109.199844	142.56157	105.59925	88.42256	98.20472
1552396_at	20.628012	29.27002	22.940329	19.742098	17.76705	15.942722	20.527325	19.117414	19.742098	19.742098	17.81431	17.471481	22.205128	17.296503	17.054005	18.032303	24.385479	15.050332	14.529282	12.940247
1552398_a_at	9.265584	9.94058	9.898979	8.849081	9.9712	9.029026	9.198473	9.029026	9.936412	9.084736	8.203353	6.970443	8.576269	8.317677	10.388109	9.106352	10.02431	7.207928	7.3090205	7.485168
1552399_a_at	11.935071	15.067253	13.013873	14.369857	12.369939	11.605993	11.41132	12.003677	13.215544	10.739556	12.869137	11.772673	12.3578415	13.197081	11.752937	12.027191	13.664555	8.596786	9.331229	9.342852
1552400_a_at	22.777342	23.623775	27.443157	27.370365	20.361553	23.123852	29.102736	24.518803	22.885868	21.63216	22.395296	24.628725	22.370262	26.541382	24.229168	23.623775	23.623775	14.365339	12.855556	13.095258
1552401_a_at	13.081359	14.928877	14.535532	17.56454	27.763432	15.10311	11.970162	19.692469	17.997036	28.702723	16.576832	15.73679	19.27575	17.680334	20.26217	22.486273	20.073267	42.309303	37.997425	23.412292
1552402_at	16.861979	20.761091	21.568743	15.633728	20.607834	16.369572	17.171225	20.222553	16.27829	17.171225	16.730486	13.74887	17.171225	23.146494	16.861979	16.770294	22.329643	12.941419	13.899311	13.758599
1552405_at	23.521618	23.133545	19.604582	19.604582	19.144161	18.222351	19.604582	17.628494	19.47619	23.097998	14.621126	20.822126	17.09697	22.373388	19.604582	20.350168	24.676975	19.772432	17.115091	19.465221
1552408_at	12.242635	11.10134	8.248205	9.754736	10.857305	9.201044	9.33058	9.737022	10.081933	10.893792	8.667874	8.971151	10.065037	8.093997	8.635222	9.685435	9.0796585	10.946416	9.256618	9.995002
1552409_a_at	77.16311	69.172264	105.43457	95.01939	74.10778	71.67257	75.29829	65.89683	75.29829	90.697365	67.49109	67.632744	70.09705	80.29956	75.29829	65.41954	94.463135	47.781574	41.66546	49.26794
1552410_at	29.570251	35.123146	39.70441	29.624035	26.58223	34.519527	26.264559	33.268753	25.522541	30.201101	23.623781	34.688847	32.049843	28.237087	23.065733	27.013033	30.230675	30.525814	33.274475	45.171207
1552411_at	43.37204	57.645035	68.18342	78.9969	59.778824	68.05008	53.873646	62.191242	70.04807	84.02034	55.377956	70.84583	63.883102	75.6253	66.7685	73.75634	80.18745	68.22342	57.196438	69.98744
1552412_a_at	14.233898	12.344028	11.966813	12.5003195	13.341773	12.113247	11.320751	12.295804	12.704684	12.897956	10.957944	12.28206	12.069299	13.672199	12.704684	12.030555	13.356703	11.854401	11.874309	11.962465
1552414_at	13.053964	14.223951	17.233755	17.272346	12.275197	12.736692	11.858564	15.500975	14.592541	13.882136	11.34452	10.497605	15.245235	14.214011	16.212427	12.713562	14.422182	11.836874	13.713987	13.336049
1552415_a_at	20.501514	18.20453	19.86668	19.47347	17.366768	20.003239	16.546728	21.98274	19.800138	20.668419	19.800138	17.39593	20.282003	19.833382	18.725939	19.905605	20.452848	20.368769	26.92468	29.54992
1552417_a_at	17.09219	12.514305	23.528196	33.57713	29.619898	15.179309	14.166403	22.264181	18.352736	20.711803	26.95645	23.488754	61.04556	11.076536	13.064914	29.184212	11.996963	15.757187	44.33958	14.42351
1552418_at	21.242575	22.198923	25.161182	21.073977	21.071028	21.242575	17.764566	20.950603	20.49865	21.955107	20.166092	21.16846	21.349752	18.166397	19.93067	23.289312	25.838457	45.751892	31.050135	38.822018
1552419_s_at	160.16832	160.32512	149.71046	181.21188	131.62402	186.0636	138.4371	196.16037	147.09651	164.06624	149.9408	148.4184	135.46965	163.40245	155.55627	156.93234	227.07959	136.97806	122.82534	156.33885
1552421_a_at	12.717118	11.8901	15.922673	14.655911	11.565498	12.434086	12.685159	11.48012	12.21186	14.249823	11.580059	15.198419	12.330224	12.261471	12.340573	11.396972	18.637135	11.988173	9.678256	12.371585
1552422_at	39.52167	32.234074	37.90375	39.982933	24.293606	35.103504	34.159496	30.785093	33.92154	37.803204	26.275576	40.984634	23.123857	46.304546	47.40492	42.895683	50.822857	19.932894	22.729729	22.420208
1552423_at	47.45135	58.92418	74.450424	80.862816	103.116806	78.53437	105.58203	73.17095	43.725136	104.97861	59.68694	72.6105	71.014336	61.568363	60.231792	60.739117	240.37453	130.33165	105.006546	226.42793
1552424_at	11.65314	11.749651	10.896837	12.409777	9.905899	11.076536	11.915067	12.123411	11.076536	11.076536	13.839499	10.411371	10.787707	11.285989	10.156913	10.678175	13.36791	9.735523	8.846958	8.826867
1552425_a_at	14.277743	14.323725	14.713396	18.642353	15.969489	14.578263	15.43826	13.38661	14.323725	13.14736	15.882658	12.357836	15.008393	16.289669	14.323725	14.806249	12.802747	13.777474	12.555514	14.082048
1552426_a_at	952.47797	939.51843	932.7126	1180.2911	1190.8989	891.9068	1149.1932	894.5292	1290.9419	1298.5443	1220.3938	1153.7009	1189.7343	896.7833	874.49854	952.07837	1034.5145	823.3998	1067.3607	937.0219
1552427_at	8.417105	9.83415	7.928251	9.041657	9.1651	10.291263	9.307128	8.699435	10.107336	8.121198	14.099229	10.525519	8.560697	10.21101	9.002559	10.239599	7.6945777	7.529866	6.4635444	6.1807284
1552430_at	8.505822	7.757222	7.9138584	7.597311	7.003654	7.6613054	7.1052294	8.153049	7.0685735	7.106223	8.431239	7.4615293	6.7810965	8.280553	8.138248	7.5117683	7.270014	6.0623403	6.4374747	6.923948
1552432_at	32.64677	32.719868	38.30325	32.78856	35.157536	31.67569	30.421452	35.832355	38.815342	36.571217	32.78856	32.59205	32.428432	32.78856	28.944496	31.477045	39.626797	25.734028	25.04742	29.608078
1552436_a_at	12.813486	14.176303	13.706643	14.606823	14.614988	11.69557	13.171277	12.928641	13.969732	13.599756	12.159051	12.369933	14.341757	13.160231	12.957594	14.373866	15.260156	21.308475	22.610306	24.168047
1552438_a_at	8.694572	7.2203827	10.693115	10.141303	8.76781	8.824376	10.518164	9.19976	9.343631	10.446361	7.500224	9.161258	7.682754	9.356704	9.993529	9.565674	9.487101	7.653123	7.5690885	7.9303
1552439_s_at	8.0759115	8.402999	8.951107	7.5507216	10.09039	8.750667	13.077703	7.784377	8.612313	8.007338	7.5602274	8.045487	8.418283	20.307535	11.633606	9.534967	8.149632	6.7495513	8.43334	7.9245787
1552440_at	25.038374	24.232553	20.123846	19.86113	16.723473	15.690656	17.635899	21.517546	19.27305	24.222387	19.08004	16.925743	18.288708	14.545697	14.29172	16.063526	21.595896	18.349777	13.740491	17.385534
1552445_a_at	15.633728	19.604582	13.228481	13.45039	13.228481	13.265522	13.228481	13.489937	15.520489	13.645464	12.359569	12.986613	13.311963	13.066743	12.225528	12.565145	12.992058	10.036923	8.619302	10.713528
1552448_a_at	11.546117	11.97016	13.094168	12.239209	11.0147705	10.236738	11.235612	13.958027	11.28283	12.230656	11.784198	11.6596575	10.70059	11.628728	11.576823	12.273477	12.670982	11.927553	12.954029	12.53288
1552449_a_at	17.253036	19.604582	14.5578985	14.5578985	14.831107	12.186282	13.693241	16.484396	15.32644	13.833699	11.393785	12.946736	12.371671	17.744709	14.824896	15.752194	17.410526	11.058164	10.180998	12.668369
1552450_a_at	33.087852	28.997135	29.48357	28.542662	25.957935	26.892462	28.799183	27.36653	25.845684	30.26027	18.566933	22.48942	22.448584	33.02315	32.36503	34.365456	38.95123	36.07097	33.557835	39.777008
1552452_at	13.452275	15.738992	12.86015	12.366484	12.340576	12.582725	10.575669	13.938529	11.689036	12.685162	11.53321	11.1760845	12.582725	11.782551	13.497484	10.899887	11.149555	11.861457	11.478316	11.322826
1552453_a_at	14.0736265	13.672199	12.852957	12.470647	13.336179	13.06126	13.171277	10.730553	12.535318	12.512557	12.512557	10.328739	12.145465	11.981878	13.328722	11.988582	12.347481	13.813312	10.974491	11.200115
1552455_at	14.614995	13.868549	9.955878	12.333675	13.053957	17.517948	15.130582	15.572652	14.525375	10.629026	10.775648	11.731599	10.754577	16.081507	12.558122	12.575688	12.182875	9.358711	9.800372	9.8756275
1552456_a_at	26.452484	24.464006	23.882786	21.272284	19.424526	20.80467	21.097555	23.110922	24.41618	30.940426	18.47372	21.955095	23.110922	20.81339	19.400103	23.110922	32.283684	15.700718	17.569353	25.556824
1552457_a_at	16.22603	10.535826	16.23965	17.025415	9.457969	8.903683	10.535826	10.535826	10.5535145	13.540953	13.472975	12.22382	13.9346285	8.074783	8.287503	9.363247	8.257433	18.2728	12.9139	15.879901
1552458_at	8.189605	10.141306	10.346083	9.084739	8.576269	9.33058	8.913647	8.161035	8.182739	10.712566	8.631599	9.156139	10.845168	9.084739	8.584667	9.084739	10.789217	7.7997613	7.225375	7.6996574
1552459_a_at	16.864344	15.008393	19.429964	17.638361	14.99162	15.6950445	17.665506	19.969715	15.027291	26.187561	16.198833	17.916706	18.447914	18.138483	16.987375	18.812521	25.715935	16.055332	14.46442	15.959167
1552461_at	8.41005	9.471201	8.323497	8.323497	7.3118033	7.0834126	7.4012747	8.660609	9.068244	8.612313	8.323497	8.707957	8.323497	8.183887	9.454005	8.19992	8.518914	7.3480244	6.2955184	7.8218865
1552463_at	36.740326	14.891352	31.340912	38.25507	14.860163	40.31407	13.825964	16.68144	254.19899	12.663899	73.75634	102.714005	20.053621	12.946727	16.992126	307.04214	15.9427185	27.637297	10.74721	10.322296
1552466_x_at	6.7338595	8.658184	9.889293	8.782528	9.2190695	7.857632	8.248201	8.431234	8.428879	9.324057	7.984977	7.860928	8.5618925	8.782528	8.182735	9.620653	8.870136	7.9228635	7.7916036	7.733067
1552467_at	47.246166	54.953815	48.92658	49.12533	42.48983	49.8169	43.130184	58.00879	49.601498	48.335117	43.755733	47.23294	43.90278	47.299023	39.147778	42.170277	55.634026	43.22746	38.09353	42.565033
1552468_a_at	27.993387	26.227863	22.149323	22.47999	21.127071	26.016064	20.076082	25.277536	19.235373	24.083958	19.170944	22.155523	24.21562	20.668425	22.47999	22.407825	22.47999	38.66893	30.029299	39.779152
1552470_a_at	8.558302	8.37485	8.346799	8.558302	7.755051	8.178164	8.982444	8.545152	8.2828665	9.471196	8.558302	8.584664	9.183056	8.558302	8.365489	8.613515	10.15265	8.227305	7.8203335	9.967992
1552472_a_at	104.028984	68.72887	133.94432	140.81854	203.13725	100.512245	117.9603	124.709595	115.30272	357.68167	140.93663	114.35563	174.1582	123.15035	102.22695	136.34361	194.1959	164.58763	86.01217	99.080246
1552473_at	88.18424	125.44396	114.852264	96.8026	87.48439	106.97866	100.512245	108.318016	87.447685	111.57632	102.541794	90.45675	91.9099	89.51329	73.56071	80.27712	95.378685	129.75682	87.75521	105.372856
1552474_a_at	129.36194	144.64938	104.203636	97.39988	76.43306	143.1407	119.27021	150.15065	140.72006	97.127914	104.68553	105.89246	87.39883	134.71425	125.68968	93.75265	83.79744	82.892166	71.70648	80.85977
1552476_s_at	64.71003	68.62322	66.340485	98.77109	67.33089	57.003887	58.833633	60.51025	66.340485	63.53575	67.17106	52.99963	58.03314	90.64665	81.25943	98.34394	80.716	90.85467	102.004036	98.16923
1552477_a_at	382.8279	67.993	783.6088	1417.5033	170.47276	227.97032	15.335015	394.23337	264.7164	15.305035	592.97534	417.13965	784.5951	17.26993	76.711395	270.74197	23.706484	194.62958	292.6058	14.25871
1552478_a_at	14.87887	12.706459	16.04333	16.5421	10.041142	13.217391	9.597819	13.110656	13.110656	10.965604	12.706459	12.283775	12.930451	9.569684	11.419302	13.670283	13.83176	10.375322	10.375322	10.025343
1552480_s_at	7.942673	11.076536	7.330224	6.9296365	6.895814	6.9296365	6.485333	7.251741	7.252756	6.6431646	6.499856	7.235539	6.686957	7.100265	6.404247	6.7763567	7.0409584	6.267412	5.4498153	5.799589
1552481_s_at	12.179468	12.390707	14.966489	16.558302	13.542841	15.477156	19.555313	16.065775	16.72581	20.51585	15.084114	15.477156	15.234582	15.477156	17.638357	13.681757	14.635443	16.41441	10.999865	12.956608
1552482_at	14.964398	21.388586	16.765606	26.085255	16.665125	15.234582	15.907101	16.989748	12.9739065	33.94052	20.570414	20.455702	20.375792	19.184347	25.221045	72.06444	19.604582	11.513371	8.44796	8.659517
1552484_at	29.442385	28.158241	28.209457	27.550797	21.629143	26.787407	23.370867	25.751926	21.076921	27.566225	22.94674	25.741121	27.550797	27.531551	28.771025	28.06785	38.19098	33.03612	25.826817	36.20396
1552485_at	28.252872	13.94827	21.78085	20.106974	52.03785	22.317156	28.746897	28.566626	45.693657	108.879715	17.936752	26.716343	48.119373	24.947521	27.891817	62.671215	22.988476	35.87626	63.323727	59.963764
1552486_s_at	44.315918	19.010807	38.031124	42.371197	68.60409	35.069164	34.89312	64.92756	57.283504	62.40022	28.807245	41.27211	91.69173	33.315308	32.000603	60.985825	28.34386	142.03653	119.753296	201.87885
1552487_a_at	10.905983	7.7258353	13.119821	71.87329	22.00735	6.945153	7.1590724	8.890001	8.841663	7.376483	22.6852	16.600023	62.461334	8.060123	7.5644574	7.109206	7.8411746	11.503612	20.650337	8.289885
1552489_s_at	7.6281714	8.953607	8.217128	8.243588	7.4085183	7.5877566	7.3210053	7.0953016	7.6015577	7.753966	8.182737	8.150769	7.5581136	6.9335103	7.6015577	6.792479	7.5697436	8.120247	6.1675835	7.6746936
1552490_at	15.642475	13.804722	9.294127	10.249628	9.685435	11.67597	12.706459	12.706459	11.123089	10.455129	10.580106	11.565498	10.369248	10.1697	13.276653	11.472106	12.099707	8.409489	7.5663605	9.972848
1552491_at	42.949696	43.35991	35.8875	40.76178	39.74331	37.50316	41.718765	44.204536	41.312504	44.173637	45.26134	44.477276	48.22712	41.358734	46.505665	46.82532	51.93611	29.009022	24.461954	28.77862
1552493_s_at	19.992054	19.93624	24.158138	20.146364	23.149734	22.195816	17.195244	20.787228	22.019648	21.003387	22.130747	17.911701	19.919525	20.787228	19.736582	19.632006	28.455019	12.462088	13.355073	15.50117
1552494_at	25.33059	31.040054	24.905718	21.84794	22.962786	21.762592	21.817423	24.033499	20.556038	26.301304	24.525648	26.301298	24.429834	26.641762	26.404446	31.288397	31.688976	19.984737	18.932533	21.115973
1552496_a_at	29.45885	18.507326	20.398588	21.583826	16.323864	14.349781	17.44708	42.1998	29.200535	13.741179	18.027264	28.851572	19.84725	14.361822	15.337154	31.826605	24.023426	14.38505	15.831841	13.576139
1552497_a_at	30.230667	44.927223	37.739822	40.545807	39.082123	32.514687	35.68236	36.240406	27.343592	38.967567	26.794893	32.53286	36.730053	36.73006	43.082005	36.884422	40.807373	28.64809	32.410656	32.270638
1552498_at	12.477615	21.115257	17.171225	16.18525	14.590496	15.143274	16.646498	16.961271	17.3086	19.077364	16.326149	16.37872	17.886671	16.961271	18.673653	16.14006	19.173618	10.495055	10.726677	8.857019
1552499_a_at	16.845484	16.10625	16.351274	17.914204	13.702813	13.578862	14.818672	16.655807	14.07953	13.889896	14.474698	19.270359	14.885112	16.505144	15.596618	14.586419	17.929232	14.229148	12.190789	17.274538
1552501_a_at	48.072315	36.771145	45.96917	47.57091	37.320118	39.949413	38.29789	47.39832	45.783188	46.87118	40.76177	44.35931	36.972176	52.01604	46.707645	44.19837	56.567265	41.300232	40.296314	41.65942
1552502_s_at	19.373003	12.653279	10.99477	16.164907	11.623852	10.928876	9.355396	11.295459	12.240919	10.95488	11.2781	13.656917	12.28206	9.244886	10.499067	14.715452	10.497601	13.479006	15.877607	11.385918
1552503_at	22.47999	17.013517	24.711494	23.892797	21.68666	19.568983	17.340086	47.299034	22.82516	25.36603	22.82516	23.603973	19.703497	22.895468	21.212896	22.593407	23.023855	20.090298	18.59873	20.901455
1552504_a_at	49.097874	55.914715	44.371696	38.047085	41.38188	40.145355	45.80878	38.17495	42.011402	41.503532	39.268345	38.544964	35.857403	44.204536	41.503532	44.050312	51.07211	25.578976	30.869173	27.21427
1552506_at	11.873493	10.999384	12.775926	12.404576	11.336592	10.973277	11.1573515	11.918397	10.600833	11.580062	11.04561	9.282442	11.401755	10.37795	10.4332285	11.612484	13.760407	12.425711	12.228239	14.116645
1552507_at	23.433016	46.74032	17.961851	18.191813	90.43152	162.69588	109.38323	53.490925	18.85993	28.415277	15.388704	18.968348	29.29458	234.92642	212.4607	13.106996	27.458525	142.573	53.10207	36.32698
1552508_at	20.464287	25.608315	20.076082	24.905718	48.389206	85.34623	52.336987	30.045298	16.69311	25.957935	17.491034	18.778374	32.68787	50.844162	69.65746	23.59077	26.430307	57.389668	41.6444	26.633831
1552509_a_at	32.89416	54.708492	63.482513	46.590263	31.319035	93.16476	46.027042	48.49079	31.512285	87.05739	44.764233	79.17377	43.88436	40.904488	50.61721	29.40125	137.87708	41.106216	26.908644	59.826534
1552510_at	285.43372	269.72208	215.36134	190.83179	173.09029	216.26653	194.84854	221.31302	199.22798	187.26413	189.29076	210.45056	168.43546	219.58719	259.73102	254.23463	267.65613	200.82167	214.15063	231.78436
1552511_a_at	16.30562	11.4945755	126.112144	230.30873	12.3578415	14.916364	9.771113	18.886312	11.01631	9.719342	214.9403	78.62224	134.94041	7.981632	13.73158	14.385934	9.979569	11.356993	11.782759	7.2529316
1552514_at	8.432417	12.845773	8.698222	8.432417	7.866425	8.644881	7.8884497	8.393604	8.799736	8.15419	9.270768	8.428884	8.040991	8.889999	8.432417	8.658186	8.432417	7.325126	6.655597	6.7887545
1552515_at	17.5842	20.00883	23.660137	21.526571	18.634537	16.502838	18.634537	22.720106	20.472872	18.435019	16.310177	18.634537	16.968386	19.273056	17.79937	18.15878	21.890743	10.79618	11.088331	10.83208
1552516_a_at	18.522856	15.699434	20.353016	18.77837	19.165579	25.203426	19.138807	19.189713	18.077728	20.025623	15.9963045	15.816189	14.816599	24.853542	19.138807	18.00962	27.70916	15.731624	15.540369	14.859855
1552518_s_at	9.01389	6.9257617	8.583466	8.182739	8.482074	9.456643	8.317678	8.046612	8.046612	7.914964	8.165597	7.0863814	8.996267	9.75337	8.046612	8.046612	7.3672066	6.69353	6.8756514	7.2141743
1552519_at	23.683294	19.21656	20.338795	23.334932	28.863674	28.173975	83.120705	21.37663	23.191835	55.71962	20.988705	27.573908	35.216545	90.938576	40.562817	24.06376	28.502792	27.518892	11.858895	12.416306
1552520_at	16.364994	14.273747	18.471134	16.658134	14.680521	12.663899	15.719195	12.92503	15.5356865	15.05041	15.679691	14.283729	20.2282	14.625212	10.412824	16.187515	14.227926	11.781273	11.856325	14.251756
1552521_a_at	6.98117	8.088341	9.455324	9.707122	8.421814	7.297505	8.36315	7.669877	7.5433373	9.206194	10.693112	13.797003	9.835524	8.0398655	7.9282527	8.060123	7.661302	9.16456	7.898603	8.063315
1552522_at	7.867526	8.108719	8.497499	8.088341	7.6602316	7.6441855	7.9171724	6.8707933	6.8919535	8.23783	6.5408735	6.9141526	6.5941243	8.0398655	8.976167	7.5285864	8.434775	5.764956	6.0926027	6.4556203
1552523_a_at	19.064043	18.912727	17.456835	20.674194	16.241919	16.767952	14.750465	22.136938	16.68144	18.153708	16.3467	14.82075	17.171225	16.861979	13.911273	15.725792	16.565245	11.883304	11.595707	12.883639
1552524_at	60.781616	74.711136	68.80579	66.49834	51.064983	62.583717	62.060986	59.0892	59.946213	66.68454	48.119385	60.198112	56.07914	65.860016	62.987465	62.060986	64.62874	52.744015	47.47566	42.57501
1552526_at	19.805672	21.328867	25.469074	24.863968	17.849205	22.821964	20.087309	19.321613	20.865835	25.551085	20.865835	19.229994	17.171225	18.907442	20.003239	23.078638	28.706734	13.539694	10.725519	16.549107
1552528_at	57.895355	57.50011	50.950874	50.28573	40.325348	44.75797	43.896637	56.622665	49.747322	42.105488	47.45798	45.93062	47.664085	51.37286	43.396294	45.6745	62.286896	87.74885	76.32933	74.50884
1552531_a_at	10.059406	13.472972	11.692303	12.378587	11.3524475	12.194804	8.982444	11.3524475	10.72605	13.789291	8.693357	9.868578	11.21521	11.373098	9.84378	13.388484	14.132772	13.077782	11.730266	11.871843
1552532_a_at	13.77003	11.092033	11.75129	22.007336	9.4144335	8.456026	9.225514	10.687136	11.866855	9.709832	19.243437	19.549845	13.36791	9.741107	9.951704	9.358011	9.35278	9.117231	10.112721	9.333251
1552535_at	44.2231	54.66265	43.130196	43.130196	37.351425	40.511833	43.130196	43.130196	40.07247	47.120834	40.659348	43.130196	38.820766	46.4472	44.452427	41.220207	52.95522	38.267094	33.27748	33.237865
1552536_at	16.167154	18.212162	18.535809	20.231031	18.40412	15.315726	17.889172	16.739843	19.77247	19.310808	18.087835	12.530057	18.63714	14.709282	17.371616	19.235373	15.585715	14.60049	17.124977	22.224491
1552538_a_at	12.448003	14.816599	14.513197	15.985122	15.811766	13.6875	15.969489	18.034817	14.843552	12.484602	15.000005	12.465419	12.252905	15.328582	12.523056	13.088677	12.595042	9.145401	9.935315	10.15788
1552540_s_at	31.05309	27.64338	31.835508	29.491817	24.392294	34.36544	30.759289	31.946966	31.991648	24.3378	31.706697	23.72969	27.134151	32.193546	24.628725	27.66271	20.982841	15.966363	15.789908	15.583883
1552541_at	38.92403	34.58233	52.23467	45.39443	39.164177	46.609806	32.256622	43.804695	42.023163	43.572605	38.582706	38.885963	40.881626	40.74468	40.80168	50.334965	87.81523	62.036903	61.209805	74.94842
1552542_s_at	15.871559	16.930477	16.097244	18.321974	40.38741	31.906797	16.61627	17.829252	19.138807	18.77049	13.143687	15.936038	13.816302	14.130798	18.227448	17.829252	192.43913	22.270647	36.597324	45.83616
1552543_a_at	11.3524475	13.059436	10.297018	10.816397	10.111573	12.414979	10.377947	11.123086	10.1938925	13.576964	11.996963	10.717052	10.95641	12.6621275	11.559029	11.123086	18.899515	12.301254	12.56548	14.02373
1552544_at	15.185677	17.147234	17.255447	17.916706	15.811766	16.339848	18.665827	16.51669	17.635899	19.800138	15.375799	17.204865	17.916706	16.951796	18.21726	15.416691	17.171225	16.362661	13.960627	15.369172
1552546_a_at	11.234036	9.703052	10.588981	10.333072	8.522484	9.229388	10.219578	9.540299	10.73055	9.086008	8.661818	8.870136	9.467228	9.031551	8.644881	10.418654	11.593018	9.645662	8.549458	9.054778
1552548_at	10.795248	11.045608	14.511163	14.744277	11.643368	11.658026	9.262993	12.313004	14.251818	15.236711	12.437563	12.437563	12.586238	11.550954	10.434684	10.982477	15.548719	16.264376	15.394154	17.358269
1552549_a_at	64.84587	56.98796	52.940388	44.608025	46.033463	41.567398	47.48452	48.844563	48.844563	58.187477	40.944523	46.910492	44.776722	48.844563	39.899174	51.994217	76.34768	65.0772	51.16293	61.567486
1552552_s_at	8.072526	9.231968	8.203355	8.188461	8.418283	9.6220045	7.690275	8.278237	7.818189	8.764133	7.903906	8.488005	8.418283	8.904927	7.67846	8.539183	15.3350115	9.471156	10.049609	10.271028
1552553_a_at	10.6632595	11.312842	10.122891	9.6935625	9.528304	10.122891	10.205305	8.946104	10.122891	10.122891	10.771132	9.31494	9.483123	11.123089	10.833046	10.096038	11.076536	9.1725	9.200008	12.223825
1552554_a_at	15.453377	16.192047	16.294226	17.161623	15.202674	17.719923	14.547732	14.488868	16.97788	16.303343	16.618597	16.482088	13.440994	14.592541	14.164428	14.414118	14.983241	11.221557	10.1828375	10.76856
1552555_at	53.64068	64.40318	61.542564	50.553566	51.82732	57.564472	55.439915	63.918846	58.67761	70.13624	45.93063	50.659683	47.226345	70.638145	95.64575	74.28407	75.9113	48.564594	45.247066	57.10155
1552557_a_at	22.257967	34.966366	24.566837	21.313974	16.923378	24.195312	39.97734	24.399117	25.027882	15.787466	44.49594	31.06178	19.375715	31.446253	31.946966	22.802832	16.185257	10.795013	7.878394	10.47236
1552558_a_at	148.08685	120.07327	111.06275	95.35208	95.05923	112.67352	92.46407	121.10161	110.93858	101.799034	91.640495	81.60093	92.722984	120.241264	97.63163	107.72906	145.80669	70.8104	63.62828	76.131226
1552559_a_at	38.7557	25.472637	32.423904	33.319946	24.307192	29.20462	23.472336	30.733486	25.083916	31.880047	22.66933	25.083916	21.53259	38.56113	36.899902	34.298256	53.334084	22.22448	26.301493	23.491823
1552562_at	20.86875	25.390856	18.767868	25.066387	37.95676	27.697535	22.02889	22.367126	27.316835	29.898628	25.483316	25.235157	21.189184	32.47379	31.253422	26.063377	25.705153	15.551022	20.756418	23.34565
1552563_a_at	9.742471	10.043949	10.145557	10.449283	8.591868	10.226725	8.968641	8.357307	9.238426	10.449285	9.371101	9.56835	9.728859	8.641256	9.728859	9.728859	11.531596	8.3420925	6.9892106	8.064187
1552564_at	12.815277	10.343187	13.317547	13.171277	13.171277	15.084117	12.867342	13.171277	13.171277	15.092553	13.026613	12.442783	11.895093	14.247832	15.390851	13.171277	16.542105	9.187737	9.49956	8.404177
1552566_at	11.05642	11.454473	12.51605	11.53643	11.002456	10.179653	10.678173	14.12882	11.454473	11.454473	11.076533	11.92339	10.138465	11.454473	11.565498	12.899757	11.940075	13.101163	12.452645	14.208117
1552568_at	23.72969	19.81398	23.120615	22.161705	23.172379	22.818771	18.401545	21.313963	18.24019	21.689692	17.301338	19.563513	16.56293	17.635899	16.658134	20.239517	28.451036	34.12007	37.48543	48.24063
1552569_a_at	14.545693	8.854032	11.520313	12.795585	11.462482	12.252905	12.9159975	12.799164	13.272941	14.349781	12.30784	12.628539	13.127157	13.76425	12.628539	12.628539	12.42366	11.252774	10.342057	12.263584
1552570_at	8.488005	8.5834675	8.488005	8.776395	8.488005	7.908328	8.805892	9.017675	8.00398	8.877579	8.070271	7.383705	8.235529	7.8072667	9.2928295	9.313637	8.964883	8.285695	6.886076	8.072628
1552572_a_at	7.6548786	7.453189	7.978282	7.983861	6.852568	7.999504	8.9536085	6.251218	8.441851	7.0596848	8.248201	7.999504	7.991677	7.978286	8.694574	10.642407	6.186881	7.224072	7.6148357	7.3304133
1552573_s_at	14.570114	14.107113	11.124643	9.765652	10.115817	11.832068	16.546732	11.623852	14.059859	10.565324	11.863536	9.508346	10.440521	12.280343	12.064239	18.404123	10.820934	10.46102	11.1252	11.003833
1552575_a_at	78.41369	72.94625	191.9287	144.91255	95.65912	75.87945	51.466316	69.25936	78.710236	78.41369	89.902084	87.410995	243.55417	42.89567	64.0351	77.97644	67.72736	35.20941	139.86234	51.74123
1552576_at	26.125399	37.524143	29.192362	27.716904	20.976973	22.007341	22.625006	22.205128	26.140017	25.802357	24.405941	21.586842	19.830616	22.436031	23.607262	24.20208	27.03193	16.043165	16.389547	19.542627
1552578_a_at	10.221011	10.2438965	9.216496	9.250056	8.51177	9.264292	9.916986	9.264292	9.044187	9.488426	9.522979	8.528445	8.780076	9.050511	9.149738	8.2712965	9.511004	6.999051	8.675154	7.0057473
1552579_a_at	16.00301	18.207073	22.799656	24.259666	15.253761	15.22394	17.717443	18.141016	16.32843	17.791903	14.970672	19.769712	13.208155	15.164464	16.994501	16.87377	22.226864	12.399738	11.514821	14.324965
1552580_at	21.860165	24.259666	19.00815	20.318897	21.076921	19.120085	20.679977	20.80467	22.514582	15.798506	22.564999	20.228205	21.988884	15.701624	18.812525	20.228205	25.288134	17.304482	17.437359	18.703718
1552582_at	13.5296	12.371671	12.706459	12.376857	13.184174	10.107336	12.556364	10.30134	11.930064	12.758077	10.605277	11.13242	10.263963	12.706459	13.961927	16.847837	24.670074	9.1358385	9.433295	10.028599
1552583_s_at	10.286947	13.141845	10.104507	12.376857	13.053957	7.8181877	10.708073	9.581735	10.822449	12.081114	10.055188	9.508346	10.347526	13.237732	10.243895	10.434684	14.698999	9.265971	8.124935	8.648895
1552584_at	14.410088	14.928877	16.681437	17.722399	18.45307	19.013468	14.744277	18.93654	16.408518	15.873773	13.010231	15.155981	13.169434	15.716999	13.975599	19.791836	29.873568	17.742645	19.497559	25.020323
1552585_s_at	9.233262	11.3001995	9.361938	9.361938	9.084739	10.125725	7.8895597	8.477333	8.885035	10.620122	10.171121	10.135637	11.216783	11.123089	8.2459	8.158752	8.733559	7.598918	6.9251976	6.903492
1552586_at	44.69544	44.23544	61.062645	48.91971	39.74885	40.010883	35.498295	41.526745	44.23544	45.362686	38.469597	41.74794	53.903748	51.437534	40.79027	44.23544	54.28188	42.94141	38.63544	42.63264
1552587_at	8.49394	9.434197	11.756225	10.430311	8.787442	10.333072	11.615732	9.517655	9.741107	13.02297	8.886271	10.192471	9.5844145	9.987941	9.7984705	9.467228	12.235786	8.232651	7.404847	8.321648
1552588_a_at	9.990735	9.835524	9.990735	11.981875	8.776395	9.0796585	9.835524	10.40555	9.631424	9.439474	8.6836405	9.976777	9.8190365	9.390774	9.876861	9.208767	9.55231	8.133737	8.6870575	8.0079365
1552590_a_at	9.274657	12.579203	11.067249	10.658783	9.355394	9.600506	9.887912	10.915132	10.070663	11.274949	9.355394	10.202449	9.152296	9.428923	10.658783	12.28206	12.6727495	7.2745547	7.363816	8.172569
1552592_at	8.011815	7.4960318	7.4168105	8.268984	7.557058	8.122336	8.046612	8.340966	7.65274	7.3138456	7.776766	7.1340938	7.329198	7.3118014	8.089473	8.046612	8.417105	6.4140563	5.838432	6.3660994
1552594_at	40.619556	45.438835	45.783176	40.426952	37.440292	38.880512	32.65589	36.240406	39.202526	38.21232	36.515015	36.484398	43.700695	52.096092	44.260185	41.13386	52.68198	40.208443	33.54027	39.86534
1552596_at	46.382298	54.915386	64.35818	51.740467	65.75878	47.73745	46.96301	49.311104	48.61295	62.741364	47.931374	53.103462	48.45011	54.373013	47.120823	49.719505	64.277275	66.087616	68.66175	70.682785
1552598_at	20.028421	31.87557	23.597374	22.364008	16.495918	20.39289	18.723314	21.514534	15.9895935	24.832693	17.999546	17.253036	21.59288	22.63766	23.159428	24.570263	33.217625	20.453825	17.90922	19.918514
1552599_at	11.252903	13.324995	12.699354	12.037283	12.037283	11.252903	10.711068	11.252903	9.801211	12.399372	10.633485	10.892271	10.444903	10.420105	10.090395	10.532882	10.910558	7.8370686	6.7265778	9.427682
1552602_at	23.292566	31.871141	23.577583	25.870993	21.638205	22.124565	21.451468	26.58967	23.54794	21.765633	23.085089	22.52088	24.158138	27.081104	27.9973	27.523846	27.546947	22.427485	22.427485	19.781
1552604_at	21.17142	19.869461	21.541624	20.80467	19.90004	19.90004	20.361553	18.535809	20.279173	24.891787	20.353016	17.456835	18.791496	19.769712	17.911692	18.637144	18.08278	17.799059	14.478781	17.961641
1552605_s_at	16.479786	12.779496	12.935875	12.98661	10.962538	13.552308	11.538045	13.106986	13.088675	11.918394	12.397637	9.667846	10.035528	11.77267	9.861682	10.805819	12.890743	13.036552	11.326915	11.1621895
1552607_at	27.782852	31.884495	28.522724	34.6743	31.813261	30.230675	35.33985	32.473804	30.053686	42.40676	35.57779	34.591995	29.628181	34.064114	32.820656	32.01402	38.399754	26.515905	32.452187	26.07472
1552608_at	18.870474	18.494392	19.786303	20.854172	18.841476	18.978943	21.647282	18.463398	19.120085	16.90446	15.719198	18.762617	17.685272	18.749514	17.786932	20.97991	22.439165	22.14524	19.402813	20.995941
1552609_s_at	13.130833	14.466604	12.759862	10.041142	11.187028	13.571269	11.679233	11.137093	11.406538	11.97016	11.618981	12.495075	10.723054	11.97016	11.618981	11.97016	13.200771	9.355673	8.835951	9.767186
1552610_a_at	114.38753	42.9917	179.39703	164.47968	307.90158	190.3788	197.1776	247.8476	228.70438	413.01965	125.93595	154.10606	389.7398	124.46567	122.600586	85.274635	187.44737	507.06763	353.836	499.00015
1552611_a_at	70.91515	30.97504	85.68096	93.81821	84.31448	51.423164	53.244705	85.77678	49.497574	124.32663	77.43329	67.82212	89.95234	77.43329	84.043816	70.42119	126.2356	121.96857	69.65869	115.18473
1552612_at	102.21262	52.461506	66.16449	63.137276	343.51886	60.722145	40.3479	178.17232	88.12266	100.681	51.02216	64.21441	89.9901	43.52997	42.329727	128.74858	152.13675	150.88553	172.01326	240.83414
1552613_s_at	87.37437	37.236732	47.431465	59.445454	371.96027	56.047756	28.201563	167.16875	113.05218	94.55561	53.941483	58.497417	81.15728	24.205467	31.455057	120.30853	153.48264	110.02556	146.13542	180.21867
1552615_at	194.6035	173.84209	219.18861	226.22429	134.56369	166.25987	167.94183	163.83719	169.33272	180.73131	152.26448	158.58653	141.60818	200.0374	177.25323	205.73808	250.25002	123.88457	148.29198	134.82793
1552616_a_at	19.958544	27.631783	21.242575	24.273233	18.616302	23.567688	18.455648	21.638205	21.520555	24.718407	24.48796	21.290138	18.96303	25.147114	22.118372	22.24552	23.88611	24.121437	22.971306	24.02589
1552617_a_at	79.639984	63.29638	72.55976	65.43782	117.49951	76.67921	62.17384	84.846565	95.71264	116.22522	84.032074	96.85676	172.96933	52.16169	57.51621	79.71795	55.719646	257.46365	187.89131	222.9499
1552618_at	371.6486	100.89236	284.47794	280.25415	263.6454	176.19087	181.64314	309.1528	239.63647	389.52225	169.78305	248.43744	341.41245	120.864845	112.65778	221.52979	316.67633	493.35153	378.27512	415.90784
1552619_a_at	9.638159	11.309679	11.416106	11.221485	11.135533	10.820937	10.087574	9.339716	9.393401	10.652828	10.049568	10.396826	11.194848	9.808065	10.652828	11.563883	10.518167	9.642878	7.9739156	8.741137
1552620_at	52.520226	54.609188	57.21949	61.90499	49.698685	58.726845	57.854923	56.95612	59.97972	63.21681	58.5465	58.661217	60.92624	58.5465	58.163094	58.5465	89.726326	91.89653	69.50554	95.50698
1552621_at	65.30985	91.129486	74.76334	98.30273	95.57887	70.27366	81.407234	74.450424	65.93366	103.07354	175.42892	97.209465	96.73495	70.34245	74.37761	83.167206	90.116	91.5903	110.12881	82.35557
1552622_s_at	13.334316	21.041594	14.335747	16.083754	24.3378	12.905172	15.607525	19.38113	14.359812	19.794607	35.94776	17.916706	22.332767	14.893439	17.672916	16.857267	13.586459	17.099045	16.095352	13.49872
1552623_at	46.07855	33.073997	28.284489	26.077967	24.263067	17.811821	20.88627	27.802288	27.470036	24.95102	20.854177	26.216879	23.518337	23.101242	24.89876	35.23626	26.367575	25.582672	31.807634	31.112946
1552625_a_at	18.533215	24.026777	18.424715	14.5578985	18.48405	15.113668	17.330389	18.118208	20.344479	32.37859	17.856691	21.547644	33.152668	15.451214	14.49292	19.621027	20.671312	29.520603	32.668945	32.88657
1552626_a_at	9.188193	8.635221	10.118647	9.3960285	11.991935	11.966815	9.428923	9.266883	11.191715	10.690123	8.482074	10.179658	10.436147	8.00398	9.072043	9.874102	12.733131	11.96376	10.914471	12.186831
1552627_a_at	25.540382	17.308592	29.603334	27.678186	32.054314	25.558243	40.864464	26.930086	29.009312	30.970707	32.77481	30.209549	44.933514	35.46357	31.32341	32.56016	19.833385	26.511595	32.548935	21.522522
1552628_a_at	70.09705	63.14613	57.50014	56.741535	170.32983	71.063995	75.583015	87.60674	98.12421	74.88886	54.946083	65.694466	60.459545	73.21189	78.53437	76.72211	93.726456	43.374313	58.02265	68.56765
1552629_a_at	16.831356	17.635899	21.439472	16.99213	15.79851	17.243393	15.3887005	17.209677	17.611258	17.347359	15.635917	17.245802	16.436073	20.524452	16.999258	17.171225	19.582663	18.547802	14.083065	15.641345
1552630_a_at	20.795946	20.64532	15.780849	14.666167	15.727993	19.200453	14.393983	21.012201	15.468505	18.535812	16.369572	16.369572	15.2943325	19.794607	16.558302	16.081507	19.07737	19.077919	18.277418	19.077919
1552631_a_at	26.723827	20.25934	28.650612	22.988476	22.555538	24.711494	26.806133	21.112309	24.711494	21.325888	28.550646	24.711494	24.057032	27.450834	26.29395	23.318624	28.558632	27.099138	23.399624	32.520164
1552632_a_at	13.897668	14.731923	16.549047	13.997104	18.652788	14.040223	15.086236	12.3009615	14.158485	19.235373	11.260773	14.57419	12.840386	19.476196	19.07737	14.949763	19.07737	13.850246	14.846989	12.259161
1552633_at	15.723592	13.26923	13.271084	15.566119	16.546732	12.205036	10.531405	14.725742	18.535803	18.450493	14.202094	13.208155	13.0685625	11.260773	9.788885	16.546732	13.771951	14.110535	20.416592	16.552689
1552634_a_at	17.364342	14.625216	14.249826	15.622804	45.93704	14.099229	12.74738	22.882666	25.943426	48.335117	14.729861	17.403227	19.927881	11.565498	14.265773	22.370262	23.318624	33.408028	53.850723	41.02696
1552637_at	11.37628	12.22382	12.385515	13.228484	11.102892	10.202452	10.493198	9.311032	11.672708	13.454155	11.37628	10.948757	11.591398	11.483336	10.571236	10.4653635	16.196571	10.772055	11.130819	12.211924
1552639_at	43.804676	26.58223	43.52998	39.350784	42.099586	36.936016	38.308594	42.507652	32.76564	40.57983	31.310268	44.701683	38.164272	43.22072	39.938232	47.14059	60.628838	38.492817	45.283813	43.17912
1552641_s_at	26.382326	25.51897	22.726456	25.662067	33.983257	21.469467	19.48436	27.81007	26.209555	24.951025	26.496902	24.818825	25.784346	25.51897	21.150713	24.73223	29.29458	53.295937	87.91675	46.12566
1552643_at	65.96134	81.45278	75.96438	60.12241	43.21469	83.13239	75.098564	58.957172	95.64575	56.89244	70.3228	58.464706	54.90774	70.99449	58.016895	58.825443	48.146297	28.429771	32.37733	35.664604
1552644_a_at	84.267334	79.639984	86.28193	78.9085	79.306656	84.267334	145.09496	57.187492	96.65385	47.944782	78.32602	79.6845	73.6945	107.94008	91.461296	140.092	60.214935	35.752205	49.62118	40.60722
1552646_at	38.196297	41.306732	37.68184	47.061577	28.674652	34.635532	34.384666	36.028244	38.674507	37.15872	31.693396	30.849712	31.791037	41.89995	36.78143	37.403667	36.78143	25.954563	24.601366	26.301498
1552648_a_at	122.68638	57.259445	77.487434	82.8423	107.60861	45.362698	37.07051	108.8493	119.420395	98.08304	58.86658	99.6866	181.43997	46.505653	30.020107	87.179146	87.179146	170.52692	132.90544	165.2928
1552649_a_at	77.8457	17.253036	18.34504	21.212896	26.096195	16.646498	20.921328	37.361866	35.005486	19.259583	17.849205	30.209541	22.226864	21.029823	17.61372	60.594936	21.162537	21.029682	34.139153	24.651566
1552651_a_at	115.77111	46.460182	36.596783	34.839497	61.896313	46.460182	43.287247	73.43737	81.37312	42.14671	32.834408	43.402367	43.82305	54.471924	46.75337	101.28802	48.025276	47.803978	70.38503	50.63401
1552652_at	134.80844	147.90062	127.33444	130.03282	129.94196	100.07757	104.37864	111.0006	124.90147	116.22517	124.90147	130.5976	124.90147	113.28951	101.87027	142.3823	161.24667	92.46196	145.04016	111.35155
1552656_s_at	26.4303	35.81732	30.85403	39.093063	30.776478	29.139368	27.88792	26.25354	26.508005	34.384666	23.541355	29.025528	30.429947	30.879921	35.892513	34.659737	36.92569	25.47282	19.661806	21.755386
1552657_a_at	33.600613	37.195103	42.680332	43.396294	35.246098	30.28143	29.537197	32.166553	32.333366	37.63447	33.11562	27.539232	33.333923	30.626268	29.11087	33.732384	31.609331	39.74472	33.484642	39.876892
1552658_a_at	12.820656	12.54058	19.016132	25.84569	37.174313	12.663899	24.916159	18.350176	16.192047	11.3524475	30.940426	18.886312	35.94273	15.853826	17.876678	13.993194	12.268331	24.184181	55.511868	9.276678
1552660_a_at	12.018789	13.09966	15.670927	13.140005	12.516057	12.975722	13.919052	13.493707	16.241919	15.07569	11.281257	15.393005	16.406225	15.831676	14.876788	16.459064	16.72581	9.535876	10.049604	12.91017
1552661_at	6.830569	7.470923	8.532022	7.8411746	7.6324396	6.7291565	6.842996	6.7791986	6.6264687	9.497717	7.6999583	8.694574	7.576097	6.611664	7.0046325	6.21636	8.417105	6.571483	6.093702	6.511296
1552662_a_at	22.745525	20.000439	33.203712	24.388887	22.704235	24.718407	20.045227	21.106405	21.230696	30.328024	23.670055	24.388887	26.140017	27.244387	24.388887	18.585104	34.403896	30.734695	24.230486	30.617369
1552663_a_at	40.79027	42.477947	38.61508	54.609165	39.33977	40.79027	38.78821	37.24192	36.22522	39.290318	38.448097	41.894104	51.107822	36.946346	38.063034	37.550373	43.208633	54.61583	53.705185	57.899246
1552664_at	177.82399	72.722244	57.774094	74.23217	148.0248	87.11826	130.34222	74.211426	164.02048	85.99297	81.70368	90.95128	78.9196	105.67062	111.95129	143.72218	54.78503	36.56434	56.0341	37.749416
1552665_at	60.535645	31.380383	51.567142	51.200794	40.325348	54.647324	46.052784	54.86937	60.06361	44.365498	49.733414	66.40543	40.807392	51.567142	56.89244	67.40621	67.33086	35.816776	41.343483	38.651493
1552666_a_at	7.8335023	8.158751	7.7042627	8.394777	6.95584	8.23783	7.3733883	8.095127	8.482072	8.103052	8.486817	8.04661	7.4657	7.7107277	7.7453003	9.786146	8.952355	6.9177065	6.892293	7.0614543
1552667_a_at	19.836157	22.02889	22.530321	22.298447	21.753462	26.556232	17.37163	21.132977	20.587673	47.844353	18.161318	17.257858	26.374943	18.442757	19.927881	18.039852	28.863674	36.487236	32.27935	31.22541
1552669_at	27.934742	26.779911	25.33413	29.953018	20.825037	23.879444	20.924255	23.590765	22.704224	30.85403	23.38718	22.251738	23.879444	22.357748	27.081099	24.63216	28.799183	16.019161	12.157847	17.93186
1552670_a_at	24.491377	28.028616	25.185822	22.464272	22.32028	21.003387	23.570986	25.751907	25.03136	26.33073	26.323374	31.973774	31.964825	25.24927	24.978933	24.583998	33.212986	29.81498	29.40578	46.31829
1552671_a_at	39.109463	23.237265	28.071764	30.062092	25.390856	26.187561	20.390036	42.913654	35.14278	21.153664	23.656815	24.784145	26.187561	17.99955	20.375792	55.076824	32.87116	19.00921	28.343988	21.382038
1552672_a_at	22.02889	22.73917	25.266932	21.358707	21.936693	21.355724	20.104164	21.74434	25.647713	24.694231	19.769712	22.828354	19.235373	21.765623	21.053368	21.79608	33.33858	12.539671	14.419349	16.13752
1552673_at	8.316514	10.709566	8.417105	9.38421	8.330479	11.633606	14.976955	8.158751	7.9515595	9.517651	8.263206	9.334494	8.982444	12.786643	13.228481	8.947351	8.714041	8.345253	7.0975995	7.5521746
1552674_at	8.266672	8.967388	7.8116345	7.8587337	7.1911683	8.079301	6.7915325	6.9470954	6.669219	7.2143292	7.382673	7.382673	7.753968	7.8488526	8.521297	7.2852736	8.339799	6.373455	6.1247826	6.5990443
1552675_at	8.282868	8.170165	9.098718	8.612313	7.2649326	7.906115	8.417105	9.094902	8.282868	7.3497205	9.428923	8.025269	7.5856366	7.4552736	8.282868	8.518912	8.495128	6.7495522	5.8570004	6.425409
1552676_at	63.918877	76.529335	65.13663	58.260715	50.34901	61.019978	53.949005	60.9603	46.32398	58.48919	63.305252	46.733765	55.743008	57.588604	57.588604	54.411037	61.671764	58.350185	62.852573	60.56498
1552677_a_at	34.05458	31.179228	39.449917	36.647984	31.844404	29.274103	33.69468	33.581814	30.6734	32.774803	33.964252	32.774803	33.041634	26.27924	31.2709	32.43749	38.4965	22.535381	25.134329	25.134329
1552678_a_at	38.29254	52.198154	42.353428	52.117947	32.880344	44.62676	46.642387	42.7042	32.63307	44.204536	45.242363	39.13681	41.718765	66.74982	60.994377	57.806393	41.49194	23.012375	24.198584	30.426842
1552680_a_at	9.9308605	13.639746	14.682576	14.744285	11.75294	11.371512	14.416139	11.8138895	10.895317	13.766179	13.195237	10.705084	11.457679	12.87274	12.87274	15.0063	15.553072	9.118712	10.557916	9.252608
1552682_a_at	9.452681	14.351789	9.978175	9.978175	9.14079	10.284071	9.19976	10.226725	9.996325	9.849284	9.093632	10.396826	8.723794	10.611211	7.9693675	10.600836	11.436876	9.037805	8.198561	8.423152
1552684_a_at	14.087411	12.28206	9.964235	9.472525	9.658393	10.772638	10.772638	9.979569	13.187861	9.887916	12.012069	10.733554	10.772638	10.632002	11.575209	13.414713	11.204242	8.629264	11.085931	9.615778
1552685_a_at	25.316425	21.269318	26.697685	23.45922	17.801857	17.156828	20.685762	20.014431	22.937113	17.216892	21.653336	26.136358	29.786	15.535683	16.737505	23.156199	23.266523	18.771328	22.19324	17.90341
1552686_at	35.637524	36.84835	35.010387	29.781837	23.766216	26.888712	25.17526	26.183903	26.634314	27.631788	25.02438	23.812777	24.263062	34.9224	27.179722	26.735031	28.76298	15.286768	17.591557	17.591557
1552687_a_at	17.171225	15.725792	22.713747	19.06937	17.171225	17.152035	13.917118	15.620621	15.6228075	16.824303	17.226524	17.171225	17.594034	20.475733	17.171225	17.929235	24.317389	12.223936	11.327017	14.324967
1552689_at	30.540758	25.701561	39.888035	43.48131	26.352842	22.994907	24.735691	31.969307	36.215088	47.697426	31.813261	36.59679	35.76229	30.498096	29.450613	37.90375	36.99287	52.84975	52.23269	61.10718
1552690_a_at	22.99812	21.759558	29.009306	24.225779	20.947672	28.610582	24.49481	27.573915	25.51897	27.39716	18.707626	23.367579	24.628725	24.225779	20.000444	26.660387	24.225779	20.132387	16.600534	18.68214
1552691_at	6.5555205	7.6164517	6.788683	6.5007634	6.769729	6.666422	6.6580386	6.769729	6.214621	7.36206	6.769729	7.0163937	6.769729	6.745167	6.1403527	7.106223	6.9529247	5.5833716	6.1624684	6.424018
1552693_at	9.161258	9.122918	10.122891	10.263963	9.1651	8.493938	8.21598	9.438155	9.1651	10.14272	8.660607	9.215209	8.718918	9.511004	9.172793	9.488428	8.576269	9.3172655	8.333969	9.49956
1552694_at	7.8083572	7.310778	7.749634	8.045487	10.944163	8.503444	15.60316	7.2995453	7.370298	8.921122	8.073655	8.142798	8.948602	19.03208	11.470501	6.9441814	8.148492	6.969316	6.0843644	5.7367353
1552695_a_at	14.174326	15.947178	11.679235	14.494946	22.802841	28.734842	47.697426	13.588364	12.118331	25.034883	12.350934	12.896157	13.605464	125.900764	80.22102	15.851603	13.641658	15.593167	10.574881	11.489504
1552696_at	20.404299	11.382642	10.146977	11.671074	13.04119	10.311427	11.44647	15.027291	16.91392	14.682576	11.4994	11.658026	11.671074	10.376497	8.753114	11.671074	11.563886	16.23095	15.889642	16.780602
1552698_at	31.288397	38.281822	30.901508	37.45077	29.176052	30.540758	29.706972	28.447054	30.540758	30.540758	29.711128	27.013033	29.458843	47.637432	34.572643	27.813936	29.848522	29.478031	23.603142	30.322725
1552701_a_at	71.09382	248.50687	476.98624	306.14203	106.79935	344.96268	92.02563	198.69954	49.51143	270.66632	279.47162	236.90506	127.74458	136.47716	225.845	87.26453	736.6545	91.01545	73.14109	166.7003
1552703_s_at	34.054565	55.805397	171.4287	121.4407	72.26619	130.90834	32.491947	73.55043	16.176203	128.31729	120.00613	78.11826	69.49208	35.717308	55.91469	15.100997	281.74683	46.73126	47.835056	152.04138
1552705_at	7.8521447	7.2466745	11.72996	10.196747	7.519122	10.2510605	11.918397	8.842901	7.3036284	8.428879	11.586537	10.424479	10.331628	10.805819	9.231973	5.97606	9.505687	5.9996696	5.2249117	6.5634255
1552708_a_at	13.075873	12.413248	12.901564	12.863745	12.165856	11.160473	10.559422	9.242301	13.58266	13.433478	11.062607	9.350165	11.40016	11.73816	11.042524	11.201109	11.338174	7.7997613	7.7997613	8.185258
1552711_a_at	588.4337	305.24454	500.2056	627.7802	864.53125	388.0003	1365.5684	593.4732	538.2232	725.61597	385.1362	1079.2767	745.7727	1112.209	839.4025	556.2766	750.5843	728.80963	820.01996	571.02124
1552712_a_at	35.069164	27.651112	41.590664	30.404448	23.014208	28.12283	20.214075	26.496897	29.698679	26.430307	23.286047	34.447216	30.553583	22.031967	22.994902	29.196455	29.143446	18.262247	15.561128	19.546864
1552713_a_at	19.195076	19.162903	16.185253	16.185253	13.77773	14.345768	13.558	15.891543	17.219305	16.065779	13.907386	15.9560995	14.621126	17.38864	19.034748	20.60496	22.682018	11.901762	12.100953	13.250916
1552714_at	9.1804905	12.261471	9.786148	10.241033	10.40264	8.854032	10.977873	10.741057	10.15833	10.328739	10.171121	10.065035	9.073314	9.029026	9.493732	10.15833	10.15833	10.502632	11.771076	11.926694
1552715_a_at	9.082196	12.275194	9.440795	9.967022	7.917176	11.936739	8.224029	10.474148	9.326667	9.669201	9.696274	9.967022	9.428923	11.084285	11.961798	10.572715	11.096685	8.474364	8.571543	8.988697
1552716_at	19.667719	23.929575	24.023426	21.26337	17.325544	24.023426	88.29533	18.355303	23.976448	17.212082	27.60477	20.968184	22.198923	37.57138	44.56442	20.518717	22.745525	11.021319	9.90918	12.033461
1552717_s_at	14.529434	17.140045	16.167162	14.529434	14.808313	13.108824	16.5421	14.529434	13.683672	16.569881	11.990256	15.642475	14.168383	18.113136	13.48051	15.100997	17.388636	12.6393795	10.332921	12.61181
1552718_at	33.338596	33.666447	29.973978	26.422922	24.164896	25.013882	27.339771	26.485786	41.329853	31.93357	26.873676	32.628513	25.683607	29.541332	31.795486	26.712616	41.9234	15.782227	14.592061	17.459394
1552719_at	28.45105	49.942436	38.426605	35.57779	35.78229	30.120995	40.09488	28.54267	29.123081	33.208344	42.29426	37.335773	32.51923	26.768696	23.756247	33.869423	29.936283	28.31001	18.877634	30.921015
1552721_a_at	8.661816	9.812177	10.324406	11.936736	9.538964	8.835484	9.278547	8.450117	9.538964	8.393604	14.083465	10.942632	13.723902	9.3947115	8.661816	8.681214	9.538964	7.01169	8.713267	7.6452594
1552722_at	7.2995453	7.7659025	7.0360384	7.382673	6.8861785	6.5564375	7.235539	7.235539	7.3005667	7.880737	6.7291565	7.9382358	6.88233	7.033088	6.7122445	7.9638004	6.389938	7.4306746	5.9746094	6.6607623
1552724_at	38.063053	32.027462	35.374466	29.471209	31.871134	26.97153	39.60465	27.612486	28.470938	28.56263	39.23543	35.96283	31.871134	31.871134	37.84021	27.271063	41.260567	24.317627	21.752441	24.317627
1552725_s_at	15.153864	12.481109	15.128468	13.721984	13.527706	14.991616	10.503471	15.787469	16.429178	12.59152	11.025554	15.457695	13.721984	12.697582	12.37686	13.721984	15.211176	14.3428135	16.015411	20.039618
1552726_at	17.591578	15.442571	15.22394	16.13555	12.602086	13.655009	16.721132	11.376277	13.7469425	15.035695	15.039897	14.531468	11.467288	14.420164	15.743394	14.375878	14.420164	16.10727	15.757758	12.696744
1552727_s_at	16.824299	12.130185	19.424526	17.412958	23.40026	23.90282	55.316067	24.337776	29.155664	19.026758	37.82962	34.601654	22.348375	17.739748	27.794487	34.14039	20.726282	13.3305235	17.101507	10.54592
1552729_at	45.834408	65.43782	120.49369	131.55049	66.64725	70.69738	53.57323	62.234703	37.724007	151.43665	100.73733	91.61485	119.73805	54.388237	49.636196	71.67264	106.144424	208.99034	102.08325	94.93488
1552730_at	15.035691	15.008393	16.099499	17.31828	13.317547	14.584378	11.837031	14.705173	13.965833	15.3800955	13.567477	12.519554	14.101198	16.355843	16.351274	14.501025	16.424583	14.031335	13.157056	15.187255
1552731_at	11.601127	15.268704	10.393923	9.211347	11.303358	14.806255	10.02151	10.652831	8.96739	10.79827	10.248197	8.829313	11.97686	11.396972	12.369946	11.794088	12.610902	10.938129	9.421734	8.686117
1552732_at	7.396103	13.864678	8.040991	8.238985	7.293426	9.041657	8.425347	7.8455615	8.340968	8.040991	7.358975	7.3066936	8.205649	8.361985	8.040991	8.070271	7.561286	6.9183307	6.11242	6.371961
1552733_at	61.628666	113.717896	106.42671	113.84512	64.0351	178.49648	446.90305	53.520813	57.451904	70.96471	306.18463	136.32457	112.846924	444.5352	392.52847	102.91521	88.23362	11.182751	12.187712	11.900469
1552734_at	16.06353	14.688735	20.372952	23.856094	13.797003	14.527405	14.67437	15.42532	17.461716	20.982841	16.558302	16.06353	15.397306	13.793145	13.328722	18.507326	15.369351	9.655414	11.185174	10.007091
1552735_at	9.951699	10.565319	10.320072	11.315999	9.473844	14.361812	13.151028	11.024008	9.54563	9.835524	13.454148	12.213566	11.4753065	13.880183	12.811693	11.024008	9.958658	8.904763	7.2197733	6.8760233
1552736_a_at	10.778665	11.825458	12.701135	11.263922	11.123089	11.197976	10.059409	10.353314	11.961795	12.488091	10.1370535	11.123089	11.335009	11.123089	10.249628	11.44647	11.190157	9.215297	9.522213	8.677034
1552737_s_at	11.123089	11.268647	9.741107	9.19976	11.470498	13.112487	9.918372	11.054879	10.696106	10.574192	10.482934	11.033263	9.372413	10.327296	10.7862	9.311034	10.111576	11.721909	11.885877	10.940493
1552738_a_at	19.894474	20.084497	23.752922	24.263056	19.125433	22.3859	25.490444	26.926325	30.888557	20.587673	20.790127	18.579912	22.214436	26.02697	26.847382	23.58088	24.313992	8.183486	8.767985	10.43803
1552739_s_at	29.994925	47.23954	42.650494	46.084988	47.23954	73.88017	83.820854	68.853874	67.01158	38.78821	40.398693	35.48837	46.473156	54.700848	44.439995	45.464268	27.481533	37.323456	46.42705	46.768364
1552740_at	7.147071	9.823157	7.2294717	7.2234106	6.6766815	6.6589704	6.264339	7.2426233	6.5885954	7.2294717	8.569077	7.847754	7.908326	7.3661766	7.1211395	7.649533	6.1990023	6.6598024	7.1151643	7.2321553
1552742_at	15.423165	21.82047	24.926617	34.264706	19.00816	14.670266	11.349273	19.112074	21.662424	19.235373	38.73945	32.157566	27.958189	19.800138	16.10401	45.66813	23.44939	10.716812	11.10034	11.300787
1552743_at	12.479368	11.417707	14.359812	13.843373	12.692259	12.970284	12.170962	11.81224	11.729955	12.573932	11.825455	11.528375	11.886784	13.550422	14.908023	11.895096	14.0696945	9.241931	7.6808586	9.290415
1552745_at	9.628731	10.341742	11.661286	12.63737	10.892268	10.21815	10.70059	10.440521	11.669441	10.417193	10.95641	11.194845	10.017305	10.455129	10.241033	10.70059	11.936736	10.524254	10.227758	10.709661
1552747_a_at	8.236679	8.191894	8.636425	8.153049	7.6079383	8.856504	7.8708262	8.427704	7.905012	9.145903	7.1231313	7.856536	8.411225	7.2954645	7.6709485	7.1082096	8.029757	6.2751064	6.163801	6.2147174
1552749_a_at	247.25928	266.72238	239.93811	220.57176	144.9328	177.42676	158.80833	256.55542	169.09613	210.12718	161.67566	167.61342	186.76733	182.25359	169.40378	193.54538	227.1749	199.27701	242.11061	226.25233
1552750_at	10.341742	11.243469	10.208158	11.5444975	10.450743	10.630514	8.841661	11.830419	10.497601	9.879623	9.418387	10.341742	12.059177	9.817667	9.229388	10.524049	11.818846	8.540053	8.424975	9.105559
1552751_a_at	47.45798	46.311028	48.79679	47.292416	35.94775	54.107628	47.55761	57.01188	52.271183	47.173542	47.584206	40.297176	47.055	45.74479	44.95235	47.55761	51.80559	18.88479	19.731821	21.635038
1552752_a_at	15.537857	12.663899	13.021148	10.765107	11.8784685	10.649849	14.012771	13.097834	12.00871	13.777727	14.099229	13.622592	15.37364	18.767868	12.052437	16.291946	12.491585	12.459838	10.283637	11.732063
1552754_a_at	10.898359	11.67597	12.150557	11.042521	15.838313	17.854193	41.128105	9.8424015	18.024729	9.352778	9.51366	11.327082	20.293354	93.43863	26.941383	9.930856	8.893728	10.37364	7.746892	7.0575047
1552755_at	14.406057	16.551355	15.136925	14.406057	12.968467	16.126528	11.725037	15.358608	20.481459	12.1658535	16.913912	16.746864	11.547727	13.824033	10.453666	13.789285	16.963642	14.139584	13.664105	13.371469
1552757_s_at	14.80004	15.844956	14.686679	14.040219	12.995691	19.459862	12.524806	12.770566	16.784367	17.829252	15.264428	15.264428	15.264428	15.871559	13.328722	14.216001	16.958902	13.258566	11.870451	12.838629
1552758_at	12.11494	16.422289	12.131889	12.359569	11.059516	10.90598	12.517802	9.4844475	9.7779455	11.436873	10.262529	11.480125	10.6186285	10.343187	10.259662	11.059516	13.347369	9.153985	7.46898	8.876858
1552760_at	10.154071	10.1938925	11.827105	10.434684	10.976338	10.100273	10.976338	9.795731	8.417105	15.0799	10.976338	11.95845	14.600698	13.472972	10.407003	10.377947	13.820164	12.427959	9.148701	14.762058
1552761_at	90.40621	91.231445	103.76765	102.69965	73.25285	86.12531	88.66639	107.173294	93.50402	92.1415	86.96014	83.51677	81.95535	87.228004	78.2823	102.59921	111.31146	69.509254	62.414085	84.89748
1552763_at	7.8411746	8.394781	7.8466578	8.099657	7.8018126	8.141661	8.957367	8.020782	7.8884535	7.411628	8.612313	8.652138	8.454844	8.972405	8.088343	7.575041	7.4043775	6.2013907	6.2461915	6.100082
1552765_x_at	9.152296	10.759088	13.499367	10.921236	8.95486	10.535826	11.581679	10.901408	9.456643	9.511004	10.830014	9.334491	8.988725	12.282057	10.050973	9.281142	10.050973	6.5338893	6.526584	6.2502494
1552766_at	8.329317	7.266965	8.499883	7.530694	9.630081	15.714807	53.83601	7.8708262	7.427189	7.79745	8.084951	7.7053432	8.636427	25.066387	23.224287	8.686071	7.5117683	8.4462805	6.8693256	7.6096163
1552767_a_at	14.924699	15.084117	24.198698	23.334927	415.62613	754.05505	2878.4517	32.756477	46.92361	18.757374	23.094776	16.542109	24.242718	2460.9292	1875.831	46.317486	11.205807	49.148975	36.08561	8.483085
1552768_at	73.540085	75.93248	67.84108	76.29429	64.178505	58.735023	59.52028	68.65202	78.56729	84.76355	63.491352	67.869514	78.86442	69.50179	64.475235	67.49106	65.30985	55.971424	36.569622	47.941307
1552769_at	17.2651	15.553072	14.989526	17.277174	14.791768	13.901548	14.937229	16.353554	15.128468	14.513193	14.608864	14.678471	14.713396	16.086004	15.128468	16.885567	15.998539	11.10034	10.572213	13.120793
1552770_s_at	13.178646	16.30562	14.470651	14.359812	10.274015	10.890749	12.847568	11.941746	13.905439	13.158396	13.781581	14.337747	12.912389	16.744526	12.434094	12.9666605	13.523924	10.2754755	9.536136	11.11096
1552771_a_at	10.480002	11.2324705	10.008909	12.211865	11.812237	11.671072	9.4844475	10.308543	10.636461	10.206731	11.234042	9.537634	8.678784	12.642671	10.137052	8.637633	11.797381	10.385625	10.21522	10.644554
1552772_at	19.67322	20.665531	18.442757	18.174017	19.064043	16.185253	18.067625	16.793758	16.831366	17.658104	17.576824	18.965685	15.311447	17.451952	19.451702	18.321974	21.436481	11.17025	10.103416	10.350644
1552773_at	13.171277	15.741191	11.792436	12.222112	14.311715	12.745599	12.421928	13.766176	14.627259	13.171277	11.848619	13.655005	13.171277	13.171277	13.241435	12.157355	14.612953	14.859855	9.689962	14.593119
1552774_a_at	25.490444	43.087994	42.50766	29.677933	21.322905	43.61525	62.426407	28.071764	27.03193	24.663176	54.175743	33.883633	22.345257	48.00515	48.892376	27.767324	24.477694	12.538314	10.546682	13.996947
1552775_at	35.19688	35.767296	44.24165	36.60192	31.578424	32.692444	32.742756	36.91538	34.432774	45.053036	29.94884	38.8262	32.80232	30.234905	35.822342	37.075718	43.396305	34.79452	32.05128	42.447685
1552777_a_at	11.931731	18.118208	12.242632	13.26923	11.271796	11.087379	10.055186	10.843651	12.199919	13.448507	11.870173	11.1184225	10.385204	11.623852	10.229585	11.870173	11.870173	10.174757	10.097225	11.729102
1552779_a_at	9.341021	11.341345	10.218153	9.940582	7.8708262	9.341021	9.013894	10.122891	8.891242	9.409171	7.938234	8.963628	8.959869	9.609906	9.4262905	9.260407	9.819038	6.425409	5.9746094	6.871682
1552782_at	6.987027	10.642407	10.95947	8.684854	8.195331	8.401821	9.029026	8.758009	8.802196	9.029026	9.283738	9.029026	9.411803	8.279394	8.452478	9.94475	8.966133	7.175493	6.7649126	7.568271
1552783_at	7.676313	6.8277054	6.6701508	6.9403	6.9899592	6.389938	7.064621	7.4918404	7.6591616	7.3497186	7.405412	7.8411746	7.5180697	7.064621	7.064621	6.0297675	6.5803113	7.0499973	7.3995066	6.9251976
1552785_at	8.821908	8.97868	8.91489	8.883789	9.242301	9.447396	11.464089	9.52564	9.890679	9.1651	9.509674	9.331885	7.6988826	11.44647	12.941301	9.202334	10.415738	6.3145127	6.189989	6.8337274
1552787_at	34.95659	9.153577	15.668737	20.304705	11.505831	17.106537	28.586596	18.9286	54.96144	8.268984	16.85962	25.914427	13.922942	22.102917	37.44553	53.565735	17.212082	8.8787775	10.58385	7.574555
1552788_a_at	83.295204	53.58823	40.319695	47.697426	44.79553	45.534237	43.59087	65.00925	59.32921	41.759617	33.661736	49.68476	42.24109	51.093544	53.014465	107.714005	46.62282	25.45743	19.996283	19.996283
1552789_at	34.62102	47.844353	47.844353	24.293606	47.61748	66.275604	147.73534	49.594543	51.057827	43.58478	47.844353	45.109734	55.50197	62.260822	68.84425	29.590929	20.14637	21.023993	19.521484	47.774647
1552790_a_at	206.68932	390.50345	295.71	175.08595	240.94647	427.29153	696.6893	218.11858	291.4417	299.57962	362.26117	311.84375	222.30522	582.29614	485.666	208.95546	267.61874	137.76122	136.47241	254.8019
1552791_a_at	8.145076	8.835484	6.845866	7.505469	7.3118014	7.2812004	7.7031884	7.505469	9.165103	7.829126	7.8160014	7.7258353	7.505469	7.505469	6.977268	6.8267517	7.2883296	6.182066	5.9746094	6.754913
1552792_at	12.276913	11.235612	9.229388	10.682657	16.257824	9.447396	11.241898	13.163915	12.035602	36.632633	10.186774	11.920065	17.974407	15.236714	9.65974	10.171121	11.9134	18.910688	11.903477	13.7735
1552793_at	18.836212	18.416985	18.794127	18.207073	15.953867	18.207073	21.367662	18.2836	16.767952	18.207073	14.641575	18.841476	14.470643	19.074703	17.916706	18.044903	18.207073	24.376928	19.269554	23.280046
1552794_a_at	8.77885	12.323336	8.092866	9.832776	9.389462	11.070343	10.258226	8.53799	10.258226	14.446392	10.506409	10.258226	13.026613	8.601483	8.830543	12.275191	11.123089	6.7930417	7.9733377	10.375322
1552796_a_at	13.506923	11.97016	16.158125	16.223768	14.541623	12.54058	12.566903	13.167597	13.905439	13.905439	13.0430155	11.953436	14.178293	13.905439	11.26077	13.905439	17.023033	11.749856	9.0003805	11.468589
1552797_s_at	265.64325	290.22202	613.4653	442.42728	97.63163	149.66858	43.390244	234.69656	236.17767	49.52529	1233.0842	517.7066	310.75583	32.405773	107.39823	237.83421	75.89005	38.993294	57.176804	22.757637
1552798_a_at	15.607525	28.213392	21.765629	24.739147	37.122375	26.97153	20.685762	24.89527	18.40412	103.55021	22.121473	33.732384	38.777374	20.772701	20.53306	16.424583	49.830845	99.07316	39.910706	112.107376
1552799_at	28.118895	22.08439	23.515045	25.12603	20.310383	16.942316	18.944485	22.357748	20.947672	21.174383	21.753462	20.665531	19.56898	23.498613	29.923723	22.52088	36.719788	20.90977	18.461008	19.242464
1552800_at	96.15522	167.47281	90.520004	92.51581	73.85953	87.34996	78.930595	98.81249	77.67181	94.68786	80.546906	89.82667	78.41369	94.22569	112.35891	91.80718	109.30674	71.88652	64.267494	72.289696
1552801_at	17.87918	17.255447	15.723592	13.019332	12.020463	12.89255	10.919713	10.88618	11.140204	12.380319	11.976854	12.0356045	13.167594	15.113668	13.187859	16.949419	17.554731	13.621284	16.00588	14.619471
1552803_a_at	11.749654	12.797376	19.891691	22.075125	14.59662	13.816306	13.6779375	14.860167	11.602748	14.225939	20.02003	13.08868	15.65341	16.611628	15.699434	12.070986	16.523613	17.87984	13.222976	15.538128
1552804_a_at	23.056072	21.496506	20.763996	18.989561	19.897259	19.478916	19.897259	21.747385	22.675676	21.18919	20.64532	16.714125	18.85993	16.30562	19.897259	19.604582	18.453074	19.713312	22.27426	29.641218
1552806_a_at	14.309716	17.99955	17.87168	19.021442	15.89821	15.285784	15.712607	16.634869	18.163858	16.514381	16.99213	14.307716	13.695154	14.523346	13.5296	14.769039	17.929235	9.485686	9.725689	13.136418
1552807_a_at	23.574291	27.597052	30.289892	29.869394	37.69238	39.538258	29.29458	26.604542	26.623146	32.90795	34.016525	24.559961	30.328032	24.127752	23.983154	23.822765	58.081806	44.92413	41.48842	48.514656
1552808_at	10.193895	7.6816792	8.582264	7.9738207	8.499878	8.553519	8.553519	7.917176	9.000039	9.288928	8.368998	8.342132	8.221725	7.5233254	8.37251	9.495059	8.839188	6.4574823	6.980894	6.980894
1552809_at	13.433478	13.392225	10.554989	11.420896	11.234039	10.799779	11.263919	11.369919	11.3524475	12.427135	10.344632	10.289823	11.604366	9.865818	11.322332	10.769626	10.474145	8.112635	7.934593	8.566595
1552811_at	75.9113	61.620026	61.3879	59.895924	59.929405	56.559387	61.3879	61.3879	67.0397	60.11401	52.08883	55.68071	60.501823	80.682175	66.489075	75.55134	59.578575	52.265648	50.807858	52.118767
1552812_a_at	19.254202	20.798841	17.849201	23.826082	20.228205	19.46802	18.830942	19.42996	19.736568	27.895716	23.836082	27.016815	23.331667	21.370647	19.138807	35.03485	27.210123	21.783066	26.210548	30.162315
1552813_at	19.013472	15.911553	18.93654	18.306612	16.968391	17.997036	17.46416	17.408094	17.997036	19.640245	14.404045	16.383303	16.47057	21.65031	20.109787	26.052462	30.464006	17.740074	17.738796	18.260933
1552814_a_at	20.790121	21.626106	25.579683	23.446098	19.844473	20.877499	21.659388	21.275255	21.275255	24.388887	19.681463	19.435385	19.016123	21.863209	21.275255	21.053356	23.094776	18.383902	18.6377	17.526934
1552816_at	9.367172	7.6709485	8.509388	7.7745914	7.6709485	7.597311	7.335349	7.6709485	8.579866	7.5212235	7.6709485	7.4542303	8.805889	7.629239	7.6709485	7.4147367	7.110197	7.09952	5.92566	6.7969656
1552818_a_at	11.525148	9.732941	9.82865	11.223053	9.054305	10.417193	10.475609	8.602687	10.213866	11.501006	9.947532	10.877053	10.213866	12.959407	10.255358	11.166714	12.516053	6.831509	8.532043	8.624125
1552819_at	20.163265	24.409346	20.854168	19.058708	16.958902	19.050716	17.106531	22.457994	19.152187	21.96431	20.854168	18.499565	19.91952	21.281212	23.123846	25.852907	34.96147	19.863611	16.62542	17.055906
1552822_at	16.68844	13.58266	25.24222	29.40536	16.486702	16.906828	19.662224	22.261072	16.39018	28.799183	110.67525	17.381344	15.553072	14.598662	14.099229	18.56174	14.551799	9.065237	7.4786873	8.048491
1552825_at	10.8968315	14.34175	9.207479	9.246174	9.211338	11.205807	9.889293	11.365146	12.509055	10.233869	13.193387	10.600828	9.492401	9.44607	10.107331	11.013229	10.600828	7.2131305	7.202986	8.4289255
1552826_at	6.3863683	8.498694	7.1171594	7.063634	6.516232	6.470845	7.538066	7.1171594	7.3929996	7.5327983	6.77541	6.6589737	7.1171594	7.010511	7.166081	7.1171594	7.3950677	6.883841	6.2020617	6.722816
1552827_s_at	19.050716	25.249275	17.5351	19.980879	16.68144	15.204794	15.219683	15.655598	16.925743	16.923374	15.162342	16.68144	14.680521	16.133293	16.119766	17.724874	17.219297	9.132047	8.755184	12.955669
1552828_at	16.203362	14.323725	13.9346285	13.243285	14.255804	13.243285	12.718898	13.486164	15.160224	13.234031	13.210003	13.077703	13.06126	14.602742	12.42019	13.486164	16.72581	20.009272	18.640388	24.968906
1552829_at	26.25722	18.476305	23.876108	17.616184	17.190435	23.733007	19.042732	22.093655	19.780773	23.600672	20.231037	18.621515	19.659472	22.895468	23.963053	24.43666	27.031923	16.88751	17.318844	18.724653
1552830_at	12.000318	15.358612	12.388976	12.388976	13.208155	12.917806	12.015426	12.628539	13.584561	11.938407	11.767736	11.850278	12.099707	10.804309	11.24976	12.406303	11.382642	12.278194	12.569112	13.0177555
1552833_at	16.866695	17.91921	14.781431	15.29647	16.13555	19.286533	17.200054	18.458227	14.814532	15.245239	17.525301	14.460542	15.927131	18.699781	16.91865	22.205128	25.18934	23.294327	22.948112	25.845228
1552834_at	28.304268	39.257366	40.274654	33.93103	31.578417	28.602596	31.450663	34.946823	33.61941	38.164284	33.61941	34.31745	30.328032	34.102234	29.47534	35.71233	36.13924	39.07638	32.452187	33.06205
1552835_at	15.012591	27.61635	23.81277	20.160454	19.994852	18.76262	26.686485	20.694439	19.77248	20.401434	20.202772	21.130024	17.896675	20.857086	18.941837	26.649202	22.828348	10.564966	8.756289	9.484832
1552836_at	39.882423	43.896606	41.718765	41.497707	38.469578	42.01725	46.362827	47.325455	68.95981	54.054672	46.87114	55.587357	43.045822	54.60914	47.094463	43.93345	52.726173	35.714825	38.0331	36.17133
1552837_at	7.947117	6.3765526	7.076483	6.611664	6.934482	6.863114	7.106222	7.5951867	6.6478086	6.665489	6.4989467	7.352803	7.1580706	6.9296365	6.782044	6.5766325	7.275096	5.8585863	6.3424854	5.681324
1552839_at	18.618908	20.262161	24.649391	21.863209	18.883669	17.159225	16.655811	18.189266	17.07308	22.57446	16.348986	20.228205	22.007341	21.397552	21.967379	19.517069	26.118093	13.962644	10.962619	14.869508
1552841_s_at	8.978678	10.249623	9.568352	9.5017	9.929468	9.876861	8.343298	9.929468	9.929468	11.028635	9.248762	9.365863	8.450117	9.203618	10.652828	11.057968	14.814528	10.283635	8.9466305	10.821138
1552842_at	16.30562	19.451702	16.376438	16.30562	16.30562	13.733499	14.101202	16.980257	17.212086	13.989284	15.987359	14.7587185	17.663044	16.30562	14.816603	18.515089	18.004585	10.957477	12.231767	12.704987
1552843_at	14.733977	11.610862	13.824033	13.824033	12.361295	15.822819	13.666467	13.858862	13.484277	16.068024	11.843655	11.599501	13.525813	12.905169	15.2729645	16.65348	14.637487	8.725696	9.827639	9.358373
1552845_at	32.963203	65.87839	44.464848	45.956318	43.64575	46.943306	37.63972	44.17983	30.412945	117.82841	43.58478	41.105118	73.828545	37.813766	36.96702	39.860153	78.009125	132.23828	48.024406	69.604675
1552846_s_at	41.526764	61.913643	55.300587	51.12926	39.64343	45.255028	51.31545	44.877014	40.66504	51.215115	45.236065	44.17985	46.52518	46.727238	54.449085	46.401775	48.450123	76.48924	65.00209	55.849403
1552848_a_at	29.135283	39.01663	50.363102	95.85994	68.85384	30.387447	20.017227	34.70338	22.761425	21.583826	138.16646	52.32965	107.173294	38.45885	23.693228	45.904945	17.849205	33.08593	37.115295	10.689393
1552849_at	7.1052294	9.241008	7.986096	8.854032	7.859832	7.5877566	6.761217	8.588265	7.8466578	8.358477	8.139384	8.232076	7.6580915	8.098525	8.318843	8.799736	8.664238	7.168764	7.1915627	7.21079
1552851_at	8.235529	9.7275	9.948919	10.685642	8.363153	8.988725	7.335349	8.163316	8.329313	8.452478	9.421017	13.156554	10.281196	9.270766	8.584664	8.841661	9.587092	7.8207564	7.655886	8.150775
1552852_a_at	9.936412	12.126797	13.561791	14.686683	9.272066	9.381588	10.141303	10.248194	10.723054	10.395373	11.287566	12.883538	11.711933	10.46829	11.085831	13.128995	13.20262	8.396901	9.398811	10.354939
1552853_at	24.926617	17.61865	22.483143	26.378628	25.744713	21.921364	22.102926	21.53259	20.79013	29.062077	21.668478	22.062792	19.130787	42.614758	31.105225	25.597582	59.403942	21.449257	23.989075	21.35042
1552854_a_at	16.018677	15.789672	14.623169	15.2943325	14.018645	13.531484	14.042178	15.393002	14.623169	16.523613	12.437563	13.752709	14.305711	18.4918	17.939255	14.623169	17.123278	14.084586	13.404796	15.681744
1552856_at	11.565498	18.718084	13.125323	14.099229	14.897602	16.212423	12.820652	15.172945	12.795588	15.253765	12.467157	12.460192	13.67411	14.586419	15.524827	15.927127	18.373276	11.450191	9.5067625	11.843073
1552857_a_at	18.520264	15.311443	16.13555	17.023033	15.769818	13.930729	15.769818	14.810387	15.769818	15.83388	14.668213	15.553072	12.101395	15.769818	15.103104	15.769818	16.688437	14.202474	14.983687	15.73219
1552858_at	9.575039	7.069561	6.5564375	6.32064	6.7678366	6.778253	6.8277063	7.0488377	6.3065176	6.980194	6.0848103	7.639913	6.7678366	6.918988	6.451875	6.4149995	6.4284663	5.704433	5.7297025	6.157911
1552860_at	13.768099	11.202677	11.076536	11.3524475	12.123408	10.643894	10.588981	11.813887	12.344025	11.138648	9.611249	10.24103	11.3524475	13.833699	15.109443	15.322154	17.330389	10.355875	12.788238	9.4179945
1552862_at	25.083921	22.54923	27.481552	25.451275	21.02689	24.388893	35.206707	30.634842	19.725546	28.244972	28.423218	26.749989	22.502014	37.221138	47.424828	27.481552	27.62407	15.352819	15.7816515	17.297918
1552863_a_at	119.62095	142.7611	150.71849	157.48181	115.60942	117.286125	113.81337	114.403564	103.68055	132.60286	90.520004	102.44151	118.688126	119.62095	138.55327	111.28031	175.72354	115.068405	90.82846	105.22458
1552865_a_at	19.397402	31.288397	30.049501	27.378021	20.865845	21.958174	20.915493	21.48448	22.59657	25.274004	20.87752	22.448584	20.211246	25.565392	22.448584	26.828632	30.56213	26.609825	24.60136	28.075533
1552867_at	8.564287	11.771026	11.263919	11.400157	8.51653	8.073653	9.516321	8.682427	8.257435	10.866412	9.2513485	8.388913	9.905899	8.417105	8.968641	10.132801	9.411803	10.06394	8.891922	8.4706955
1552868_at	45.7384	43.37811	49.18718	57.636955	49.18718	43.982624	53.103462	55.107662	49.837807	60.231762	34.795692	50.363102	44.229267	46.844963	49.18718	49.18718	60.48492	57.453903	39.058052	52.71452
1552870_s_at	9.382901	12.159054	8.047738	8.318843	7.764816	8.153049	8.53799	8.324657	7.8181877	8.963628	9.233262	7.8455596	8.758011	8.569078	8.230927	8.469042	9.134403	7.189227	7.055086	7.262228
1552872_at	45.141277	50.5465	49.366283	40.96743	31.092175	40.64796	35.582752	42.01727	35.18703	40.96743	33.87889	34.207264	31.6005	52.016068	55.200184	44.589344	58.187477	40.494556	31.913395	36.906986
1552873_s_at	36.95668	41.16263	43.11211	38.421238	31.560766	34.154716	34.87849	37.946167	37.26798	38.164284	31.49025	30.81955	38.55575	47.904583	54.28189	47.04844	53.610695	42.336792	42.995667	44.381187
1552875_a_at	9.394713	11.529985	9.082196	10.282637	8.607498	9.394713	8.764133	12.057492	9.415751	9.394713	8.675148	8.197622	8.815742	9.450037	9.9712	9.394713	10.011709	9.471323	8.222114	7.141783
1552876_at	13.366043	15.155988	13.028437	12.699357	11.631981	12.747383	14.111059	13.01751	13.822102	16.176203	11.312842	13.977558	12.616188	12.001997	11.575206	13.028437	13.49371	7.6393304	6.048358	9.017284
1552877_s_at	26.187561	22.710579	30.412945	23.208057	23.426453	24.89527	23.554525	24.175032	26.2242	24.89527	24.89527	24.916159	25.479757	23.234018	24.89527	22.876272	28.490849	21.949549	18.477001	22.098148
1552878_at	7.2062635	7.1360908	7.772417	8.206796	7.713964	7.1821265	7.713964	6.73857	9.980967	7.713964	6.7583838	7.0517926	7.541228	7.884041	8.275923	8.1212	7.8994865	6.731069	6.368513	5.785378
1552879_a_at	18.522856	18.329659	18.608501	16.544416	15.292195	16.063534	16.353558	17.330385	21.174377	16.344414	16.523613	18.278482	18.689322	16.34213	18.515093	25.86737	16.068024	14.920561	13.974233	14.762054
1552880_at	13.171277	15.69943	14.820743	13.624499	12.745596	14.928873	13.165754	15.511814	12.1658535	12.376857	11.96514	11.97016	13.04119	13.624499	13.04119	12.572172	14.853931	8.879416	8.750604	6.9251966
1552882_a_at	27.324484	21.98889	16.07251	18.212166	12.225528	14.325729	11.084277	15.741187	16.45216	19.05605	14.833179	16.697771	12.7527275	16.090496	15.741187	14.299716	16.90919	14.382714	13.488245	13.839011
1552884_at	27.95036	25.997877	28.618572	33.755966	26.198534	25.766302	30.975035	34.834614	28.542656	29.831825	27.274855	29.062063	26.727543	40.898766	29.902805	29.356066	48.00514	40.358894	41.2496	40.04845
1552885_a_at	92.541664	81.92101	85.992935	69.98931	73.66362	81.966805	74.62757	87.85209	69.220634	77.66096	73.17095	76.19834	77.15237	77.2819	68.77693	69.13361	79.107346	74.14415	80.912224	82.557816
1552887_at	27.293953	26.821144	33.661743	35.06917	28.490862	31.791052	28.312191	28.052155	30.361977	33.765423	27.168325	26.504307	30.733515	30.361977	31.728886	35.68738	45.141296	28.369822	25.341959	30.974052
1552889_a_at	146.11272	172.921	163.60828	155.31732	113.92479	166.42256	114.93258	165.726	145.23706	242.02681	143.40112	130.76204	141.31152	150.65526	126.55364	142.28287	224.24042	186.82657	140.71779	171.39363
1552890_a_at	15.714803	15.911546	15.553072	16.746868	16.196571	19.626516	16.767952	18.978947	17.68033	17.171225	18.44018	17.135256	16.241919	15.969489	17.660566	18.846752	18.398983	13.376292	16.026102	17.385845
1552892_at	67.93599	72.54962	80.254654	69.008064	71.3926	69.76466	60.66273	67.472206	75.79462	68.32649	62.776466	62.182526	67.161674	81.76078	57.85487	71.90342	92.27037	61.697586	38.352806	60.200066
1552893_at	34.33184	45.24235	35.47349	37.51889	32.067776	28.658625	29.76935	33.371223	32.261116	34.149937	33.366554	32.432964	32.491962	36.817448	33.516163	38.48036	40.84734	53.394073	50.229122	53.283436
1552895_a_at	8.23783	9.809436	7.6591616	8.329315	8.601483	8.590668	10.21815	9.689495	8.735997	10.379396	8.488003	8.590668	9.1484585	8.728673	8.601483	8.2909775	7.326125	8.640791	7.830216	7.6913276
1552897_a_at	38.989372	14.488872	11.542888	18.846746	28.666641	13.9990635	22.656675	10.848202	49.5322	11.766089	12.502067	19.90283	19.500715	22.46115	19.38113	16.676783	13.72774	13.946029	12.470859	8.641259
1552898_a_at	22.51143	21.592875	15.128468	16.562933	13.683676	12.726017	12.392442	14.7938385	14.436301	15.084121	13.300805	12.870938	14.690791	16.00525	18.49181	15.66436	15.198426	13.624227	13.624227	13.770515
1552899_at	45.02782	48.26083	60.501797	68.46993	48.40273	50.957996	47.84434	55.634	33.171207	55.463154	43.148266	42.525463	45.23603	49.13217	45.578804	50.27868	83.87947	7.848458	6.143706	8.462906
1552900_a_at	11.002461	12.56339	11.005536	10.363453	10.4040985	11.158914	10.314313	10.2639675	11.925062	11.123089	10.68415	11.544503	10.909034	12.288931	11.69721	12.644441	13.311963	8.070592	7.862489	8.178764
1552902_a_at	19.005495	23.623775	20.97991	20.123846	17.979435	19.10406	16.31018	17.500814	19.869461	29.840183	16.932846	18.846752	24.770298	23.081863	17.836731	18.014654	33.3619	21.73989	18.351421	27.102562
1552903_at	24.690775	20.530191	20.933039	20.956463	22.205128	20.265007	20.848341	19.13613	18.920664	22.818777	18.004585	20.02003	19.769712	23.088318	20.375792	22.035046	27.024372	17.912453	18.14468	21.071083
1552904_at	6.5299096	7.9693656	7.1680827	6.970443	7.0350547	7.2345266	6.1920733	7.231493	6.566527	7.19519	7.0586967	7.310778	6.378335	6.9480658	6.7905803	6.7206917	7.2183614	6.2446136	5.9981537	5.9981537
1552906_at	8.258587	8.566685	7.1550694	7.603686	6.9958253	7.338425	6.758383	7.464659	7.2883296	9.514992	8.145076	7.729078	6.916087	6.8086424	7.254782	7.2995443	7.541228	5.807128	5.86144	6.3082504
1552908_at	11.118425	11.631981	8.834249	8.4124	260.7133	9.046715	8.630392	9.711193	11.172959	10.950287	8.600282	8.318843	8.224025	8.048862	9.471199	16.695442	9.184341	18.066944	27.322998	8.921493
1552910_at	13.63402	15.371492	15.037796	13.975599	12.123411	13.317547	11.312842	10.569758	11.517095	15.058835	11.411314	12.512557	11.658029	11.404942	11.968485	12.512557	13.84337	11.722968	12.489771	13.204854
1552911_at	20.398594	23.188595	22.40469	21.976599	20.564667	22.02889	20.490051	27.191109	28.602583	18.080256	20.550295	20.76399	19.883354	17.90419	20.76399	19.875017	20.976978	17.194626	19.830662	17.896624
1552912_a_at	9.19976	9.525642	11.13709	9.647596	8.230924	7.8411746	8.982444	9.365866	9.091086	9.838275	9.19976	8.64005	8.292138	10.913607	9.154856	11.589776	12.649744	8.253172	8.576803	7.9451923
1552913_at	7.159071	7.6709485	7.107217	6.988005	7.0527806	6.6264687	6.9548693	7.0586977	6.842995	7.3158913	6.8621545	8.282868	6.448267	6.5555205	6.897741	7.161073	7.2730618	5.575118	6.5184655	6.6034503
1552914_a_at	28.787102	24.676964	23.452662	24.361618	25.090927	25.486877	23.58747	28.071764	29.99074	21.71093	19.659472	19.30001	19.536184	23.110922	20.895021	21.400541	23.110922	24.050179	22.165636	26.969893
1552915_at	13.525817	18.037336	13.259967	13.171277	10.717058	12.373399	11.53321	12.879939	12.549343	12.565145	10.87857	11.252912	11.771028	15.459863	15.842743	17.603874	25.565392	12.576828	12.116681	12.007009
1552917_at	34.732517	50.829956	41.179893	51.914337	36.874107	43.35991	37.84021	36.70953	39.89918	42.448273	36.49971	34.883366	41.220207	45.924213	45.719223	42.519543	52.08154	30.996414	32.353973	33.176777
1552919_at	10.664749	10.744059	11.235612	11.267073	10.121474	9.9378	10.901408	9.19976	12.453224	10.524046	10.830017	11.403346	12.330227	11.373098	10.281198	13.074047	10.084753	6.683635	7.4953027	8.662643
1552921_a_at	13.339912	19.764189	18.52804	12.472393	16.68144	15.202674	16.158129	14.729861	14.797969	16.383312	20.180199	14.760784	16.690773	13.653098	13.427852	12.045697	14.375885	15.939317	22.200045	26.10296
1552922_at	9.409171	10.087571	8.054491	9.265587	6.9122205	9.190763	8.054491	7.312824	7.6271076	8.054491	7.690277	8.054491	7.317938	7.986096	7.4012747	8.028635	8.295616	7.794558	6.830278	6.6002355
1552923_a_at	17.774502	15.911546	17.515501	15.611882	15.416691	14.750465	12.804529	14.263776	15.084114	16.921011	16.581465	14.989522	14.032369	14.3980055	16.00525	15.192046	16.800798	13.489467	12.579317	14.11435
1552924_a_at	31.90679	26.80988	31.406715	30.69485	29.765184	28.001204	29.253653	39.224453	28.272621	33.661716	27.111403	34.231194	28.602575	34.664597	30.570656	30.209549	37.143127	38.1114	36.386	37.497597
1552925_at	16.346697	23.230772	16.758575	18.15878	19.378418	22.457994	50.09626	15.789675	19.378418	20.737879	16.646498	17.916706	17.635899	56.781216	38.54497	15.044104	16.702444	20.891655	14.1814785	12.8099375
1552927_at	26.89247	22.062798	34.90288	37.946167	40.229637	31.005371	49.88662	28.546658	37.09126	24.242725	32.977028	31.53872	29.0012	38.6043	29.02148	32.36503	18.118212	12.177165	13.250916	11.759191
1552928_s_at	55.39346	13.691325	37.68185	38.19631	39.882454	23.660131	79.66228	39.55485	51.95791	25.867378	35.55293	44.309715	23.916193	52.93299	36.26576	33.36656	20.795946	18.829666	23.988646	16.587965
1552929_at	12.820656	11.818843	12.984796	11.235612	10.753075	10.340297	11.752937	11.235612	11.179208	10.038335	10.309983	10.60528	12.37859	11.328668	11.0966835	11.430481	11.5074415	9.353982	8.902515	12.8168745
1552930_at	119.487206	222.24312	97.713554	98.13796	60.341347	87.19137	57.155544	108.25745	116.09522	86.39057	93.64792	87.276726	69.70615	77.055305	79.450905	93.85758	90.179016	57.59712	59.924835	64.140045
1552931_a_at	46.962986	39.136803	53.573246	53.866093	101.04763	53.096043	70.22459	75.921906	41.249043	60.535645	33.226933	46.75338	77.37917	57.203476	48.17322	41.43977	57.315556	83.625275	125.23305	78.254944
1552932_at	14.80418	14.6109085	13.89184	12.206745	13.750794	12.148866	12.509061	13.04119	14.511166	14.107113	13.04119	13.5333805	12.37859	13.04119	14.883032	11.40016	14.727799	12.852536	11.481634	12.763803
1552933_at	9.339716	10.783184	8.643676	8.77885	8.407701	7.578218	8.764133	8.740887	8.764133	9.140793	8.729895	8.630394	8.764133	8.671513	8.2022085	8.576271	9.239721	6.6370125	6.5014353	7.480039
1552935_at	36.453827	27.512293	33.992752	31.235954	36.29618	33.992752	33.992752	36.280952	35.468536	40.795982	33.217632	33.6241	35.069164	33.992752	34.293457	33.992752	39.076683	31.189934	26.557055	32.716118
1552937_s_at	24.704573	23.986494	20.429972	23.723051	29.98234	27.191103	30.277184	27.570057	30.011692	25.867365	25.694363	24.324184	30.540758	23.204805	20.83085	20.971107	25.867365	45.182613	49.72693	45.689213
1552938_at	39.208004	43.6946	34.13084	30.540758	31.214127	33.185146	31.415499	31.982718	32.292713	32.523773	27.454668	27.416325	32.77481	35.652462	30.45124	31.982718	36.058483	13.875257	12.024782	11.200115
1552939_at	8.3037405	7.4344597	8.31187	6.970443	7.4344597	7.2781496	7.7604775	7.1941867	7.4344597	7.3363776	7.62391	7.2730627	7.3189626	7.730158	7.4344597	7.4542336	6.972395	6.571483	5.9102864	6.05185
1552940_at	12.079424	13.697068	11.457676	10.30134	9.867197	10.104507	10.571233	10.571233	10.427392	10.787704	9.428923	11.565498	9.234548	9.861682	10.672204	10.571233	13.764253	9.84965	8.582684	9.127269
1552942_at	29.45473	23.478907	29.270006	28.18974	24.161514	29.204615	29.270006	28.005123	25.694368	35.947735	26.47097	27.535385	29.110855	34.795692	32.27464	29.270006	49.200947	22.900545	17.52408	18.840197
1552943_at	7.3240767	8.236677	7.2456603	8.565486	7.993914	7.766986	8.306058	7.6441875	7.6881266	9.180488	7.271027	7.731238	7.993914	8.400649	8.28171	8.32815	8.055616	5.809643	5.7720337	6.4962764
1552944_a_at	187.23788	199.56247	215.271	185.72578	177.82399	177.55074	152.1155	171.16528	166.46907	152.43484	153.3753	140.68076	162.06035	191.09877	202.14568	200.59743	237.66801	219.79482	257.0831	229.22276
1552946_at	10.711068	13.969732	10.231017	10.041142	9.393401	11.393785	12.404573	11.065703	11.996965	12.912389	10.711068	10.895314	9.9530945	14.535529	9.999121	10.861856	9.854795	7.941037	7.626522	7.9377437
1552947_x_at	12.441045	11.8056345	11.664548	11.526764	10.246759	13.297083	14.122903	13.033901	11.633606	12.861947	11.698844	14.012771	11.071892	13.535272	13.206309	12.441045	12.441045	12.004407	10.587098	10.663198
1552948_at	41.013287	44.062645	42.353428	49.414623	40.443913	43.49956	45.43887	42.412674	40.17343	35.409084	45.917797	40.927364	35.977924	37.566143	39.21897	39.022087	39.46648	31.706797	29.148033	29.45039
1552950_at	9.365866	8.541571	12.153958	11.855248	9.694917	10.188197	9.055575	12.646207	9.776578	12.670982	9.767016	10.014506	9.967022	11.381052	9.43156	9.489754	12.972096	7.4649386	9.200008	9.49682
1552952_at	16.62324	14.970672	11.287566	12.496824	13.006597	11.182335	11.622228	10.993234	13.760404	13.5314865	12.575688	11.633609	11.77267	10.916659	12.246054	12.923224	11.846964	8.524969	7.44987	8.141374
1552953_a_at	46.466663	47.71076	51.762146	46.7599	39.82115	44.353092	46.02703	43.03983	46.466663	46.531673	34.72764	46.583744	45.54061	55.860027	42.722122	46.466663	55.408913	19.383917	18.97528	25.089916
1552954_at	15.21543	11.465691	20.205599	14.412104	12.706459	17.916706	13.618787	22.988476	22.988476	14.412104	15.831672	14.393983	12.104785	10.799779	11.59464	13.592158	12.390711	12.779935	11.580238	12.768411
1552955_at	20.758184	25.58685	20.042427	24.559961	21.756502	20.432846	17.84172	20.501514	19.764189	18.812525	18.15878	19.424532	22.254852	19.058708	19.324318	19.764189	24.559961	13.425374	11.114169	14.082051
1552957_at	8.443032	9.670552	10.169698	8.405348	7.829126	8.630389	9.365863	8.310705	8.764133	8.140521	9.589774	9.082196	7.9727106	9.579058	8.376022	8.893728	9.11909	7.028155	6.305292	8.221074
1552960_at	16.583782	16.558298	14.099229	15.41238	12.919607	16.999254	15.695041	16.31474	13.820164	15.453373	14.553824	13.718147	15.453373	15.200542	14.468625	15.82503	16.569878	16.12937	14.941578	15.828984
1552961_at	15.761004	16.730478	15.798506	14.972767	13.132668	13.427845	14.625212	16.46597	17.180824	15.367201	16.530544	14.928873	14.385931	13.919049	11.281254	14.928873	14.804176	9.494762	10.072476	9.217287
1552964_at	33.032394	34.102234	30.383194	32.761055	27.450834	26.556232	24.225779	28.936396	29.037697	30.383194	31.657976	26.963976	30.0159	33.041634	34.102226	31.755478	41.225967	35.784477	33.978783	38.93284
1552965_a_at	19.07737	26.129055	18.097954	17.926722	17.9142	21.469473	16.857264	20.256506	16.104002	21.305027	16.810198	18.057512	19.83061	18.20453	18.618908	19.07737	23.426458	12.198494	12.517292	12.537632
1552967_at	16.5977	18.52804	16.586102	17.282007	14.283735	15.907101	15.236717	17.961855	16.260096	16.260096	14.198127	15.209047	15.5944395	14.091345	18.044907	17.274761	20.599192	21.036894	16.207546	21.468613
1552969_a_at	10.080522	9.1127205	8.383049	7.615386	9.029026	8.528443	8.017418	8.243591	10.080522	7.158069	7.655948	8.00286	7.428223	7.4012713	7.369267	9.534967	9.377654	5.919782	6.6509166	6.1240087
1552970_s_at	13.191547	10.255358	10.988625	11.223053	9.692205	9.773844	11.59464	9.652992	12.674526	11.444869	9.428923	10.482934	8.486817	9.986546	12.373399	10.44198	10.036933	8.17552	8.913766	8.675152
1552971_at	9.728859	13.618787	11.427285	10.783184	10.081933	9.003817	10.299898	9.450037	8.400649	9.35278	10.041142	9.045448	9.694917	10.490265	11.287566	8.94485	13.09783	7.256204	7.5893273	8.397659
1552972_at	6.8076906	8.949857	7.169085	7.106223	7.029156	6.769729	6.999737	6.788683	6.5720377	7.0853915	7.3097577	7.464659	7.71828	7.453187	7.1390824	8.092866	8.108721	7.232287	6.776394	6.71421
1552973_at	30.532219	30.686275	23.663443	21.242575	19.91395	19.980879	23.114151	24.388887	22.988476	24.09406	22.917887	21.25148	20.971113	22.02889	19.42996	21.009256	27.616364	26.43182	24.050179	28.42515
1552974_at	6.611663	6.865033	6.673881	6.9006333	7.041942	6.6991205	6.764999	6.189477	6.4618025	6.1541023	6.5299096	6.0314536	7.0824203	6.611663	5.995305	6.819121	6.451874	5.9466505	5.6227946	5.4203987
1552975_x_at	6.7056785	7.6271043	6.963625	8.117793	6.817214	6.6125865	7.176104	7.7453003	7.437577	7.370298	7.6645174	7.091336	7.147071	6.382796	6.6478086	6.894847	7.0252256	6.3369956	6.3369956	6.9352007
1552976_at	42.662445	44.062622	46.233395	40.870205	35.255955	41.718765	33.31064	40.682068	33.333923	40.682068	33.57712	36.72491	41.24328	44.161316	38.831615	48.885548	51.91432	39.144825	33.186356	39.845234
1552977_a_at	34.587162	34.820023	19.511616	29.163826	29.624043	38.61508	25.224575	38.217667	39.005726	32.333366	30.40869	22.75824	28.68668	21.541624	20.694448	36.987694	15.0021	30.398302	40.302135	29.725817
1552978_a_at	86.996506	87.26449	88.815254	68.41252	79.6845	98.15167	73.11982	89.51329	101.18896	98.34394	117.87786	99.46386	89.51329	96.6809	89.51329	90.090775	45.26134	48.913677	36.698486	38.481735
1552979_at	10.0313225	14.297722	10.535826	10.111576	9.769748	11.002456	9.863065	10.75007	11.335006	10.199598	9.982359	11.92173	10.309983	10.261095	10.985552	10.049571	9.894828	7.7997613	7.8815203	8.159311
1552980_at	14.956034	13.655005	12.972096	12.013747	12.1013975	14.513193	11.607613	14.769035	13.649283	13.872432	12.1013975	12.1013975	10.261095	11.752937	10.391014	12.493327	9.689495	10.758849	8.666395	9.010128
1552982_a_at	28.542662	27.519995	37.856075	29.68208	29.135296	29.225037	29.727758	25.46551	32.510128	29.781837	29.56612	27.562347	31.684542	29.56612	26.47838	29.56612	32.628513	17.289812	17.24433	17.788465
1552985_at	12.822444	12.89255	16.041092	14.420167	14.303716	12.514308	12.827826	12.710016	15.223936	17.964355	12.402841	11.298615	14.814532	14.381911	14.353791	14.022567	16.353561	15.506205	15.220172	15.246554
1552986_at	21.81437	15.754399	19.270359	18.859922	20.427134	18.450487	18.841476	21.174377	16.353558	19.061375	21.635181	19.99765	20.749481	14.212026	17.62604	16.887926	21.018074	29.312565	19.264336	50.742847
1552987_a_at	8.161033	7.825841	7.8499475	8.641256	8.023025	8.387739	7.9727106	7.6164517	6.7291565	8.847844	7.79309	8.377194	8.27014	7.341505	7.650602	7.3981695	8.020781	6.3301387	5.9483676	6.0978804
1552988_at	8.471409	8.627978	9.229388	10.333072	7.8873477	9.363247	9.19976	9.19976	9.55899	8.352636	10.228156	9.255229	9.229388	8.783759	9.1484585	8.585866	9.19976	6.5731425	6.752962	7.0650215
1552990_at	11.956782	9.000041	11.698844	11.311259	10.792232	11.123089	10.149816	10.706576	11.496187	12.558119	9.992136	12.972094	11.123089	10.024313	12.1268	12.2289505	11.245043	10.258808	8.788575	10.023892
1552991_at	20.938889	17.826763	25.565386	18.673647	19.224615	17.128067	15.466344	17.289251	16.387886	22.189604	17.265097	18.141016	20.41571	16.276012	16.658138	19.517073	18.141016	16.250576	14.814617	21.925406
1552993_at	8.009575	8.086079	8.122333	8.463121	8.008454	8.3386345	7.8411746	7.7085733	8.295614	7.85324	7.435495	7.9238195	6.827705	8.488003	8.086079	9.813548	8.595472	6.865239	7.167988	6.985176
1552995_at	65.48355	66.17377	62.07827	62.260796	60.021606	69.18192	56.89244	67.812645	51.272415	65.48355	48.933414	65.00925	59.437122	92.34779	75.25615	74.087006	95.56552	83.57091	78.82592	78.9426
1552997_a_at	38.249744	31.662415	27.21013	27.962095	28.779066	24.625284	24.232553	27.420155	29.79433	26.600819	26.176588	26.24621	28.52273	24.944048	21.529583	27.21013	29.319162	28.015821	24.690287	28.175997
1552998_at	14.024526	12.797379	14.001022	13.704731	12.736695	14.0618305	11.292301	12.701131	12.064239	13.048487	11.297037	11.533208	13.272944	12.116635	10.813375	12.790222	12.736695	7.949209	7.1542926	8.522509
1552999_a_at	22.666174	17.061153	17.17122	17.89918	17.844213	17.049234	15.492311	17.171225	18.476301	24.850065	15.776437	18.947132	18.337347	16.869053	16.018677	24.912678	25.662067	22.051949	26.191633	24.57297
1553002_at	11.586533	16.843122	11.039432	11.880128	10.971731	8.417105	10.49026	10.543188	9.928079	10.787707	11.476915	10.49026	10.025711	9.985146	9.436831	10.588976	10.49026	10.367461	8.554546	8.759448
1553003_at	16.68144	20.191475	21.018074	18.481474	15.769822	17.03256	15.516157	14.6949	16.623245	17.804348	17.24821	18.87839	16.930477	18.888952	16.020918	17.517948	16.198833	18.008362	15.556354	18.499676
1553004_at	14.450437	15.2409725	14.657967	13.938522	10.90598	11.710297	11.873493	12.647977	12.047383	14.769035	11.155787	11.259196	14.914273	13.04119	13.9346285	13.733499	17.49103	19.25843	16.399311	21.634249
1553006_at	11.777605	10.991695	10.128552	10.991695	10.2654	12.064239	12.726014	12.099707	9.576372	11.80233	10.878572	9.700338	10.304221	11.155787	11.196412	9.485768	13.975599	13.205093	9.835528	12.527115
1553007_a_at	22.783712	13.961927	18.311728	15.397306	14.333741	14.498996	16.66279	18.245293	17.589115	15.487979	15.487979	14.509139	16.271461	13.814376	15.783054	14.705173	17.188038	15.414714	12.222063	13.133578
1553009_s_at	14.140683	16.611628	13.887956	14.446396	13.37165	11.130865	12.1352825	13.9346285	14.466604	13.882133	12.451485	9.705766	14.1683855	14.985334	13.241435	13.991239	15.818398	10.7476	11.427075	12.189036
1553011_at	79.98589	79.92999	98.93691	116.50182	60.442654	70.43103	76.636406	76.123856	64.7191	91.66615	65.42868	79.51761	78.765274	81.66944	82.38039	89.9901	115.01295	47.62319	56.440926	50.220978
1553013_at	12.176065	10.953347	9.814921	10.515225	9.680019	9.477819	10.611211	11.8056345	12.595039	13.60356	7.370298	10.12572	10.087576	10.615662	9.83415	10.786198	12.258044	11.966134	9.064747	12.851372
1553015_a_at	81.86377	81.73793	58.49739	48.55861	50.680943	57.243477	48.640144	57.685318	115.59327	58.940674	58.940674	58.940674	46.20756	49.691727	58.940674	68.60409	65.00928	63.922897	60.789387	57.509903
1553016_at	28.071764	29.216858	29.541332	26.51913	22.489405	21.958168	26.522842	24.26644	25.899931	26.930075	19.329708	20.80467	24.608065	31.742172	30.311073	25.838451	33.34323	26.603094	23.746647	23.095966
1553019_at	42.46607	35.508217	40.455204	42.294247	29.442385	33.208336	30.70772	32.306267	37.5084	36.134163	35.498287	35.742302	35.409077	43.372047	36.134163	39.815586	40.915913	55.598064	53.63546	60.853046
1553020_at	20.622244	23.29582	22.61553	27.848959	19.345938	15.9672575	19.695234	17.722399	18.899519	20.361553	19.786303	19.042728	19.219244	17.886677	19.695234	19.042728	20.985777	10.910532	9.225941	9.877763
1553021_s_at	18.912722	17.749674	17.939259	21.044535	19.421812	17.173624	17.447073	17.906683	17.24821	26.19488	15.253765	18.120733	21.939758	18.414417	20.228205	16.532858	23.331673	22.056723	18.875923	20.970957
1553022_at	8.677572	9.422336	8.861462	8.419459	8.439492	8.612313	7.8411746	8.163316	9.534967	7.800719	8.194183	8.887513	8.949852	8.084951	8.074783	8.560697	9.686789	7.114136	7.2332	7.4342966
1553023_a_at	13.829835	15.223936	11.948427	13.171277	14.385938	15.054627	12.22382	14.643631	14.034336	18.342482	13.410962	12.774141	13.174964	12.8117	12.4549675	10.428854	14.265773	13.56218	13.010005	12.746772
1553024_at	9.376344	8.517722	8.315352	7.110199	7.437575	7.0026746	7.067584	7.4126635	7.2234106	8.007338	7.726915	8.347967	7.867526	7.76156	7.384737	8.063502	8.210238	6.322835	6.845945	7.1326413
1553025_at	12.222112	13.605464	14.454472	15.429627	12.507311	12.628539	13.334312	13.446629	13.373512	16.280561	12.39417	11.444869	11.77267	16.153603	12.999327	13.48051	21.805222	11.506933	10.23625	9.772478
1553027_a_at	15.3887005	13.569376	15.4468975	15.529173	15.054624	15.02939	13.959974	15.758802	14.762846	18.723314	13.021152	14.880949	18.44275	12.505563	15.3887005	14.499	16.80315	16.91312	12.605906	14.60418
1553028_at	13.163915	11.633612	12.639135	14.002975	12.544085	10.482934	10.623085	12.964843	16.344414	12.340576	12.203331	11.910068	11.438472	13.592158	13.454155	12.28206	12.28206	11.089129	14.089423	12.562083
1553030_a_at	34.15471	38.62588	23.826094	28.443087	25.140087	36.34696	26.397068	30.60915	31.262165	23.826094	25.957935	28.268665	25.14712	28.443087	30.142057	30.387447	23.866096	22.224485	21.783066	21.35042
1553031_at	22.1648	14.383921	16.30562	16.590738	14.383921	13.377255	15.226067	17.07547	23.240522	23.84608	14.063792	18.699774	16.68144	15.151747	15.037792	15.851606	21.710924	15.894802	17.42792	13.440639
1553032_at	15.947182	16.194305	19.02942	18.037333	12.701128	16.374146	15.397306	15.871559	16.30562	17.712488	14.629303	16.72815	15.555245	15.998535	17.434885	16.374146	18.804638	14.437051	12.953563	16.017725
1553033_at	14.156504	9.905901	11.488151	14.099229	11.218347	12.278622	10.667729	11.533208	11.533208	11.881794	10.171121	10.950284	10.843651	11.913397	11.612481	13.89572	11.588157	9.9360285	8.512825	9.523239
1553034_at	17.739752	19.106724	21.000437	19.451702	17.224117	19.451702	28.407318	19.536184	13.282213	19.986467	22.828348	15.427471	18.168936	22.476833	27.670446	15.4425745	24.501661	9.402879	10.377571	10.727258
1553036_at	11.504223	11.311259	9.665145	10.957941	10.090393	8.873859	9.10508	9.041657	9.116541	9.665145	8.982444	10.010307	9.923919	9.029026	9.089819	9.85066	9.665145	8.363488	7.557627	7.7208014
1553037_a_at	14.699006	13.664555	15.2943325	17.759604	11.059516	12.032236	11.53966	13.565578	15.442578	15.598797	13.781581	12.928641	15.787466	14.20011	12.278625	13.2989435	16.050058	10.294774	8.896572	9.39186
1553039_a_at	80.24345	76.1877	76.1877	72.793434	76.1877	82.40337	64.37616	74.8051	73.94216	99.93775	76.00684	73.85953	74.62757	78.161934	81.04385	75.17204	110.04266	91.57877	72.78958	77.07104
1553041_at	23.58088	25.947044	28.458994	24.798006	22.14003	27.81393	21.814363	27.747913	23.983149	28.924255	25.2952	19.955748	25.02787	26.275568	26.099842	26.6194	36.50991	14.886687	15.2059	18.317684
1553042_a_at	37.070522	30.957722	26.533955	34.432766	56.243942	32.963196	40.359184	44.02568	28.419233	49.72644	24.269842	32.953983	56.291164	42.01728	26.293936	95.40539	70.72699	180.41231	95.3004	138.09723
1553043_a_at	29.237288	26.772423	40.370464	38.734028	31.751043	37.68183	30.545025	34.327026	34.427948	44.732933	28.284468	33.385216	32.880356	33.52552	37.414127	43.853664	53.730736	23.889307	25.39321	39.30688
1553044_at	14.872636	13.433481	16.00525	14.27176	16.00525	16.53054	15.405921	15.006296	15.300752	16.932846	16.11977	16.54442	14.044147	16.330719	19.07737	16.32843	21.260399	11.8213005	9.856764	11.513992
1553045_at	12.948539	12.575688	14.024522	14.099225	14.643624	12.948539	11.6939335	16.516678	13.635931	12.263184	12.948539	11.885115	11.715206	13.529596	12.948539	11.6923	13.354834	9.753105	8.619306	9.883471
1553046_s_at	36.38764	43.976467	47.378437	39.532722	33.00008	41.625565	38.989372	41.503532	35.3794	47.134014	43.14225	40.3479	40.630917	43.48131	41.579033	44.12426	49.921482	50.301697	42.17443	51.624676
1553047_at	61.766674	69.57958	77.184715	110.67525	64.69195	77.60668	76.04937	72.225815	71.782906	75.900696	83.42343	74.128494	68.12618	71.692665	58.098064	71.32278	83.598564	33.050117	30.801304	35.090183
1553048_a_at	15.158106	19.227312	20.553167	15.247365	17.216892	15.20055	15.158106	14.625219	16.298784	15.209047	13.655009	15.117896	15.158106	14.247832	14.70106	13.189704	18.250404	13.742719	13.599672	15.000995
1553051_s_at	17.811829	19.888916	25.405067	21.747385	15.544378	18.491814	17.919214	19.27306	17.454395	19.254211	17.306185	15.836103	17.79937	18.15878	22.304693	18.23765	22.555538	12.149952	12.475132	14.474601
1553052_at	11.365154	13.62831	11.501003	11.799033	10.942637	9.665145	10.615662	10.191045	11.183897	11.076536	10.996308	11.017849	11.229332	11.371508	11.893428	10.623085	10.44782	10.658196	9.87919	11.557695
1553053_at	18.105545	25.006887	19.73934	18.50474	15.889319	16.958902	17.272339	18.725935	16.219227	21.998114	19.375711	16.723473	15.655601	17.961847	18.780993	17.821777	21.689692	15.287318	13.645877	15.053048
1553055_a_at	18.6841	14.960214	16.48439	18.62412	20.706017	15.69943	14.436297	28.237066	18.841476	18.291264	16.763268	18.077724	20.833773	13.291508	15.871559	35.82734	25.547527	16.042017	22.296383	20.359215
1553057_at	17.449518	21.707891	21.841831	21.899931	17.999554	17.19525	15.0042	17.459272	19.021446	20.16891	16.30562	19.264975	18.301493	22.127666	17.188038	18.507326	29.636477	17.74776	19.657198	18.881378
1553058_at	18.357868	23.03995	15.787469	20.081688	14.682576	19.235376	15.162342	13.561789	14.682576	18.989561	16.897373	16.523617	16.39018	22.701046	17.71001	16.897373	21.478477	19.399313	18.260937	20.074364
1553059_at	11.123089	14.958124	11.868518	10.337406	11.104445	9.882387	9.999116	9.508346	11.123089	12.05244	9.603191	9.918374	10.688631	11.292301	12.690482	11.720123	13.795075	11.055973	10.675709	11.200115
1553060_at	29.041761	24.382067	31.755493	26.23886	33.765423	28.052141	29.041761	27.716904	32.018497	27.496922	25.784332	33.516163	25.529669	31.406715	28.11496	29.041761	42.549263	48.416763	36.57489	53.183575
1553061_at	22.924292	24.114271	28.052147	27.868433	22.317162	21.571762	21.388586	22.292212	24.583998	30.323795	26.275576	23.55452	22.745525	25.680014	23.410082	22.876266	31.001032	23.737228	21.38627	21.58045
1553062_at	30.617704	36.663357	32.432964	30.754978	35.251022	39.466473	28.714756	33.67584	28.83544	27.78286	32.967808	25.28814	26.183897	29.97397	26.952696	27.168312	38.281834	30.917654	26.402758	30.917654
1553063_at	30.540758	27.751791	31.02271	32.81149	30.489569	33.28736	27.400988	25.178778	29.339657	31.02271	31.02271	28.920221	31.183584	38.340755	32.360497	31.02271	38.913128	34.53376	30.557774	32.07617
1553064_at	36.088722	31.354067	38.313946	32.655876	32.628513	34.269474	32.23405	35.72231	33.61469	33.61469	36.30125	29.090513	32.24759	29.163818	35.572803	36.817448	33.61469	15.111276	18.101522	14.796717
1553066_at	12.984793	14.109081	13.872429	13.634024	13.403463	13.246985	11.555802	14.263776	16.223757	16.833708	12.376857	11.846964	13.213695	15.46634	11.96681	14.132769	16.01196	15.415827	9.966015	16.737366
1553067_a_at	19.500706	25.518957	18.888939	18.47113	19.345932	17.717434	16.987371	19.8029	20.211246	21.403532	17.011137	20.264997	20.273493	21.346754	16.958902	18.204525	24.553082	12.632767	12.440971	14.285738
1553069_at	13.44099	14.309712	13.537166	14.295714	13.535272	14.204079	12.537067	13.186013	13.773874	12.777711	10.76511	14.416132	12.461929	15.1877985	13.535272	12.692253	15.513982	12.015675	11.648546	14.597855
1553070_a_at	11.074989	16.027643	11.20581	12.215278	11.855248	11.7135725	10.709569	12.157355	10.649849	12.157355	11.9852295	10.921239	12.68339	14.835256	14.835256	12.589761	17.483696	12.713698	12.475132	13.1499405
1553071_a_at	35.81733	38.13761	32.491955	30.613426	21.854046	39.69333	28.875782	35.25103	31.688976	33.329266	31.884502	29.11087	31.946966	42.323833	29.298681	31.755493	57.919655	22.696133	21.816107	25.538391
1553072_at	27.21013	19.273056	19.378428	23.078638	15.965023	16.214693	18.311733	21.242575	18.311733	18.647568	18.311733	15.128468	17.349787	15.869342	13.3941	18.68671	18.99753	15.52187	12.71737	13.767534
1553074_at	15.109446	12.138677	13.961931	14.150571	13.7681055	15.071474	12.116635	13.235886	12.838593	12.435829	13.437239	15.128468	12.580967	15.462023	12.740258	14.981148	14.267769	10.362229	9.935673	10.509834
1553076_at	8.122336	8.781303	8.378365	8.315352	8.112122	7.3312483	7.8587317	7.402309	8.629186	8.153049	8.011815	7.2113028	8.589466	7.075494	7.3476644	7.9816303	7.7064195	7.1585536	7.7024355	7.887068
1553077_at	14.319719	11.771026	12.633833	12.373396	13.804719	10.74556	11.950093	12.094631	12.373396	11.832066	13.407212	11.996963	12.878137	12.628539	12.454962	12.057492	13.785432	10.185776	9.965832	9.49956
1553078_at	12.130192	12.456708	13.171277	14.5578985	13.321269	12.781285	13.002962	10.769626	11.966813	13.171277	14.731919	12.488091	17.471481	13.664555	14.071661	12.456704	13.9346285	12.907606	10.445755	12.673169
1553079_at	11.425686	17.061153	15.20479	13.876308	13.706646	14.891352	13.651191	13.882126	14.008849	14.682576	13.252545	12.2958	13.779653	15.082006	13.651191	14.353791	15.147513	11.10034	11.715145	11.450191
1553080_at	9.882387	10.366346	10.065035	10.251058	8.952358	10.529937	8.555911	9.508346	9.407857	10.013105	9.208769	8.50701	8.157611	10.617145	9.830027	10.081933	11.499397	8.332014	8.675154	9.49956
1553081_at	83.01621	133.96304	83.09752	81.94391	68.40293	63.402676	56.73361	69.104576	83.143974	82.20781	58.505592	98.89541	61.956905	89.41326	73.5813	110.53612	95.21882	78.82592	72.62698	79.92432
1553082_at	27.286308	23.4789	27.286308	24.147993	26.312317	30.681974	24.375237	25.60473	26.041533	28.276566	29.570251	23.534771	28.256805	25.802357	26.063377	27.631788	29.025528	12.085674	12.475132	13.529677
1553083_at	23.230772	28.071764	27.52769	33.657017	20.933027	21.17142	20.703115	22.50828	26.556225	26.548807	24.273233	24.063755	25.845695	19.800138	24.273233	24.273233	26.712616	25.852697	25.152473	30.94781
1553084_at	9.682724	9.750644	9.667846	9.825903	8.8330145	9.09236	9.335797	8.033123	8.577465	8.921124	10.079114	10.414284	9.488426	11.078084	9.646247	9.564336	9.488426	7.941181	8.739874	7.7708273
1553086_at	8.440672	9.270768	7.505469	9.356704	9.158698	8.395952	7.6709485	9.415751	10.025713	10.528463	7.4824185	8.609905	7.4981265	10.258226	8.61472	8.56309	10.830017	6.4810586	6.9841685	9.142597
1553087_at	9.544306	9.728862	11.7102995	11.056426	9.518986	10.389563	9.213922	9.305828	11.529985	10.389563	9.886533	9.274659	10.299901	10.921239	10.626057	10.902933	12.425403	12.189912	13.963146	15.322662
1553088_a_at	68.76729	58.146816	55.743008	51.834564	46.02703	56.243996	49.566826	70.07747	58.22817	53.926384	44.24164	48.626545	52.947796	56.243996	60.815594	59.988075	77.130775	75.322495	75.840675	85.08001
1553089_a_at	12.187984	16.944683	15.787466	12.7687845	17.961847	13.222935	13.053957	16.381014	11.567115	14.347773	13.405335	13.308241	14.267762	13.09966	11.3524475	11.284407	12.651512	18.129631	15.002082	16.225094
1553093_a_at	10.544663	9.801209	13.234027	11.733238	10.642407	10.760593	10.44198	10.152652	11.422491	11.906737	11.354033	10.4785385	10.739552	10.535826	10.246759	10.027114	10.597869	8.628172	9.722531	12.258279
1553094_at	23.693222	39.804455	48.025265	32.36503	30.129404	31.34092	28.435135	34.99081	34.154686	24.05367	36.134174	21.610998	28.435135	21.610998	19.435394	21.860165	23.660126	14.495505	15.253161	24.989645
1553096_s_at	264.42056	392.9129	487.0259	355.63745	331.11823	306.3989	239.13446	337.85138	183.01952	281.43195	267.65613	265.19788	260.71317	255.66026	254.91078	167.09862	318.36298	350.58273	286.64914	384.34238
1553099_at	45.879257	48.714993	55.99289	44.01952	62.531185	47.120823	58.67758	39.63785	46.460148	43.994926	101.50065	70.85567	60.75609	44.814316	62.49622	52.8738	48.152977	34.053658	46.591507	29.312557
1553101_a_at	54.25912	69.66717	78.30414	97.91869	105.18425	79.085205	112.43748	77.195496	55.618484	92.60633	67.84111	69.911125	102.55612	72.83416	54.14545	61.68035	56.63852	134.37134	93.475	107.07256
1553102_a_at	10.967136	10.733551	11.73816	11.123089	12.261471	10.805819	9.399967	13.535272	10.201024	28.31217	10.193895	11.976854	13.683672	10.964072	9.305828	11.827107	18.718088	39.85673	28.494986	56.136288
1553103_at	410.08545	241.24974	311.93088	352.2235	344.577	251.44218	248.09035	371.02567	421.9491	188.02477	462.02243	472.53915	283.723	275.24536	305.03122	630.68286	385.19003	93.68266	160.44794	163.29808
1553105_s_at	46.10433	26.041546	34.250347	40.134132	17.6507	19.05072	10.9778805	59.345818	82.66883	11.454477	57.01188	60.23182	77.2279	13.388484	21.93056	64.07093	15.496644	12.613638	19.040094	11.54124
1553106_at	10.974806	9.72478	11.113764	10.614179	46.544685	16.088251	19.563517	12.874538	15.390855	55.62623	12.726011	14.997909	30.374706	15.776437	11.614106	9.712553	10.472682	58.083385	34.196182	38.09076
1553107_s_at	103.24664	139.72035	122.2241	98.97839	110.90754	94.97952	78.11826	75.17208	70.83587	149.54317	70.875465	65.07289	96.66735	154.45116	131.7897	89.5884	144.79099	181.37337	140.62132	148.87103
1553108_at	17.17362	12.806325	16.774982	13.265522	29.777678	13.917105	16.968386	14.385938	20.387182	32.926357	17.296503	17.231339	23.459215	14.777298	15.4771595	14.472672	18.281036	15.224564	13.637014	19.057617
1553111_a_at	9.086008	13.575068	9.194619	9.206196	9.571024	10.4653635	16.854908	8.24129	9.456648	10.528465	13.145523	12.99751	13.280367	12.098017	13.469208	10.819425	7.0321054	8.144015	8.328257	8.573708
1553112_s_at	30.361956	25.224575	47.048416	41.39923	52.117947	36.144245	35.30033	35.339844	57.50815	29.844353	25.932537	29.92373	59.711933	28.920221	24.739147	30.970715	18.841476	57.58465	67.47674	35.75478
1553113_s_at	98.20654	25.994246	121.18629	133.73851	231.2119	110.22742	122.78927	104.84659	203.42136	125.566765	126.07679	123.13309	248.85443	105.08138	107.909874	138.12785	59.146988	185.9255	161.29243	104.381325
1553114_a_at	39.848995	54.403423	37.724007	47.784195	33.8931	33.06012	35.05936	36.18472	38.13761	33.628796	30.83247	39.36178	32.252117	37.597656	39.982933	42.335682	47.048416	32.01662	34.490166	37.579533
1553115_at	67.98353	62.182556	73.16073	66.229294	53.5433	67.33089	56.622665	77.49826	66.229294	61.775276	60.764606	62.365326	72.85455	69.76466	55.743008	63.093216	98.41271	46.896805	46.714394	50.442547
1553117_a_at	26.334415	25.469074	30.201109	41.864838	56.95612	34.898	33.71825	35.533054	35.069164	48.065586	27.593191	35.069164	53.49091	33.343246	36.776302	30.506628	38.260433	44.75669	43.78867	40.32249
1553118_at	76.44377	86.69301	65.40123	74.63803	74.13885	70.362114	103.08799	68.95021	93.844475	61.90496	70.91515	81.509735	60.594936	107.5786	98.60554	87.96262	104.51002	43.224335	39.832287	33.84907
1553120_at	10.54319	9.577715	9.1484585	8.786212	8.133697	9.003817	8.249355	10.09886	8.064629	9.029026	8.387739	9.630078	9.504356	7.6709485	9.003817	8.554714	9.444753	7.7817717	8.1155615	7.2976894
1553122_s_at	10.453663	9.84653	10.081933	9.84653	12.074362	8.413576	10.645382	8.268984	9.798469	9.84653	9.961446	11.358799	11.953436	9.685432	10.77414	9.84653	8.607496	10.4476385	7.893046	8.50331
1553123_at	40.99608	32.090176	30.395926	32.229572	21.647272	34.188152	29.163792	34.654896	27.081085	28.550632	29.082378	24.185173	25.157667	28.079596	24.670074	33.803185	31.538696	10.829745	12.95591	11.922393
1553125_x_at	24.13114	21.6988	21.015139	21.611004	17.911701	25.387314	20.33311	21.958174	19.61281	19.133461	19.992058	17.149635	17.836737	20.495787	20.375792	20.659754	19.343235	16.594551	19.45995	17.846325
1553126_a_at	7.1941857	8.497503	8.104188	7.837887	8.325823	7.676313	7.266964	7.9905643	7.837887	7.9927974	7.2557983	7.837887	8.667874	8.209091	8.245898	7.505469	7.3425317	7.175493	7.0497437	7.0497437
1553127_a_at	13.635931	14.069692	15.088336	14.777298	16.90919	13.729658	14.777298	16.155865	16.068024	14.468629	18.535809	11.893428	17.296503	13.71048	13.851115	14.777298	15.572652	10.327141	8.984481	9.03389
1553129_at	9.317546	8.545154	9.504358	8.299096	9.316244	8.793591	8.684858	9.41312	8.739666	9.720705	8.571475	9.177925	9.488428	8.347969	8.694574	8.427706	8.103056	6.9472218	6.9392056	6.91521
1553130_at	51.994232	48.395966	45.732	46.668484	43.081963	41.946846	46.88428	47.857735	44.633003	50.780247	45.20444	44.477295	47.061577	59.03141	53.76081	51.143574	63.066776	37.792336	35.525883	39.547306
1553131_a_at	42.418602	42.84173	38.913128	51.293922	36.86379	43.61524	40.257748	42.252884	38.137604	42.023132	35.74728	40.767464	40.280273	39.136803	39.671143	40.460876	58.489216	21.743807	21.14497	23.313667
1553132_a_at	393.13275	78.56733	101.6285	114.30765	95.99405	63.33182	145.80669	303.3303	493.7443	16.528236	113.65436	185.12958	121.52562	59.69531	76.68996	202.2306	86.82643	30.398317	56.31278	16.376251
1553133_at	1039.7349	312.84802	945.4475	922.85596	1019.5833	745.9815	1533.1492	1024.298	1173.8746	513.59796	888.4233	1407.4336	577.5939	1903.8353	929.199	1351.7032	768.4209	196.56337	380.6781	661.2286
1553134_s_at	84.25552	19.769709	64.09779	66.06282	66.64722	41.416576	87.32551	78.732155	99.24158	43.130165	53.23724	93.22986	32.907936	73.12997	51.950603	78.93056	43.29933	12.735287	23.399624	44.865845
1553136_at	130.01465	112.79958	113.00475	102.21257	111.48272	99.26936	83.961624	101.99849	117.22054	119.939026	94.74083	102.226906	101.927216	103.941765	93.17773	99.186134	122.2754	65.30304	60.400246	61.89832
1553137_s_at	15.765412	14.1229	14.347773	14.347773	14.048072	14.849774	15.949406	14.069692	12.881739	16.271458	13.367908	14.347773	13.700899	14.347773	15.522661	14.008849	18.986902	13.6493225	13.252112	16.967216
1553138_a_at	10.848199	13.59026	13.993194	11.75294	10.76511	12.988428	11.45928	10.4931965	10.848199	10.848199	12.523059	11.110656	11.45928	9.151017	9.354087	10.611208	10.643897	8.224337	8.91698	8.15254
1553139_s_at	12.62148	13.9541235	19.604582	14.960221	15.270831	12.706459	17.123278	13.533387	12.847568	16.232841	13.522035	13.418462	13.339906	20.889189	16.14909	13.465445	20.889189	22.57362	23.328802	22.648678
1553140_at	12.847568	12.797373	14.750465	13.634024	11.54934	13.634024	14.594577	13.634024	13.035719	19.947384	14.82696	14.864315	16.164896	13.634024	13.634024	12.064239	12.290646	9.186415	8.0279	12.475135
1553141_at	11.918403	11.6596575	13.797007	15.042009	10.531407	11.257627	11.358805	11.06261	14.835256	15.02939	11.201109	10.156911	11.179211	14.170365	12.359569	14.529434	15.086228	10.971524	11.030664	11.460728
1553142_at	10.518167	10.231017	7.8829393	8.992496	8.37602	9.398652	8.780074	8.546348	10.75909	9.097445	8.448935	10.535826	8.764133	8.4383135	7.692428	9.333187	7.917176	6.328426	7.6057744	7.309944
1553145_at	22.205128	19.354057	18.939186	22.205128	21.436478	18.939186	27.009274	15.962793	15.978423	29.632322	32.551064	21.918297	24.501661	23.66675	22.205128	22.339005	25.33768	17.687021	19.700514	15.907711
1553146_at	9.933634	11.076536	11.314424	12.044015	10.161171	10.38085	10.161171	13.824033	12.288931	10.222437	9.647596	11.092031	11.076536	11.8403425	11.074989	11.6874	17.744709	9.102768	8.455585	11.746472
1553147_at	11.01631	16.686106	9.764285	10.315749	9.823157	11.648252	18.820415	8.673936	10.529934	10.149813	8.989981	10.315749	8.384222	13.245135	17.228931	9.402595	8.883787	7.4965196	6.6002355	7.6636257
1553148_a_at	16.124268	24.348001	18.077724	15.294329	18.794127	14.660011	17.393496	17.40809	19.421812	20.264994	19.916733	17.40809	15.416691	16.583782	17.400787	19.400103	16.683771	9.503162	12.717145	11.012575
1553150_at	7.916068	7.0705495	8.374852	9.300625	7.9072194	6.9675193	8.046612	7.401273	7.8411746	8.112122	7.806174	7.638844	8.197622	8.422989	8.046612	8.79113	8.6824255	7.2556796	7.085443	7.435369
1553151_at	14.321723	10.120063	10.120063	13.924897	11.256053	8.849085	8.929859	12.406312	11.123089	9.138237	9.953097	11.123092	10.799782	8.232076	9.421021	10.074892	10.120063	10.23699	8.653895	10.04943
1553153_at	77.715225	74.492004	92.425285	117.05672	76.72211	68.10712	75.44575	73.17092	84.07901	78.98575	80.04175	76.081215	79.6845	79.71787	76.37965	78.67718	97.699814	60.815712	59.35346	62.86837
1553155_x_at	21.571741	26.832369	31.25779	39.427856	25.252796	26.761198	28.229164	22.180296	25.376657	27.236755	25.277523	26.154621	27.782839	23.663425	23.331661	22.847498	31.288397	21.253193	16.075912	22.179634
1553156_at	23.472347	25.140087	25.171738	20.407156	22.895468	22.895468	21.98889	25.210476	22.895468	23.429737	25.619055	20.008833	23.10123	19.294622	20.15482	22.035063	23.54465	18.020061	20.410334	21.316555
1553157_at	15.3887005	16.968391	20.264997	19.980875	17.255447	18.148626	16.55136	20.746572	17.128067	20.090115	15.605344	14.606827	21.520546	19.176302	16.83842	16.14683	20.211246	16.861626	14.491587	13.199378
1553158_at	13.544737	15.807348	12.626775	11.068796	13.578862	12.772353	12.663899	12.549343	13.048484	15.305027	12.047383	11.918397	11.903411	14.926791	13.603567	12.633842	14.5578985	12.95824	10.517419	11.47128
1553159_at	48.072304	49.712524	49.900562	56.63055	44.235416	51.38722	43.396294	47.365166	54.78503	51.250916	46.73374	49.090992	50.02627	55.564064	54.586266	52.154377	90.267296	55.807606	40.958904	55.32641
1553162_x_at	20.599182	25.24927	32.108147	35.82734	21.382599	25.936167	24.80147	27.848951	22.51143	28.052141	20.833767	26.791143	19.54984	31.014029	26.52283	27.54308	32.793125	18.791666	18.4437	20.034557
1553163_at	25.658495	29.59507	24.057032	24.863962	20.367249	28.771019	21.532597	25.968824	21.559689	25.031374	21.927496	18.186722	23.227526	24.354807	23.276283	26.55995	31.946981	29.416403	28.326862	30.539032
1553165_at	14.568079	16.475178	17.635899	19.588146	17.879177	15.725796	17.635899	17.574368	15.929356	18.163858	19.604588	16.126535	19.286533	16.137808	15.006296	21.635187	16.68844	13.025269	13.886273	12.299038
1553166_at	52.770454	59.42885	52.770454	52.93299	39.96617	52.770454	44.130444	52.770454	52.373573	53.081207	50.24357	50.131306	52.799976	58.073692	52.859062	60.75612	59.147045	45.920567	32.264214	30.185179
1553167_a_at	11.55742	19.612806	10.521106	10.535826	12.385512	13.043013	17.209673	12.254617	18.260601	11.588157	15.326436	13.700899	12.6621275	15.816189	16.038847	18.237646	17.84172	6.9093513	9.644795	7.966007
1553168_at	26.69768	31.494656	25.61905	27.054619	29.702835	28.48686	25.950684	31.44186	30.65196	32.65589	21.98274	27.164516	25.762709	33.106373	29.196455	27.358877	38.32468	37.669796	30.773527	32.92396
1553169_at	20.685766	20.573298	22.732817	21.406538	22.876266	20.16891	19.329723	21.138891	19.30002	22.044294	21.406538	19.506174	19.563517	25.4584	21.406538	25.157667	41.462944	26.140657	26.238934	30.744677
1553171_x_at	12.3803215	10.344634	11.193284	12.121717	12.861944	10.828504	9.680021	9.900364	11.6206045	15.509651	9.19976	11.39857	11.090484	13.211848	13.34364	12.3803215	22.908283	13.149937	12.758509	12.3497305
1553172_at	47.64411	42.029022	33.841026	36.766018	41.42818	44.808056	70.46059	47.54431	78.82036	37.972694	58.957146	46.79915	41.20867	41.151108	53.43109	42.205654	34.57265	35.27298	83.04187	36.831135
1553174_at	33.88835	42.531403	28.823357	26.664112	28.17004	30.613426	26.445082	28.883852	33.41324	29.017412	24.30718	24.756435	27.103815	28.924263	25.744713	29.049877	29.731905	56.743134	56.944145	60.05035
1553175_s_at	18.281036	16.45906	17.829252	17.774502	16.930477	19.692478	33.050877	16.158125	17.670448	17.056387	16.280565	15.32644	17.089798	39.268345	42.740032	16.42688	18.184181	15.079957	11.184772	13.40601
1553176_at	14.170365	15.62936	15.871559	12.888943	12.984796	16.429174	12.012066	13.542845	12.85296	10.40555	13.630214	13.101494	15.21543	15.416691	13.544737	13.328725	13.9463215	9.191051	10.946416	10.154949
1553177_at	44.260185	14.997909	13.33245	14.136729	21.738262	21.49049	14.0893755	16.041088	41.29517	24.843122	12.552854	15.738988	13.14369	16.094995	14.158482	16.581465	22.40156	15.622454	14.246616	23.250664
1553178_a_at	63.207947	56.85271	54.900043	63.589066	50.51117	57.74986	52.763058	61.21649	55.610714	57.74986	48.395966	57.74986	55.704052	63.30522	50.70219	53.881172	71.16338	66.48229	53.10208	64.28837
1553179_at	20.854168	26.738754	21.091656	17.628498	19.579927	17.279585	18.812525	19.85835	18.496977	18.090366	16.718796	18.48405	18.090366	18.812525	18.644953	17.757118	16.016438	13.670518	13.339184	14.136011
1553180_at	6.3516407	6.5436172	6.752715	7.111193	6.4962215	7.4126635	6.8900304	6.4645133	7.0883636	6.9616785	6.636667	7.0517936	6.5016727	6.721635	6.582152	6.4989467	7.2405977	6.348436	6.176713	5.7995887
1553181_at	19.558056	26.933868	23.670067	19.125443	19.574463	21.05925	19.168266	18.736416	23.413364	20.985783	17.84672	20.790136	21.433487	19.136139	17.6433	23.240522	32.958595	15.021037	15.664218	16.494259
1553183_at	7.8708262	8.037617	7.4396553	9.078388	7.3723574	8.037617	8.10192	8.037617	8.7567835	7.370298	9.059371	8.554714	7.235539	7.910538	6.9840984	9.037867	7.9349036	6.9427114	7.582758	7.3692636
1553185_at	798.42615	1403.6991	686.05786	565.68695	376.61713	295.13174	450.85638	487.36646	926.346	323.02554	722.88214	635.46204	435.4931	414.40787	401.0149	629.3622	637.7761	331.03595	338.0122	248.80591
1553186_x_at	289.9787	561.3543	294.6372	240.57646	162.51414	114.33965	197.45355	183.30127	497.5551	144.4878	311.6695	297.2436	180.8576	152.4562	187.7884	277.40863	270.17493	199.9469	229.32204	162.90082
1553188_s_at	16.772642	17.757118	17.347359	16.00525	15.158106	16.271465	14.501029	14.551799	16.00525	16.230574	14.721628	15.230326	13.969743	16.11301	16.973137	18.1461	16.262367	11.275532	12.21589	12.801163
1553190_s_at	37.314896	32.283684	29.29458	35.44871	29.91537	22.568151	26.103495	27.558496	34.71311	29.927912	27.30921	25.355392	29.8527	44.315918	31.662415	33.822113	43.688484	28.271725	27.30526	28.283955
1553191_at	7.8708262	9.861684	7.847754	8.630392	7.593063	7.7290764	8.046612	9.000041	7.500224	8.480886	7.8708262	8.6690855	7.6602316	7.0824203	7.5359583	7.159071	7.9604597	7.2483516	6.303699	7.8279533
1553192_at	8.411225	9.176639	8.232076	8.880064	7.9526744	7.9238195	8.073655	8.123471	8.232076	7.9905643	8.337471	8.040991	7.962684	9.265591	9.039129	7.5275364	8.434775	6.94672	6.9157085	7.16566
1553193_at	6.7555475	9.5951395	6.658039	6.85736	7.7064195	8.850322	9.333184	6.5372176	9.611249	8.235529	10.962541	8.165597	5.9835815	11.202674	11.37787	8.235529	6.3232903	6.290408	8.149454	6.2075467
1553194_at	11.251331	9.694917	9.3358	9.439474	8.743332	13.108827	27.282495	9.828655	9.81355	9.3358	9.82316	9.228102	8.982444	19.457148	19.61281	8.528445	10.103098	9.9342375	11.491991	11.520845
1553196_a_at	18.799383	21.571762	21.571762	22.46115	21.436481	20.006033	20.490051	22.354631	19.939026	18.794127	19.016132	21.269321	21.571762	21.964315	26.026983	25.687197	29.986544	22.1157	23.301052	22.554087
1553197_at	9.060637	9.417067	10.763601	9.317541	9.0176735	9.059369	8.498689	9.259111	8.803427	9.772478	9.039129	9.216494	9.042921	9.202332	9.325362	9.216494	9.376342	7.028915	8.547144	8.005768
1553199_at	9.847904	10.471216	8.870136	8.346799	8.257431	8.7384405	9.082196	9.950314	10.065032	8.876339	8.219426	8.717698	8.621949	8.70187	8.0646305	8.717698	8.37368	6.616449	6.457948	6.3915324
1553202_at	11.488151	11.034805	9.8424015	10.912083	10.4230175	9.7451935	9.66109	9.709837	9.19976	8.868895	13.5636835	8.029757	9.489754	9.133124	9.19976	9.231968	9.634118	9.265471	9.015981	11.218114
1553204_at	25.669252	29.59507	34.298256	31.871134	29.013365	33.741806	32.628513	28.76298	29.253653	31.720005	17.253036	26.430307	26.169268	29.253653	29.10273	29.786	44.75797	45.77584	45.77584	65.441
1553205_at	83.62185	94.489494	77.76957	80.030525	82.39186	77.379135	79.639946	68.4508	75.06702	77.07684	72.07451	70.15584	73.242546	73.04828	71.20316	73.39631	97.91864	87.31927	100.60407	97.34036
1553207_at	32.274662	41.179893	37.205505	48.13283	33.12488	33.39456	35.010387	32.528316	39.153236	35.010387	40.65933	32.65589	39.180607	33.9975	29.570251	39.626797	31.66684	65.43273	61.655327	59.7715
1553208_s_at	12.517812	13.681757	12.096324	14.014726	13.559894	10.947225	13.04119	12.910583	12.479364	15.644661	11.584919	13.04119	11.5995035	12.477621	13.641651	14.152545	17.434881	9.000378	9.206653	11.549773
1553209_at	21.490484	26.83988	27.685928	30.798006	25.751902	28.574604	22.177202	29.253653	23.65682	33.01393	20.197123	26.794893	28.486855	27.263432	29.53719	25.957935	30.289892	24.095783	24.496838	24.76568
1553211_at	13.622599	13.599766	12.25462	13.34364	13.845311	11.792441	11.715212	12.174367	14.099229	12.745603	11.53321	14.539598	13.34364	15.298614	13.700906	11.654772	16.665129	12.784775	18.430058	16.968742
1553212_at	55.08457	36.280968	84.0556	84.302704	40.280293	46.53168	40.455235	58.841885	42.710197	31.358469	50.04728	40.195908	52.337	26.05975	40.195908	67.27444	38.421238	18.250395	22.848965	17.458132
1553213_a_at	12.694032	11.185459	15.041999	13.63402	8.872615	14.937225	11.57682	11.076536	11.284407	12.060863	11.248182	12.406306	13.700899	12.311283	13.171277	14.158482	12.406306	9.599831	11.200115	12.087424
1553214_a_at	7.7290764	7.6838274	7.7290764	8.393604	7.3868017	7.9504485	8.072526	7.238574	7.4771914	7.7789392	7.3888674	7.7290764	7.4344563	8.772716	7.7561364	7.238575	7.9238195	5.7316666	5.5278444	5.9389305
1553215_s_at	36.88443	38.62588	33.375896	38.40513	28.308222	32.22507	28.20157	32.05433	32.05433	29.066137	27.118986	30.918804	32.05433	36.838043	32.05433	32.628513	42.728104	19.669256	18.786913	23.287601
1553216_at	7.7010345	9.825905	10.149816	9.4592905	9.667846	10.249628	8.391259	9.19976	9.2513485	9.19976	9.954488	8.313029	9.331883	9.19976	7.440695	8.846606	8.564289	9.746418	11.990986	13.156347
1553217_s_at	13.008416	13.053964	12.052437	9.80395	11.28283	13.276653	11.40016	10.583065	14.339753	10.744059	11.031722	10.549089	12.556364	9.503028	11.40016	11.15579	11.586537	9.312393	11.272688	13.388608
1553218_a_at	72.18543	91.653305	80.73856	68.59447	60.307606	122.58346	129.47055	76.13449	70.72702	81.10057	92.99556	69.85248	87.83973	101.95575	100.38584	63.128487	55.478683	56.774906	71.06129	51.76644
1553219_a_at	10.942632	13.132664	11.448068	9.869957	11.476915	12.617954	11.751296	11.476915	12.252902	9.951704	14.835256	11.221485	11.371508	11.476915	11.127755	11.047156	11.476915	12.069555	10.049609	13.899311
1553220_at	63.829544	52.09608	68.43167	99.70057	88.579636	51.04356	68.40297	83.295204	97.604355	80.43437	95.09912	90.735344	82.27679	87.66801	80.10895	115.157715	130.0874	34.979572	24.978827	23.367981
1553221_at	24.877867	32.16654	34.878475	30.81523	25.95067	31.893412	32.84819	27.24056	31.27964	41.237488	31.09652	30.036875	29.898628	36.776283	41.254784	31.087824	26.048811	18.92708	34.058277	23.95902
1553222_at	149.64781	179.07132	187.13318	186.08968	134.28185	144.00378	161.4949	172.65521	155.3825	166.4924	147.94202	142.96075	159.94463	188.31422	145.7048	152.2006	183.48071	152.7204	132.6947	149.60072
1553224_at	13.077701	14.991616	28.154295	28.68668	18.141016	16.516685	15.884877	22.326523	12.545837	15.936034	26.884949	21.109354	43.347797	16.958902	17.298922	15.279371	15.382245	29.101799	24.141695	18.559856
1553225_s_at	15.386551	11.190154	13.837569	11.265498	19.040073	12.799167	14.184241	13.887956	15.048311	17.420267	15.91155	14.738102	22.426624	13.73734	11.75294	12.512557	13.887956	25.212904	14.173045	14.468595
1553226_at	17.308603	14.535532	14.2080555	18.605906	13.271087	12.258044	11.366742	14.557902	12.979351	14.357806	14.523346	14.0696945	12.359569	15.341444	15.730191	15.47067	13.781581	11.874309	11.1718645	11.857185
1553227_s_at	47.45798	64.80056	86.94791	91.58926	100.231636	58.99013	77.24948	78.36984	63.35834	116.06279	108.81883	81.64658	114.61166	62.85548	73.807915	78.30414	78.30414	55.71048	34.581745	50.278988
1553228_at	8.590666	7.4147367	6.4898677	7.749632	8.824374	9.915598	12.62148	8.830543	8.391257	8.325819	7.341503	8.308381	7.6185803	20.903788	10.901408	10.088984	7.2700124	6.80801	6.854596	6.3873835
1553229_at	11.965143	17.039705	11.697207	12.640904	10.15833	11.5995035	11.762799	11.10134	11.074986	11.570353	10.024313	10.275452	10.877053	13.072224	11.102892	13.542845	13.592158	13.984705	13.365199	11.563957
1553232_at	21.481483	23.452667	23.660131	27.577768	20.279173	27.047054	25.579689	21.955107	30.032692	21.659393	30.476791	20.793041	21.526571	23.54465	19.157549	21.053362	27.747921	12.859028	12.574555	12.859028
1553234_at	46.311028	38.577316	46.805664	52.234642	42.400806	45.54061	40.455215	39.876873	44.53328	47.917984	43.269096	40.99608	43.396294	37.75566	46.544666	42.460136	43.396294	28.928007	30.415867	32.8492
1553235_at	24.735691	24.898754	23.263273	25.558243	24.773752	24.919647	22.821964	29.537205	25.604736	25.36603	23.929575	27.954271	23.999931	24.787619	26.08526	22.426624	30.519417	18.940058	15.651223	20.078705
1553237_x_at	28.122824	24.324196	23.58748	23.72969	26.0197	24.023426	23.72969	23.72969	21.765623	22.866676	25.486883	24.34801	20.39289	19.750378	22.414083	22.643995	25.108479	21.178553	18.480331	20.61981
1553238_a_at	86.923615	70.519714	78.95269	76.02812	67.65171	78.77632	71.40261	77.31434	71.263016	69.638	72.76297	67.95504	71.263016	60.425766	67.00225	72.064476	78.941696	74.17361	73.073814	85.513985
1553239_at	44.90211	53.319195	47.697426	49.03613	39.532715	37.69762	47.101055	45.13497	45.28665	45.13497	45.13497	42.058403	46.55119	46.291607	38.7557	40.727592	51.000767	42.975517	37.11663	40.78636
1553241_at	12.633836	11.4994	11.8238	11.44647	11.257624	11.44647	10.366346	12.150559	9.812177	11.734878	11.338174	10.482934	11.44647	12.617951	11.218347	11.931734	11.918397	8.854463	8.979296	11.200115
1553243_at	30.7679	45.943443	33.520844	31.014044	24.704584	55.945995	67.69898	30.498096	25.390862	52.63048	40.801693	35.912594	28.4113	40.438263	59.578575	25.164692	78.57831	40.15552	27.82691	38.823425
1553244_at	7.576097	8.66424	7.2294717	7.576097	7.7279944	7.1821256	7.576097	8.0454855	7.3056703	7.2730637	7.0586977	7.576097	7.576097	7.576097	7.00659	7.5075665	9.9280815	8.450244	8.077583	7.3876348
1553246_a_at	30.545033	27.810057	34.317436	34.31264	34.341434	27.18352	25.483316	32.175552	39.35628	29.139374	25.259867	35.58276	35.4735	33.329273	26.10715	29.434153	42.029034	31.447018	33.888187	30.274635
1553247_a_at	8.458391	9.77658	8.017418	7.79309	9.292827	8.218276	7.9415636	8.021903	9.823157	8.021903	9.524306	9.326665	10.874014	8.275925	8.091733	7.8708262	8.286342	6.9758577	6.5966644	6.870691
1553248_at	26.140017	23.54465	28.766998	31.332163	27.481552	23.76621	28.001217	25.358936	27.183512	27.28249	28.379543	25.809582	25.133064	28.803215	26.434	27.481552	30.940418	35.841343	31.882328	30.640575
1553249_at	10.930403	12.176065	12.756294	12.632068	9.69356	11.823797	11.21364	12.425397	13.862735	11.930064	11.59464	10.706576	11.480123	11.312838	10.357653	12.968463	14.474694	9.228269	8.906373	9.344879
1553252_a_at	38.26578	30.566393	45.693657	45.693657	59.962936	40.69346	46.956413	33.737106	30.515154	91.15487	58.932438	42.88966	72.31673	53.23724	41.4108	38.036446	47.345325	76.78371	49.716164	60.369724
1553253_at	40.364834	55.076824	52.37355	50.29274	43.015762	50.716362	40.094852	45.42614	46.583744	50.152298	36.69411	38.87507	47.45135	54.395798	46.21401	46.557705	65.76794	86.66015	85.08001	100.74218
1553254_at	9.294127	9.138232	8.951105	8.612313	8.590668	9.1651	11.529983	9.464581	10.898359	8.582266	8.029757	7.5877566	8.05224	13.613076	12.352657	9.143345	9.394713	7.4243774	8.42224	7.7997613
1553255_at	13.465445	12.588002	13.05396	12.205036	12.524806	13.681761	12.012069	12.552856	12.537073	13.416588	11.774318	12.82962	11.843655	14.426212	14.099229	12.096327	15.840526	11.413481	10.197172	11.9288435
1553257_at	30.519417	28.478895	27.32066	27.198729	29.990734	28.610577	27.141735	27.872328	26.791151	26.19488	25.766315	27.911308	25.02787	29.495924	27.872328	28.12281	37.372314	52.147007	50.873917	54.076584
1553258_at	23.772863	25.795155	22.37652	25.36603	19.114744	20.415716	17.70754	22.539776	17.442198	24.354813	22.860287	21.370653	20.14637	18.113146	21.242575	20.404299	23.45595	24.349669	19.9257	28.57942
1553260_s_at	7.580336	7.407485	7.682754	7.330223	7.548612	7.275095	7.341504	6.8353453	6.970443	6.700057	7.341504	7.415773	6.9733677	7.685975	7.370298	7.217354	7.580336	7.0182714	6.22201	7.5082946
1553261_x_at	7.580336	7.1171594	7.889556	7.365149	7.566573	8.476145	8.046614	7.5401726	7.8466578	7.3806086	7.2274513	8.262052	7.407485	7.731238	7.5877566	6.983123	7.684901	6.6865287	5.7154546	6.5634246
1553262_a_at	101.67111	69.57958	83.2254	80.58071	81.41865	95.08584	77.737015	87.54556	80.58071	78.42468	75.44582	80.58071	74.201096	94.68786	91.96132	82.345825	111.76359	121.7004	131.05312	130.75563
1553263_at	147.92128	164.47968	216.41776	183.173	131.20143	157.48181	148.37692	152.47743	164.1351	164.1351	188.70938	160.75151	137.83849	194.19582	169.80678	166.63211	216.26642	122.7367	111.41379	127.411575
1553264_a_at	61.3879	49.15966	68.863495	52.770428	43.48131	50.553555	37.414146	53.140583	48.179943	51.50228	53.036694	39.982914	45.821583	66.93669	57.059715	53.140583	95.9806	59.33744	57.526524	68.18283
1553265_at	15.996301	15.446894	12.988428	19.59362	16.521301	12.373399	15.991831	11.762802	15.5944395	12.176065	13.697071	15.255893	18.047428	14.2817335	15.629356	15.088333	15.033598	12.685751	12.333699	15.126008
1553266_at	7.2193723	7.9537854	7.23655	7.0262084	6.6394496	7.180119	7.0824203	7.037022	7.290368	7.037022	6.9209228	6.517142	7.0046315	7.5149174	6.8631134	7.5149174	7.6548786	6.1106553	5.967716	5.824756
1553267_a_at	9.108899	9.874097	11.395377	8.720137	9.556317	8.450117	7.6709485	8.861462	7.866425	9.914213	9.885149	8.576269	9.767016	10.747062	8.367828	10.309983	10.28982	10.52577	9.086848	8.877495
1553268_at	23.027073	22.02889	25.305817	23.449385	19.14952	24.20208	20.211246	19.927881	19.62378	23.501896	20.69733	21.771717	22.171005	21.753462	21.478477	20.633778	21.753462	31.831728	22.38222	27.53677
1553269_at	21.388586	10.6961	15.234582	13.508806	16.89501	13.271084	23.89948	14.391969	15.553072	22.65983	15.719195	13.219237	12.742032	11.764443	14.221961	11.628725	10.367795	14.65551	10.56277	22.224491
1553271_at	8.798507	8.808352	16.932846	20.84251	8.260897	8.764133	8.545154	12.288928	6.8535256	7.3332987	11.5995035	10.238169	10.053786	7.0508075	9.239717	9.447396	7.415773	6.628636	6.5471044	7.1617827
1553272_at	41.993797	50.440613	55.587383	48.72862	38.696148	32.981644	36.39272	41.053436	41.053436	52.16898	32.000603	39.191566	42.961697	40.562824	42.029034	41.53837	39.098534	40.892456	33.170795	36.751476
1553274_a_at	58.97362	66.73114	89.33825	178.77118	243.01	82.91181	89.30081	59.023136	51.92159	279.47147	155.53462	111.95129	230.63095	108.75803	107.368225	108.60609	156.29749	158.60309	115.01443	88.275955
1553275_s_at	12.679846	11.56227	13.234036	12.941304	10.931935	11.01015	19.016129	13.01751	10.549094	11.950096	16.932846	12.749167	14.678473	13.457918	13.795075	14.862243	11.339761	7.235288	6.600235	7.557357
1553276_at	8.417107	8.167879	8.268984	8.875096	8.349132	7.1660795	7.9537854	7.1171584	7.6260386	7.639913	7.194185	8.681212	8.056742	7.6260405	7.85873	8.482072	8.128013	6.3628855	6.342599	5.899739
1553277_at	7.478238	7.6079383	7.201229	7.505469	7.9604597	6.507129	7.453189	7.931578	7.505469	7.505469	7.8873496	7.3363757	7.8928633	7.397136	7.612195	7.505469	8.417105	6.294609	6.4101243	7.133929
1553279_at	40.07805	81.875206	69.96976	67.993	63.24331	77.81308	46.47965	62.408936	68.90199	83.58681	57.77404	56.228256	69.48241	61.861702	64.475235	65.22772	89.25088	66.395935	51.539055	78.45143
1553280_at	16.406225	19.695234	17.195244	17.286837	14.299716	15.464183	16.84313	14.696949	17.013517	17.483704	16.212431	16.81725	17.013517	15.978419	16.403929	17.340082	18.616312	17.155895	15.105282	16.617918
1553281_at	47.338703	38.12695	55.16932	45.943466	39.49406	33.194405	30.905832	34.423145	36.280952	49.57376	41.168358	37.63972	30.836779	44.958652	42.412666	36.683876	51.552723	41.53037	42.205635	46.795376
1553282_at	14.291723	16.335278	14.535532	16.779675	14.046112	14.680525	13.632122	21.388586	13.833699	16.06802	13.559897	13.410962	13.741182	13.833699	14.303716	18.733795	14.717511	16.184748	16.154408	18.07476
1553284_s_at	13.635931	11.978527	15.234582	10.857302	12.32506	10.593423	12.901564	14.030409	13.658825	13.01751	10.883136	13.01751	11.674336	11.653137	13.36604	13.068565	14.004931	10.65916	10.982818	10.782168
1553285_s_at	10.263966	9.392089	7.9849806	8.923619	8.623156	7.465702	10.439063	8.557107	8.923619	9.410486	7.7985396	8.949857	10.446361	9.166383	7.917176	8.871378	8.450119	6.571956	8.794761	7.2745547
1553286_at	35.246113	25.798754	28.908096	39.843437	51.31545	32.216057	29.229126	41.53256	137.35768	49.99831	36.663364	34.78597	59.80386	24.916159	28.316133	31.688976	30.51089	39.53588	49.957108	63.036472
1553288_a_at	17.212074	19.343235	16.958902	14.766969	15.464179	17.104141	15.976184	19.267666	16.958902	16.866692	14.180268	14.5578985	16.958902	18.105545	16.625566	19.248817	17.434881	15.9470825	16.619717	15.840986
1553292_s_at	25.51897	34.981033	39.218964	67.68004	41.90584	29.467098	48.20691	43.609188	18.522863	43.982643	67.161674	75.277214	60.544132	45.147606	45.706436	31.49905	53.058964	30.19771	29.303572	26.935846
1553293_at	17.085024	16.970762	16.958902	15.444736	14.651817	14.042182	15.350027	16.02764	20.324581	16.600016	15.985122	16.958902	15.459859	16.609303	13.37165	13.924891	20.778505	15.551025	13.567322	15.794186
1553295_at	8.982444	7.589879	7.868627	7.5549464	7.421997	8.901192	7.6602335	8.721356	7.211303	7.14707	7.047852	7.993914	7.9415636	7.3087363	7.8708262	7.2234097	8.358477	5.7158675	6.0270085	6.689907
1553296_at	11.279678	8.85651	9.184341	9.119093	10.069257	8.934855	10.912083	9.346245	9.33058	11.212077	126.89021	8.680003	8.485632	9.561664	10.75458	8.967388	11.870173	7.7512245	8.479567	8.012849
1553297_a_at	46.007744	46.007744	53.20006	47.391685	46.168823	45.93063	41.082153	46.007744	45.10974	50.41946	39.3783	41.829727	34.288666	51.7694	39.982933	44.260185	68.80579	49.79694	45.824585	54.598083
1553298_at	11.172959	11.26077	9.320149	8.962374	8.618336	8.294456	8.681214	9.274659	8.509388	9.106352	7.918282	9.23455	9.689495	9.19976	10.216721	9.700338	8.835484	7.257775	6.9513593	6.720997
1553299_at	10.91971	12.082802	9.215204	10.976338	10.065035	14.036294	22.130747	9.9530945	11.347685	10.216721	11.4945755	10.718555	11.728319	14.008849	20.062048	11.265493	11.861878	9.193703	9.094395	8.432272
1553300_a_at	27.324484	16.452156	19.604582	33.43661	45.39441	18.52285	18.029774	26.656656	18.368135	43.67016	24.867441	27.919123	196.9022	20.584793	18.491804	71.60247	26.679024	93.19719	69.27452	27.304758
1553301_a_at	10.528458	14.087404	9.079657	7.8884497	8.67636	7.851046	8.906172	9.509674	10.860336	7.4813733	9.133124	9.561661	9.087275	8.405345	8.264362	8.417105	9.417067	8.483851	9.384241	8.600355
1553303_at	18.311733	22.013496	15.616253	17.540005	15.347879	19.077364	17.69269	19.958544	22.233082	22.4737	18.235094	15.5617695	20.909643	22.376514	22.233082	23.587475	31.367226	34.825302	30.416956	35.727036
1553304_at	21.844883	29.831839	29.819323	21.958168	19.176302	20.60207	19.459862	24.594316	24.999895	22.694698	22.962791	20.784319	21.505518	19.451702	19.800138	20.050835	21.085762	20.882238	15.531679	17.516512
1553306_at	18.044899	26.97153	24.563393	21.750418	17.07786	16.535168	17.171217	18.878399	19.329718	22.802826	20.129469	21.18326	19.421812	19.165579	17.238571	19.728302	25.133045	20.99444	15.431135	23.945839
1553310_at	10.787707	11.276525	11.764446	12.383781	10.787707	10.787707	10.787707	11.02093	12.738472	10.787707	13.140012	10.311424	11.703752	9.208765	9.647596	11.303358	10.206731	8.507761	9.317268	9.682277
1553311_at	7.018356	8.9311075	9.147181	8.236681	7.0350547	8.156471	7.173096	8.729895	8.608703	10.830017	8.002862	15.540032	8.478518	7.9193907	8.729895	40.016483	14.519281	7.640709	7.875125	9.423942
1553313_s_at	25.896318	31.964832	33.779587	47.226345	176.98087	24.621838	23.849424	31.897877	17.961847	117.2533	55.200184	26.249878	69.43385	30.699146	26.772429	46.233402	139.54471	140.28687	86.833885	162.33461
1553314_a_at	11.400157	16.126528	11.281252	13.14736	11.771026	10.768119	10.272575	14.325723	11.838686	12.896148	12.923221	10.712562	12.247765	10.8557825	12.03728	12.205033	14.0500345	12.148526	11.454942	13.819423
1553315_at	8.8688965	8.888758	9.265587	9.013894	7.6495314	8.189605	8.732336	8.725013	9.201049	8.841661	8.725015	9.580396	9.013894	10.0622225	8.888758	9.600508	8.164456	6.9296966	7.5805693	7.8569593
1553316_at	8.841661	11.306517	10.76511	11.762802	10.849718	9.565674	9.916986	12.690482	11.227763	12.84757	10.688631	9.846533	11.179211	10.76511	10.76511	12.33023	14.903854	12.605446	12.349733	13.089345
1553317_s_at	7.0517945	9.002559	7.1610723	7.2224016	7.1251245	6.5766325	7.202236	6.877521	6.852568	7.690275	7.418885	7.8697286	7.202236	7.1550684	8.2297735	6.956815	7.530694	6.304611	6.531532	7.1716104
1553318_at	18.957731	21.62007	14.974866	17.864187	13.969739	15.794095	14.152552	14.343767	14.099229	16.369572	13.452272	14.889278	13.745023	16.36499	14.436301	14.509139	19.408245	16.399311	14.689527	18.838158
1553319_at	10.166856	12.143765	10.967136	10.679667	9.717984	10.474145	10.957941	9.38946	10.474145	11.672705	10.284074	9.762921	9.565672	9.9712	10.474145	10.399734	13.768099	8.053135	8.050233	10.049604
1553320_s_at	6.926731	7.429263	6.552772	6.512589	7.08044	6.33125	7.8346004	7.282218	7.368237	7.1972036	7.029156	7.029156	6.7829905	6.5235233	7.023263	6.512589	7.7366443	5.794674	5.897504	5.461626
1553321_a_at	14.4524555	13.3941	14.835256	13.77773	13.942425	17.386206	38.79364	12.449745	11.6206045	14.835256	14.402033	12.7242365	14.824888	30.417194	24.53937	11.973505	12.589758	17.368912	10.903251	13.033733
1553322_s_at	16.523613	12.392439	15.723592	22.395296	16.523613	16.02764	19.778006	12.726011	17.061153	15.548723	16.332996	13.456029	16.523613	17.754633	17.640827	15.727986	14.614995	11.93681	9.003628	8.7159395
1553323_a_at	16.041088	17.212082	15.83388	14.529434	13.718154	14.219984	13.506926	16.909203	14.107123	14.647731	15.884884	15.727997	14.32974	13.066746	13.088684	16.627897	14.8851185	12.341489	10.723002	14.165627
1553325_at	26.382307	27.997305	21.78085	20.106968	21.278234	25.323507	23.696545	24.65973	24.65973	25.12603	23.561108	19.318914	26.68648	32.87576	31.791029	36.632633	42.129025	14.379858	15.517959	18.511703
1553326_at	10.66028	11.571972	9.647596	9.422336	8.793587	10.867933	9.365866	9.463258	9.266883	10.186774	8.738445	9.235843	8.588267	9.730221	9.647596	9.513665	10.344634	8.750604	8.01603	7.867031
1553327_a_at	16.833712	20.407146	22.143124	20.304705	20.304705	15.697241	24.259672	20.216894	19.117414	20.65109	20.304705	20.304705	22.65983	20.492914	18.476301	22.448584	18.862562	17.440506	17.846004	17.365778
1553328_a_at	66.946045	27.29394	18.11314	16.555984	34.437584	22.192715	14.309716	96.707924	83.143974	18.383553	20.301863	46.46016	15.79851	19.165585	19.173618	26.140022	21.062193	28.367779	22.489082	25.031158
1553329_at	8.804659	8.813281	8.6860695	8.048866	7.3630905	8.542767	8.266674	7.65595	7.812724	9.976779	9.264292	8.179306	8.505822	8.5129595	8.505822	8.663028	8.979934	9.592907	8.450244	9.071782
1553330_at	9.497714	9.708478	9.201046	8.466672	9.303226	9.580396	9.91421	9.428923	9.428923	8.367828	9.430242	9.533632	8.479702	8.576269	8.634012	9.19976	8.180451	8.726642	8.089542	7.660445
1553333_at	8.201061	13.416588	7.7832894	9.413116	7.4427776	7.0824203	7.549665	8.304897	9.060635	7.1660776	12.258041	8.146214	9.528304	7.176104	7.0291553	8.053364	8.146214	7.3304133	7.124926	8.000427
1553335_x_at	14.908019	19.731058	19.318914	16.930477	16.60002	16.60002	17.197647	14.5578985	18.535809	15.577007	15.485811	16.10625	16.31018	16.60002	16.60002	18.618914	16.60002	11.336419	9.995812	11.111058
1553336_a_at	8.856506	9.561664	11.705387	9.392086	11.444874	11.202674	11.893428	10.335959	11.536433	12.970282	9.65299	11.57035	10.502004	9.792994	10.428851	11.752937	9.925305	9.611962	8.923743	9.106875
1553338_at	90.38091	48.708187	101.60001	93.56936	152.94711	70.86556	43.396294	87.98725	165.35579	149.77324	73.83886	79.018936	98.53663	44.91466	38.121613	79.67337	95.9806	74.53042	108.06229	79.71548
1553340_s_at	43.51172	40.207138	53.490883	58.33405	40.910194	59.345818	43.396294	50.061268	48.50434	53.550755	42.937664	45.80878	45.80878	42.306087	39.626797	43.396294	52.490856	49.24659	39.07286	51.363613
1553341_at	15.553068	13.237732	14.662059	12.032233	13.917108	12.444522	12.692256	14.974863	14.172345	12.552854	13.603563	14.52131	14.136729	12.646207	11.123089	12.3561125	14.935139	10.948389	10.788003	10.788003
1553344_at	6.94127	7.302606	6.94127	6.8707933	6.922857	7.440695	6.94127	6.94127	6.94127	6.7225738	7.464659	6.5692806	7.4866047	6.681349	6.94127	7.235538	6.94127	6.466926	5.5711966	6.593214
1553346_a_at	12.347481	13.666471	11.1184225	11.526761	10.521109	10.485867	10.902936	11.97016	12.418457	11.97016	10.860342	12.049072	13.097834	14.077566	13.285937	12.275194	13.302664	13.2868185	11.746041	16.895428
1553347_s_at	20.746582	24.535936	22.988476	21.478477	18.432447	18.559143	16.999254	18.817787	19.270359	17.586653	17.420267	19.270359	22.549225	15.553072	18.944479	24.639055	18.559143	16.589155	14.426371	18.032095
1553348_a_at	20.538805	20.991642	21.138891	20.991642	20.347324	17.633434	19.675974	20.06766	34.514694	20.900867	19.577192	20.279163	21.854052	16.097248	18.773119	26.851145	20.538805	11.990554	13.441609	11.984498
1553349_at	8.829311	15.414541	12.413251	15.014696	16.812555	11.44647	19.742102	12.012069	10.103098	14.725745	16.205633	10.8709755	15.68408	13.731584	13.917111	15.023092	14.243852	12.475132	11.03445	15.96896
1553350_at	20.236685	21.466467	22.72328	27.160723	24.188553	20.584793	24.601194	18.409264	21.689695	20.2565	18.411835	20.132282	20.427124	23.18859	20.874588	23.351244	21.902985	15.543445	13.344229	17.331345
1553351_at	15.965023	16.78437	17.221712	16.43837	19.359467	16.54442	14.639536	16.369572	14.20011	18.907442	16.189781	14.29172	20.154816	16.369572	15.920448	14.49292	15.942722	20.659285	17.099037	19.201538
1553352_x_at	19.640245	24.708042	17.027807	17.670448	17.670448	19.289232	17.137663	17.291672	21.529583	14.970679	17.31344	17.670448	13.246989	17.670448	22.53348	16.546732	17.794405	13.346883	12.989134	15.774819
1553354_a_at	35.528084	36.941185	40.79027	39.654507	43.106068	48.81726	35.597694	49.37319	33.134155	50.110275	36.119022	36.65824	49.670895	40.733303	40.84734	35.064274	54.350216	59.189873	36.18632	54.284767
1553355_at	17.00401	20.472872	19.300014	18.235094	17.61372	15.492307	15.738984	16.746864	17.018276	19.446259	14.707227	16.210157	18.034813	18.786245	17.221704	20.228205	26.238865	18.109362	18.18663	17.525667
1553356_at	7.4771934	8.252818	6.9296365	7.412665	7.5054703	7.649533	7.8862495	6.902566	8.229777	7.91607	6.44196	7.576097	7.1181555	7.318962	7.505469	7.617518	7.010512	8.181717	7.2853246	8.026449
1553357_at	8.311866	9.628731	10.151231	8.636427	8.793587	9.4844475	9.9739895	8.793587	8.182739	8.793587	6.952925	8.170165	8.852793	7.5107155	9.000041	8.914888	10.664749	7.6393285	6.7945123	7.5336676
1553359_at	133.3278	178.37175	91.69173	120.83108	90.520004	105.61159	87.57003	95.73939	111.34257	99.56128	72.428024	85.69293	106.90385	98.083084	99.56128	83.80914	103.564674	118.797806	100.57146	119.57191
1553361_x_at	99.5891	97.49523	109.52091	99.50561	86.42679	98.16539	89.40073	98.79869	92.67109	100.52629	84.85842	96.12831	105.86288	100.24559	97.00581	100.6247	120.17408	114.74294	96.203835	138.8266
1553362_at	7.3456106	6.7385693	6.9296365	6.636666	7.0389895	7.1931796	6.852568	6.5646925	6.852568	6.8784814	6.452776	7.1470714	7.097288	6.3082814	6.3747697	6.852568	6.6654897	6.2751055	6.69667	5.766204
1553363_at	16.970762	18.48405	16.880852	18.227448	15.285784	17.613724	15.97172	16.30562	16.970762	20.795942	16.970762	16.239647	15.765412	18.509912	16.339848	16.00525	16.970762	8.499781	6.9434624	9.727623
1553364_at	10.796759	9.961449	11.427285	10.572712	10.715563	10.830017	10.98248	11.726681	12.421926	11.923396	11.158911	11.158911	11.845309	12.371668	11.158911	10.399734	16.115263	13.445491	13.789413	14.697748
1553365_at	15.994065	16.367281	14.022567	15.585715	14.5578985	12.28206	15.33072	13.645467	13.317547	15.783051	16.746864	15.553072	15.245232	15.965015	15.553072	17.24339	19.838928	11.520223	10.43426	12.9227495
1553366_s_at	66.16449	72.783264	69.094955	74.38801	51.610424	52.74834	50.257607	61.447998	54.80037	67.161674	55.781986	61.165165	53.54329	56.032097	64.1875	62.33919	70.80618	71.86325	61.49985	63.84918
1553367_a_at	39.732185	45.13497	43.87822	39.74886	33.855217	36.28096	36.489506	41.462933	41.63137	32.628513	28.867708	34.18336	32.3967	49.255993	36.68386	42.656464	52.22005	33.017937	36.796597	37.176964
1553369_at	17.64576	19.294619	18.181637	19.800138	18.072674	20.250847	22.991693	20.924255	18.741648	18.820421	19.563517	19.681473	19.94739	19.800138	21.418499	18.120743	24.090689	19.031164	17.264566	19.498255
1553371_at	13.271087	16.178463	15.023086	15.553068	11.476915	12.51256	11.146438	13.691325	13.825964	15.3887005	10.75007	14.08544	15.151747	13.825964	13.32313	18.517681	18.736412	10.830515	8.814615	10.682257
1553372_at	29.139368	36.520134	25.8927	29.417702	16.683775	25.8927	25.8927	29.11087	18.773119	25.644129	28.158236	26.158295	25.238688	18.125807	25.611893	16.861982	34.016525	32.41884	27.591473	32.67248
1553373_at	20.233868	18.21726	15.763214	17.442198	14.146614	15.738992	16.081507	16.791412	16.472876	16.31246	14.3839245	14.887198	15.128468	15.916	14.446396	17.3935	16.081507	16.857674	11.058767	14.277236
1553374_at	7.284255	7.0893545	7.30465	6.6329565	7.30465	7.1821265	7.5349054	7.069561	7.4552717	8.611111	7.328174	7.776766	7.1301055	7.6773853	6.636667	7.10225	7.005612	6.3792076	6.0100694	6.8333583
1553375_at	19.836157	16.632542	17.403227	17.611258	15.889319	16.369572	19.577196	16.050062	14.847704	16.83136	16.3079	16.369572	14.225939	16.262367	16.369572	17.48859	15.882658	13.811323	12.733443	16.322271
1553376_a_at	9.758827	9.000041	7.4448576	7.8247495	7.144075	8.113257	7.5117664	7.868627	7.796359	8.069143	8.456028	7.778941	7.173096	7.100267	8.069143	8.310707	8.593071	6.443517	6.7690625	7.584125
1553378_a_at	11.723398	12.099707	11.643368	11.355622	12.176065	9.19976	10.402642	11.643368	11.77267	12.81707	10.165434	11.643368	10.272575	11.234042	11.643368	13.064918	15.485815	10.189084	11.520639	12.644624
1553380_at	8.882546	9.35278	8.15419	8.303737	8.972405	7.855437	8.315354	8.405348	8.088341	8.658186	8.405348	8.226325	8.570278	7.8873496	8.405348	8.405348	9.708478	8.580515	9.884539	8.256149
1553383_at	9.000041	8.881305	9.772478	9.55899	10.065035	8.182739	9.488426	9.291527	9.272063	8.431236	9.000041	7.8708262	9.063171	9.34755	8.576267	9.867199	8.982444	6.740792	6.3411136	6.4626117
1553385_at	33.329266	35.147697	27.46236	26.772429	27.751804	24.850065	23.282787	25.972452	25.027876	30.25604	28.347813	27.462349	28.35178	28.18974	27.462349	32.063293	37.96739	33.75881	27.78178	36.573563
1553386_at	37.304462	34.24556	61.336433	65.86919	45.116055	47.750813	59.5869	36.033295	37.003223	39.982944	44.983795	41.358753	49.04986	28.02863	39.087612	35.772305	38.068382	51.017292	49.66058	45.39669
1553387_at	22.659836	24.601194	24.701132	23.052847	19.122766	22.276638	22.659836	22.735989	21.260399	23.149729	21.717001	20.81049	20.854168	24.392294	22.4737	21.305027	25.715948	14.217858	13.666572	13.913359
1553388_at	12.575688	13.975599	16.070269	17.094578	10.786198	11.003998	12.647974	12.028874	11.311259	15.951642	12.082802	11.476915	12.05918	13.748867	13.187859	12.523059	17.974407	10.596654	8.906373	12.666086
1553389_at	16.958902	20.123846	19.448986	18.616312	16.273739	14.653868	18.029774	17.137646	13.839499	22.587095	16.007486	18.029774	20.324587	16.958902	18.538399	23.996572	16.081507	24.399797	28.230947	21.989576
1553390_at	16.061281	14.33975	18.68671	17.111313	14.820743	13.989281	14.472669	13.0011425	14.930963	16.03436	13.008416	15.65341	14.731919	15.772026	14.091345	14.555861	19.270359	12.467035	11.944351	11.640986
1553391_at	9.832776	10.385204	12.9739065	11.679233	12.765214	9.534967	9.630078	9.878243	11.076536	10.858822	10.253925	11.172959	12.059177	11.623852	12.337129	10.672204	11.682503	9.0003805	6.9502306	10.160815
1553392_at	11.327082	8.288659	14.920529	16.251003	8.916136	16.271461	23.636992	38.281834	7.436534	29.940466	12.278625	15.416691	13.075873	21.610998	26.742502	8.49394	20.833773	10.761179	7.75934	9.820195
1553394_a_at	8.504634	9.31103	9.941974	8.643674	8.867658	9.278554	8.911152	8.8552685	8.82684	9.290231	9.440795	8.317678	7.6602316	9.000041	8.533213	9.371103	10.341742	8.608428	9.254614	8.257342
1553395_a_at	40.955986	44.161304	34.379856	40.30845	40.551483	38.507267	40.562805	40.30845	40.955986	44.89583	36.571228	38.5288	39.565914	45.98203	40.955986	40.955986	54.259132	47.67136	50.342537	50.806065
1553396_a_at	78.82036	126.97901	50.78023	68.77693	38.474983	48.31485	41.96445	42.722134	65.98899	59.83732	77.444145	45.84724	91.04036	72.73244	67.46281	82.36892	63.17263	60.697395	54.26423	59.35459
1553397_at	98.31651	89.97752	114.94869	103.37665	88.76563	87.41108	69.55046	95.592316	98.79874	109.47501	93.58247	93.58247	97.060135	79.17373	86.947945	97.48166	104.101776	67.825775	64.58133	86.44933
1553398_at	9.79436	10.565324	9.368483	11.221482	8.858983	10.388109	9.203618	9.495061	8.648508	10.063626	8.188461	9.368483	8.191894	8.982444	9.442114	9.4592905	10.420108	8.667644	7.9632745	8.576183
1553399_a_at	74.77376	84.032074	92.33489	86.64458	76.28359	76.84019	76.84019	94.094055	89.66358	66.118286	93.39943	62.531216	76.84019	68.4412	77.36836	61.18226	95.21877	67.102776	54.07167	63.512486
1553400_a_at	30.366213	27.420155	27.324484	41.888252	20.889185	22.863482	30.626276	23.892803	21.397556	20.798857	41.515144	18.540993	36.402897	31.39794	37.729286	23.056067	17.752157	17.340734	13.160146	14.278264
1553401_at	8.221725	7.7128863	11.968491	8.603893	9.008856	8.984954	8.612313	9.786151	9.760196	8.378365	8.678791	8.446578	8.612313	7.453189	7.999504	9.338411	8.532022	8.766407	7.769988	8.197967
1553402_a_at	13.40159	10.278325	10.166854	9.192048	9.556319	9.540299	10.072073	10.875531	11.571972	10.241033	10.775648	9.188193	10.241033	9.281142	9.066973	10.328739	11.000921	7.3619566	7.412066	6.996528
1553403_at	16.68144	20.228205	18.151157	15.922673	16.786713	15.492311	15.094662	15.701628	15.548723	16.081503	14.895517	13.559894	14.947667	16.081503	16.611628	15.120005	17.49103	17.188108	17.623951	18.455675
1553405_a_at	19.35946	19.489805	22.267292	18.613707	16.930477	20.737879	20.766888	17.447073	17.439753	17.581736	17.056383	17.824268	16.285114	20.602066	17.781958	17.315855	19.117414	10.62786	9.938723	12.411605
1553407_at	18.306616	21.079872	24.44008	22.195816	16.958902	19.55531	19.612806	26.048817	17.653162	20.401443	21.783892	24.98592	21.409523	14.097259	17.754637	24.443497	20.401443	15.588666	12.910634	12.704075
1553409_at	10.02151	9.465905	9.154858	10.246762	8.024147	7.95712	10.602314	9.35278	9.35278	9.838278	8.629186	10.687136	8.476145	10.021512	9.333189	9.35278	9.724778	7.7997613	8.994863	8.983833
1553410_a_at	15.513986	16.484396	15.646847	16.539793	15.194169	15.332869	16.786716	18.062572	16.669783	16.176203	15.194169	16.454462	14.118954	15.386547	16.424583	16.424583	22.124569	13.473656	13.137606	16.052149
1553411_s_at	16.142319	13.354834	21.783892	25.376663	21.056303	13.540943	13.878251	18.141016	24.121017	18.141016	23.049614	22.885862	36.99286	14.519281	13.770026	17.178423	18.925953	22.709242	28.309498	20.710037
1553412_at	20.490051	23.027073	17.974407	21.035706	16.104002	19.364885	19.833382	19.731062	17.719923	17.772018	18.933895	19.497986	15.354321	19.769712	17.992002	16.108505	21.04748	17.468216	17.071917	23.399624
1553413_at	13.672199	13.317547	13.889896	12.540577	12.512557	14.01081	13.293365	15.938268	14.930963	14.196139	13.889896	16.294226	12.921415	15.805137	15.3887005	12.628536	15.219683	11.538945	11.258866	12.276866
1553415_at	8.612313	7.772417	8.267829	8.290976	8.6038885	7.07945	8.516528	6.965572	6.931575	8.921124	7.3056703	7.4490213	7.522274	7.102251	7.772417	7.772417	7.846656	6.4635434	6.1851892	6.8259654
1553417_at	13.868553	15.624987	18.621515	15.416691	14.416132	13.926837	12.988428	14.592538	16.505144	17.576824	12.232365	16.237377	14.261784	15.778642	15.4425745	16.158121	22.174105	14.527183	15.889361	19.887636
1553418_a_at	20.347324	18.978947	16.65348	18.029774	13.72774	14.309712	13.635928	12.754509	14.57419	17.749674	15.281506	13.032078	13.280361	19.016119	15.6424675	18.736412	27.244387	12.352849	16.570011	11.579399
1553420_at	8.667874	8.667874	8.714045	9.006334	9.273363	8.564287	8.4513	9.388148	9.393401	8.943601	9.006334	9.006334	8.878821	8.227472	8.128015	9.317544	9.19976	8.8653345	8.286895	7.825132
1553422_s_at	30.780792	26.12175	31.90679	30.897198	34.178593	58.817226	120.44314	31.547533	27.11519	36.39781	21.860159	24.67008	23.429726	123.61602	91.49963	35.6425	37.940845	39.206997	37.42594	43.05001
1553423_a_at	8.576269	8.207945	8.45248	9.229388	10.540245	8.407699	8.190749	9.632772	7.538066	7.541228	11.976854	10.100273	16.047823	7.056724	6.716939	7.0144334	8.204501	6.1531353	7.534212	6.4886622
1553424_at	10.787707	12.779502	11.581682	10.620117	10.027117	10.414284	10.822452	12.993873	9.812177	13.416591	10.171121	10.328739	10.131386	13.741182	12.514314	11.842	17.854197	8.600351	9.417139	9.182767
1553425_at	21.629137	24.62872	19.101387	21.4965	21.753462	28.181862	19.980879	21.96739	18.08025	23.72969	22.82516	21.189184	21.832674	21.753462	21.638205	26.515425	22.783718	20.896183	20.65406	19.801706
1553426_at	9.520315	14.138704	11.044067	12.378587	12.13528	10.535826	11.787491	12.729573	11.374691	12.670982	11.123089	10.678175	10.62457	11.123089	11.67597	10.738056	11.005536	12.615	10.966179	12.983511
1553427_at	32.91715	27.670446	34.543663	30.742083	35.295418	31.384768	32.78397	32.78397	30.536491	31.813261	32.829838	35.069164	32.469242	39.698875	31.336542	32.78397	35.069164	27.963303	28.939493	26.173685
1553428_at	11.347688	11.02093	11.346099	12.790219	11.475312	9.398654	9.864443	10.364901	9.968412	10.437602	9.836898	11.099787	9.413118	10.110161	12.010387	10.076298	13.558	8.436531	8.750604	9.406442
1553429_at	23.224281	19.23806	20.267834	19.808443	16.307903	19.270359	18.728556	20.723387	21.38858	19.270359	19.538914	20.682873	19.997644	19.22193	17.846712	18.242743	18.478888	22.528053	21.504272	24.342646
1553430_a_at	24.912678	22.612366	28.31217	26.056103	22.483131	22.612366	17.635899	24.01336	20.737879	25.472631	20.197126	17.108923	20.839603	24.65973	22.895468	26.397081	32.315296	21.33194	21.244377	21.601484
1553432_s_at	21.361692	20.915493	20.836687	18.370705	17.821777	17.992008	17.653162	17.330393	16.68844	18.029774	15.086228	16.72815	16.756235	20.467146	20.524452	21.115263	25.62264	20.075808	18.760832	20.601957
1553433_at	7.7085752	8.270142	7.682754	8.514151	8.211388	8.608703	8.60389	8.224025	8.131424	8.235529	8.224025	8.224025	8.131424	8.747	8.128015	8.039867	9.145903	6.5762258	6.228862	6.86722
1553434_at	9.0050745	11.573584	10.839102	9.753368	9.780676	9.312333	9.19976	10.444899	8.90866	8.596673	7.8708262	8.723794	8.435952	9.036602	10.6826515	9.238423	9.298026	6.8220253	6.76296	8.162252
1553435_at	13.04119	14.657963	16.378727	16.812546	12.162457	15.052521	15.544378	17.635899	13.681761	14.359812	14.265773	14.829035	12.176065	19.034748	13.36604	15.052521	22.52088	27.099138	23.399624	29.316275
1553436_at	12.952161	13.271084	15.236717	16.693106	11.468895	13.271084	13.140012	12.7616415	11.8519335	13.779655	13.427845	12.642668	13.841433	14.293717	13.271084	13.561789	14.329733	11.2792	10.936153	13.713994
1553437_at	21.881565	23.240522	23.046394	24.453749	18.189259	25.412167	22.448584	21.009262	23.577583	22.555538	23.666739	21.242575	19.318909	30.746393	27.343603	20.997513	36.154396	18.42507	18.497679	19.778502
1553438_at	72.28645	66.38688	62.934628	73.571014	57.976353	61.680378	61.25071	62.304363	60.332916	70.09705	49.049847	69.52125	59.80386	67.58548	61.8012	63.031483	64.21438	72.56405	54.621716	73.04876
1553439_at	31.459452	32.97702	39.765533	42.400795	32.97702	28.542656	33.74182	37.179497	25.798754	40.801674	26.667831	35.167355	39.1587	30.24334	30.205315	25.380209	36.766006	29.947062	19.717213	19.978983
1553440_at	9.530969	12.779499	8.957367	8.163316	8.799736	9.810811	7.73124	7.682754	9.096175	7.094313	8.547545	8.439494	7.6495314	7.396103	7.1630745	8.488005	7.685979	5.999669	6.4363146	6.285757
1553441_at	6.270473	7.23655	6.4871454	6.388151	6.6888266	6.4762726	6.193805	6.7943797	6.4762726	6.4762726	6.2722263	6.6692185	6.35786	6.247722	6.522611	6.6459503	6.4762726	5.17463	5.1448426	5.675382
1553442_a_at	14.339753	9.2513485	12.406306	13.174961	11.5477295	12.681615	12.681615	12.681615	13.234031	13.61688	13.768099	13.540949	13.039369	10.453666	12.98661	12.338849	12.820656	12.475132	9.995361	11.603661
1553443_at	14.371861	12.198209	11.5865345	12.278622	11.848619	11.552571	10.846682	11.278097	11.830413	12.524806	11.980201	12.630303	11.480123	11.205805	10.541713	12.818861	14.956041	9.454934	9.979327	11.4839115
1553444_a_at	52.659904	70.26384	58.073692	55.416683	49.49068	52.016052	50.829933	53.62569	54.73148	69.24969	49.76125	53.62568	57.01987	73.39638	55.820995	59.362404	73.03811	59.15573	57.08402	62.995575
1553446_at	8.565484	8.988725	8.641259	8.602687	7.7290764	8.182739	7.71612	7.8018107	8.490379	8.582266	7.7517996	8.37368	8.588267	8.182739	7.60794	7.690275	7.1740994	8.616039	6.8867006	8.828623
1553447_at	23.169159	13.779658	18.070148	18.357872	13.04119	14.590499	14.369861	15.19205	15.19205	19.607327	14.317722	13.306384	15.168702	15.80072	13.184174	16.558306	14.515224	13.210334	15.346456	14.4688635
1553448_at	9.18691	13.094168	12.342303	10.974808	10.787707	9.110172	10.525521	10.766614	8.278239	24.88483	10.518167	10.787707	16.958902	10.295582	10.787707	9.728859	17.459272	10.371951	10.224435	8.441404
1553449_at	20.501514	14.802112	19.961342	18.057522	15.800716	13.410962	16.39247	20.034023	19.596363	30.315315	17.171225	19.77248	16.669786	15.189924	14.225942	16.122023	15.494479	15.194926	19.406307	22.820948
1553450_s_at	10.606759	14.249823	11.135533	11.512265	10.787704	11.8238	11.113758	11.135533	10.927346	11.135533	10.58602	11.078084	12.227236	11.205807	11.135533	10.173964	11.901745	10.405686	8.801584	11.874309
1553451_at	14.204079	16.126528	17.481253	16.850195	16.523613	15.555245	16.31246	16.68144	15.756597	18.095423	15.3887005	18.414421	16.68144	14.627259	18.53062	16.68144	22.3859	11.189612	11.6777935	15.014266
1553452_at	11.093583	10.649852	12.230659	11.191718	10.637947	10.863377	9.356704	11.199547	12.25976	10.425935	10.500534	9.4460745	11.135533	11.093583	11.883457	14.026488	12.589761	10.548584	10.85164	10.874765
1553453_at	33.71825	33.032394	26.899984	25.94342	17.315859	28.197622	23.57758	25.323507	24.016703	25.323507	23.849413	20.648201	23.683294	27.17591	28.997143	23.123846	33.343246	23.09264	21.201488	29.882288
1553454_at	13.743102	12.091251	9.70848	12.015426	12.30784	10.340297	12.176065	11.45928	12.099707	13.178646	11.875153	11.711933	12.176065	13.989281	12.964843	12.6869335	16.321583	8.196786	8.757554	8.3201475
1553456_at	16.567566	13.649287	15.31787	17.510607	15.646847	12.726014	12.194804	14.464586	13.086852	17.176027	14.664115	15.294339	15.262296	13.5921545	14.964402	13.377259	16.185257	16.002125	11.912283	12.7850065
1553457_at	43.78631	32.89416	38.453476	41.946846	29.661337	32.265648	33.371223	46.252796	33.217632	37.745113	22.09674	29.96559	31.018377	38.29254	33.841026	36.225212	40.066864	32.05187	32.492027	33.88573
1553458_at	25.565386	27.263432	25.543951	26.619413	22.031967	23.636986	21.156624	26.194885	21.31098	25.508265	23.149723	24.235933	22.530321	24.17165	22.818777	24.48112	30.066294	29.001684	29.325266	35.88726
1553459_at	12.975725	16.46597	20.231041	17.330393	15.761008	15.7566	17.635899	17.919214	18.723324	16.623245	17.313437	15.719198	16.854904	16.46597	15.8937645	14.80418	16.46597	17.32979	13.875257	16.732233
1553460_at	15.692848	19.686977	21.442472	18.530624	17.871675	17.881674	19.604582	21.583826	21.009256	19.725546	17.2651	19.604582	23.963047	21.689695	18.923307	17.461712	19.604582	20.621294	16.068375	16.321392
1553461_at	12.328505	12.692256	12.474133	10.584543	9.79984	11.0240135	9.806693	15.136929	13.399718	12.999327	11.7168455	11.385826	11.870173	12.663899	11.623852	11.259196	12.121715	12.149952	9.656461	12.147322
1553462_at	8.810817	8.952358	7.301586	9.620658	7.464659	8.054489	7.8499475	8.720137	7.776766	7.800719	9.455322	7.942673	8.61472	7.401273	7.1560683	7.1291084	7.942673	6.4995594	6.299835	5.473068
1553464_at	104.10173	111.90432	105.70021	95.9806	87.26457	93.04759	76.13445	80.76112	90.96399	116.37146	86.69301	86.62032	94.22565	82.17332	92.16725	104.087135	118.82098	116.09644	102.98968	116.47199
1553465_a_at	10.987092	14.918445	10.99016	12.258044	11.802333	11.910068	11.733241	11.40016	12.086182	12.926842	11.802333	11.2466135	11.802333	12.756294	13.975599	11.802333	13.230333	14.890986	11.578988	16.481318
1553466_at	29.702835	27.30921	29.249567	34.140396	27.697535	27.67818	28.58659	27.535385	29.969784	29.852694	28.682667	28.936401	30.209549	39.554844	30.07471	32.297226	34.140396	30.352285	29.914108	28.75007
1553467_at	13.635931	13.9931965	13.775803	15.07569	12.706459	12.713568	11.15579	13.616884	13.211848	15.427475	12.27691	14.462563	13.635931	15.395156	14.446396	15.275102	13.987323	11.015753	11.330186	9.432954
1553468_at	11.392196	14.026492	12.182878	12.076052	10.609731	11.176086	11.158914	11.365154	10.805821	10.997845	10.546142	11.39857	11.215213	11.446473	9.742473	10.055193	14.4524555	9.19636	8.138433	8.682042
1553470_at	20.854172	16.704782	19.952978	17.108927	17.5842	17.135256	14.303716	17.635899	17.135256	18.7915	15.871559	16.826654	17.989494	16.0254	14.432267	17.135256	21.463469	21.581232	18.13421	23.139349
1553471_at	11.985232	11.586537	11.895093	10.531407	11.33342	11.113764	10.947225	10.079116	12.448003	10.912083	11.790791	8.854032	10.57271	9.678667	9.987944	12.152261	11.123089	7.7826104	7.2011676	9.011754
1553472_at	12.108168	10.141303	13.781581	10.651338	11.636857	13.523924	9.334494	9.091089	9.651644	12.017107	9.732941	9.893443	10.494662	9.84653	10.1853485	10.1853485	9.964235	13.765057	12.050845	13.367611
1553474_at	10.272578	11.848622	8.333974	7.932688	8.235529	8.9386015	8.217128	10.02291	9.029028	8.417105	10.318635	9.07712	9.107627	8.577467	9.852039	9.489754	8.686071	7.0157394	6.551123	6.4859724
1553475_at	14.623169	12.95759	15.7213955	15.842743	13.94827	12.860145	13.039362	12.309564	13.328725	17.096966	11.983555	13.241431	13.6244955	15.787466	14.4666	14.349777	15.160224	13.402863	12.177159	14.880237
1553478_at	21.574772	34.078396	21.400541	27.989477	20.316055	21.21586	20.827946	30.583473	21.457462	20.599188	17.779465	23.146488	19.800138	28.126753	23.521606	28.343845	48.878727	14.4029665	12.349736	16.620018
1553479_at	19.208498	22.508286	20.73208	21.376625	17.037317	20.556034	15.922673	17.941765	20.03402	21.328863	20.19147	20.166086	21.418499	22.078215	21.777802	20.14636	26.304972	22.811895	18.358047	21.9543
1553482_at	10.360552	11.658029	9.935024	9.726139	8.804659	9.305828	9.477822	8.777621	9.305828	10.235303	10.209583	9.403911	10.912083	9.716627	9.585752	11.344514	10.899885	8.313394	8.524967	8.974275
1553483_at	29.74439	33.893135	37.64499	28.85158	42.46607	36.694138	34.423145	38.92946	36.54567	37.702923	35.8875	35.285557	35.7473	34.58232	28.835445	33.850494	38.95668	59.18132	57.0552	67.660774
1553484_at	10.21815	11.166712	10.065035	8.764133	9.305828	9.305828	8.820674	10.124306	9.305828	9.585753	8.646091	8.316516	9.576379	8.340968	8.613517	9.472522	8.447754	7.6129136	7.6343703	6.7432237
1553485_at	12.049069	12.418454	12.239212	11.205807	9.728859	11.59464	10.246759	10.738053	12.7527275	11.385826	10.66624	10.219581	10.161174	12.162457	11.476915	11.976854	16.228302	9.927433	10.613106	9.598791
1553486_a_at	12.639135	12.535318	11.744724	13.271084	10.691618	12.012069	11.803983	13.211848	14.505081	12.588002	11.082733	11.766087	10.440521	13.911273	10.110163	11.918397	13.12349	9.666393	8.500397	11.638463
1553488_at	17.31344	21.212896	19.318909	17.6581	19.604582	15.74999	16.987375	17.68033	16.725813	16.958902	15.880435	14.1229	17.49103	17.589111	18.76262	15.670927	20.78141	22.919144	19.020178	22.696133
1553489_a_at	14.908019	13.645464	15.403766	15.563944	13.599766	16.041088	13.51448	17.476364	18.012136	14.237883	14.3177185	14.812459	13.73734	15.596618	15.774233	16.083754	19.783533	15.786777	14.400625	20.143652
1553491_at	16.489002	14.764909	14.400018	17.608799	16.489002	15.287919	16.489002	16.523613	16.739847	15.326436	16.593056	14.989526	15.5944395	16.992126	16.489002	16.845488	17.936752	18.250395	16.518682	15.883339
1553492_a_at	17.93425	21.269318	22.448584	23.101236	21.269318	16.721136	20.938889	18.61371	22.323404	23.25352	19.93624	20.375792	18.694553	27.755688	22.109104	24.208849	34.212044	19.665712	20.168736	22.523176
1553493_a_at	16.716455	13.558	21.720036	17.714972	14.970675	15.416691	11.835378	14.974863	15.730191	14.549762	16.14457	14.468625	13.9054365	13.191544	12.777708	12.406303	19.769718	76.774	66.69605	103.55041
1553494_at	8.712826	10.775648	8.024145	8.006219	7.4939337	8.7482195	8.205647	8.483261	10.699095	9.000043	9.129297	8.446574	9.212632	7.629239	8.235529	13.171277	8.773939	8.080355	7.7022996	6.9251976
1553497_at	7.619645	8.431236	8.885029	8.476147	7.100264	8.571475	7.806174	8.249355	7.547556	7.278146	7.3868017	8.612313	7.4323792	8.262052	7.2527533	6.996803	10.655806	8.131096	7.5863166	8.105027
1553498_at	22.395296	28.498804	31.538704	32.04985	30.142044	24.546228	25.101458	21.823515	26.764942	39.093075	27.958189	29.528946	26.764942	27.30158	23.759571	26.096195	29.990734	17.876291	18.98521	19.10064
1553499_s_at	200.0374	193.51834	167.94183	170.8545	133.45839	168.52977	152.71217	157.81248	153.2682	190.51193	130.89012	151.86069	146.54239	163.47112	182.73837	182.15167	188.02477	119.356346	129.38051	151.82202
1553500_at	11.541272	10.137052	11.707023	11.752937	13.039366	14.682562	50.901035	10.043951	11.165152	13.278508	10.648359	11.468887	11.01169	36.230263	20.495777	15.067253	18.678875	12.26447	10.1824665	10.295329
1553502_a_at	12.31128	15.416691	14.295714	12.793794	12.890743	13.116152	13.103324	11.501003	12.495075	11.633606	13.180484	12.268328	12.512554	14.987425	12.663899	14.063792	14.315715	11.828122	11.566036	12.129798
1553504_at	27.088673	27.088673	30.459743	32.009544	25.798754	29.533077	24.714952	25.479752	25.737514	27.126572	27.775084	19.211187	23.321884	24.784145	27.088673	27.666574	30.506628	10.865745	12.242805	13.989878
1553505_at	12.344025	13.384747	14.420164	16.30562	14.383928	17.176027	16.025396	14.835256	15.322154	16.565245	13.261813	14.835256	14.835256	17.621107	13.326863	14.156504	22.31092	12.775783	11.611199	13.970205
1553506_at	22.78053	16.262367	26.176588	20.84251	23.068962	21.20104	17.697643	19.47347	22.345257	20.616478	16.683775	17.64823	20.616478	17.354635	20.64532	22.124565	22.52088	20.371702	18.75204	16.442274
1553507_a_at	33.68056	33.68056	40.8017	36.02321	28.754936	31.481443	27.845062	33.68056	30.988035	41.17414	26.742502	30.617712	28.510757	41.596474	37.803204	41.318283	35.13787	34.00086	29.148033	34.526283
1553508_at	14.65182	14.893439	16.041088	18.103016	15.056731	14.893439	13.88019	15.732392	14.893439	14.893439	15.785264	15.416695	12.840384	12.42019	12.030552	14.893439	14.245842	9.106875	10.008355	9.88632
1553510_s_at	69.008064	27.058386	72.783264	72.71208	100.23159	64.60156	110.50513	78.600266	66.32192	111.95129	45.09713	79.22909	76.95844	100.87822	73.983536	61.233597	95.12565	62.382607	93.69111	92.45195
1553511_at	80.546906	85.776825	78.93056	78.9085	56.70186	72.1148	58.64477	65.48355	67.84108	88.82767	56.425102	67.293236	57.548363	74.930695	70.5591	82.26525	88.03644	41.95508	45.71558	45.404873
1553512_at	16.090504	19.866684	26.641756	19.836157	16.212427	19.10406	18.538399	18.80201	20.304705	21.400553	18.720707	17.626036	17.690222	29.79433	24.9301	19.872242	37.53463	17.59155	16.106686	20.96415
1553513_at	8.532022	11.408134	8.612313	8.678789	8.612313	9.208769	8.49394	8.845372	8.643674	8.612313	7.689203	8.420636	8.612313	8.251665	9.03408	7.6367097	9.43156	9.712717	9.388475	9.962596
1553514_a_at	16.99213	19.300014	17.591578	18.398977	16.108505	15.509647	15.39516	21.373644	21.99812	16.142323	17.342508	16.646498	16.99213	16.99213	14.987432	17.415396	17.829258	12.704302	15.35144	13.01611
1553515_at	16.588425	17.26269	13.812443	13.351103	14.050041	14.606827	14.688735	14.606827	13.9346285	12.888946	15.350031	12.413244	14.964402	12.766998	14.606827	17.705067	15.122125	12.5527935	14.61578	14.087643
1553517_at	19.157543	18.507326	23.633684	24.040232	17.84172	21.1803	16.348986	20.889185	15.052521	23.44611	16.859623	19.916737	17.50326	19.351349	22.31404	22.669342	24.310595	21.500397	21.606161	20.952057
1553518_at	30.613426	31.157448	30.88425	31.481443	27.685928	27.050833	32.871166	27.043276	28.67866	26.411844	29.99493	25.454838	28.57461	33.841026	25.611885	33.605305	35.622578	19.151028	17.749039	19.560974
1553519_at	8.492752	9.446076	8.567882	8.402999	8.394779	7.909433	8.507012	8.068014	8.815743	9.417065	8.394779	8.212537	8.097392	7.997269	7.9760547	8.054491	8.470225	5.7430005	6.6221814	6.870443
1553521_at	9.465902	10.215293	11.254481	11.047153	10.446361	11.047153	10.500534	10.66922	11.047153	13.418459	10.568276	12.182875	10.913607	10.896837	11.669444	11.392193	10.892268	12.0843725	11.194461	11.771073
1553523_at	20.836683	25.401512	22.031967	24.212236	26.660387	20.541674	22.873072	24.474268	19.82784	23.475626	22.96278	19.955757	19.769712	22.031967	20.22255	21.511528	24.47085	19.940086	18.268183	18.268183
1553524_at	11.812237	9.799842	9.244886	10.369248	9.728859	10.799779	9.648945	12.292368	10.717058	9.864443	9.896214	8.542764	9.806695	10.491733	10.46244	11.171398	11.044067	6.081071	6.8558316	6.9522357
1553525_at	41.43397	30.613426	39.46096	48.837738	29.990734	30.944748	24.968466	32.628513	36.26068	36.316486	26.11079	34.20727	36.925697	31.751057	29.902813	29.765177	39.125885	45.424538	44.877174	41.575336
1553526_at	36.1645	33.273403	29.229134	29.471214	27.51615	24.023432	26.161957	31.018377	31.406723	29.155678	23.508476	26.140017	28.590597	26.58967	27.271063	27.806171	40.432613	50.60021	46.97553	60.794895
1553527_at	18.915379	27.065962	20.084497	22.16171	20.547419	15.128468	15.871559	21.817417	29.727766	16.96602	16.176195	20.510115	18.186726	18.812529	19.246134	19.294622	23.703173	19.044212	14.734912	24.020689
1553528_a_at	50.908157	26.574783	54.50235	69.46293	239.23471	66.340485	75.90062	69.56983	83.38839	79.450905	96.424416	77.00146	157.1519	83.63357	76.593475	86.632385	76.13449	105.142975	118.57516	75.4993
1553529_at	12.9412985	14.82696	11.66781	13.317547	13.635931	11.205807	12.667439	11.705384	14.032372	15.479318	11.126198	12.25976	12.376857	13.278505	13.897664	13.095994	13.516361	12.382749	11.617482	14.477732
1553530_a_at	470.29846	279.1203	664.1639	651.3827	1067.2742	1005.5693	840.5769	831.3446	509.66428	873.39923	709.8637	723.995	1988.1565	536.5701	540.25836	418.65887	224.6485	1352.8007	1253.5176	916.60693
1553531_at	10.00331	11.292298	13.052134	12.923227	10.070663	11.104441	10.249623	11.832066	12.651515	10.597864	9.97817	11.292298	10.759088	10.875528	11.071895	12.591517	13.522035	13.184142	11.650227	12.901788
1553532_a_at	27.016815	28.859642	31.314644	28.26471	26.548807	24.81188	25.842073	27.29394	24.158138	29.123074	24.635609	24.307186	29.802656	29.873562	31.33655	26.963997	30.34924	36.57555	34.122543	28.742819
1553533_at	11.523538	11.752937	10.212439	11.906734	8.391255	10.115817	9.477819	10.212439	11.138648	10.003315	10.959475	9.151019	10.124306	11.57035	9.439474	10.124306	11.358793	8.527274	8.77305	10.27047
1553534_at	12.964843	18.725939	14.1229	15.100997	14.087407	14.111059	14.016686	13.243288	13.241435	14.099229	13.622596	13.325001	13.745023	16.833717	14.099229	15.915997	14.202094	12.279524	11.9966135	14.474601
1553535_a_at	77.55245	46.94327	58.07366	56.96405	61.25071	45.280315	46.746826	72.96664	80.85148	57.588604	53.073753	49.65698	73.45789	50.716347	49.345573	63.883102	56.96405	92.46861	80.28413	66.43428
1553536_at	21.505512	14.52131	25.182297	20.070463	16.22603	13.695154	15.079903	16.921011	16.803146	21.147755	16.630217	16.779678	18.370705	15.206919	19.55531	13.954121	19.65123	17.231585	15.900541	22.59644
1553537_at	26.12175	25.669247	23.699862	23.250277	29.368393	26.975307	21.000448	25.669247	28.582602	22.818777	24.518795	24.836174	25.281061	29.351973	23.423174	33.31064	30.785099	11.101139	11.8651	10.366342
1553538_s_at	8499.324	18241.557	11165.983	13732.612	8158.222	12548.53	12007.935	10946.516	11075.824	6614.932	15376.951	11027.921	11721.005	9944.11	9434.902	10720.856	5919.1343	15860.046	13831.175	8304.195
1553539_at	31.942488	37.797913	37.55562	34.500225	32.861977	28.900005	30.120987	28.912134	27.324484	29.37249	32.3967	23.594067	26.66038	29.114937	25.705147	26.452473	30.234884	30.947243	29.188032	35.433712
1553540_a_at	35.55791	51.03643	53.58072	45.337353	36.719788	36.858654	39.854584	38.528812	46.356384	38.815342	44.927223	42.781895	39.949413	39.949413	38.378307	35.12805	49.830845	23.476595	21.890232	23.806715
1553541_at	14.503052	13.975595	15.307166	14.99581	10.89379	13.12532	12.799164	15.033591	10.524049	13.167594	11.162026	10.317191	12.14037	13.211848	17.984459	13.053957	20.95353	11.761311	11.454737	14.194279
1553542_at	53.60317	74.01459	28.956636	39.77108	26.504307	30.69914	24.307198	35.010387	57.23545	25.773521	46.982697	36.028244	32.774803	31.249056	34.15471	46.910503	30.222221	19.461008	23.2813	27.347157
1553544_at	26.604534	35.005493	29.881931	31.179228	26.9753	25.816788	25.302269	27.872328	28.028622	29.13529	27.500763	27.130348	24.857016	26.697685	29.953018	27.221539	28.13069	22.848965	23.779224	23.42749
1553545_at	13.420343	14.271756	19.38114	16.440666	15.412384	16.52823	15.375802	17.513058	18.867842	18.598104	15.313594	17.513058	18.15878	16.586107	23.531485	15.904882	19.416388	17.829597	16.136642	16.65003
1553546_at	7.2608695	7.2883286	6.963626	7.0596843	7.0291553	7.0291553	7.3251014	7.126119	6.8343897	6.7763567	6.6181355	7.063632	7.5180697	7.0586977	6.7763553	7.0853906	6.865033	5.055956	5.6209683	6.159577
1553547_at	10.463899	12.53707	11.3524475	10.330182	10.330182	10.330182	9.835526	10.188197	11.04561	8.901192	10.513756	10.330182	10.330182	9.264292	12.587999	10.341742	9.894828	6.8751545	8.017043	10.027511
1553549_at	19.394688	20.75819	17.212082	16.634869	12.963032	18.10808	14.158488	14.964398	17.35464	18.465979	14.519284	16.739847	16.493614	19.766956	17.212082	18.718088	22.863487	15.676091	14.75247	17.519342
1553550_at	13.556106	15.416691	16.742186	16.456766	14.864319	14.482796	12.663899	14.785566	14.785566	14.785566	13.010243	16.301062	11.252903	15.8871	12.148863	15.789679	17.046854	15.085128	13.672989	14.982066
1553551_s_at	6600.149	10137.804	5510.2676	8599.716	5944.841	7461.039	9538.338	7254.302	9250.738	7097.815	11219.183	7670.441	7448.533	5301.705	4481.025	5222.99	3399.9158	7524.5205	9396.049	5237.815
1553552_at	18.176556	17.789417	18.783617	16.992126	14.586419	16.079256	16.381014	16.68144	15.466336	17.255442	14.002975	16.779675	14.862243	15.802924	15.194173	16.676779	17.311018	20.19131	19.563091	22.416162
1553553_at	12.376857	21.586842	15.692852	17.027794	12.792009	13.420341	14.987429	16.735163	14.59458	16.77733	15.245235	16.767952	15.324295	15.618435	14.935139	14.57419	20.490051	13.216294	11.365602	9.912218
1553555_at	27.2482	25.281055	27.817837	30.4002	22.615524	25.529675	22.659836	26.720076	24.829235	33.988003	22.946728	26.16195	22.50514	29.648907	24.334406	24.097427	31.960367	15.05387	15.615973	19.110296
1553556_at	8.243591	9.421017	8.418283	8.533215	8.812047	9.177923	8.040991	8.367828	7.723677	9.92253	8.151911	8.684855	9.000041	8.262052	8.366659	9.288933	10.228156	7.6835604	7.885787	8.001579
1553558_at	16.477484	15.416691	20.668425	19.149511	15.82503	14.970675	17.700115	17.132858	20.665531	19.146841	17.584196	18.569523	15.162342	17.540005	17.540005	17.269926	18.796757	17.024551	15.46876	17.269556
1553559_at	15.249499	14.633391	16.003017	17.156824	15.614072	16.339851	14.970675	14.103172	17.916706	24.21223	13.210003	13.258104	15.418849	13.174961	13.950222	15.371499	19.181665	59.45532	24.987839	32.793537
1553560_at	15.2836485	13.74887	15.518325	13.250691	12.382051	13.026616	16.358133	14.140683	13.2303295	14.937229	12.373399	13.033901	12.376857	14.323725	12.280343	15.624987	17.476368	25.014908	20.856266	23.653448
1553561_at	12.4254	8.7690325	10.615662	9.307128	9.794362	10.86945	9.567011	11.025554	10.018707	8.898703	10.046759	9.728859	9.513662	9.993527	9.7370205	9.812177	9.812177	10.134816	7.904017	9.765072
1553562_at	26.37124	31.222843	26.275568	28.706726	19.604582	26.260876	26.649202	28.13462	24.721859	26.25354	23.856077	22.035036	22.4737	25.020872	23.043175	22.379637	33.807907	14.363784	15.222372	15.091118
1553564_at	18.520267	21.000448	16.0142	16.523613	16.985003	19.07737	18.833576	17.93425	20.544548	17.493477	17.752153	23.482193	17.344936	22.084396	19.189713	14.874713	18.520267	12.149955	11.749856	11.450191
1553565_s_at	19.136133	27.248192	23.852757	23.315369	21.571762	21.571762	18.263163	21.021011	21.729147	21.623089	20.270672	17.284422	19.596363	23.54136	19.780773	25.373123	21.878508	19.399313	16.120062	17.092566
1553566_at	32.157566	38.207	30.196882	30.677694	25.98699	31.759947	28.610603	29.715302	26.60083	29.715302	25.658484	21.430498	25.676432	30.391693	31.857769	31.76883	39.383804	27.026382	28.137894	24.198584
1553567_s_at	9984.507	15085.244	9089.237	11513.137	7360.555	11155.073	11629.603	9491.796	10849.0205	7584.086	14886.238	10874.834	10203.216	10132.149	9491.796	9235.242	6243.832	7027.484	8607.922	5627.732
1553568_a_at	14.369857	15.330727	18.196898	14.369857	15.029394	15.487982	12.715347	14.395998	15.065155	14.295721	11.777614	14.303716	15.553072	14.103175	13.6875	18.718088	16.530552	16.508556	10.350084	13.511876
1553569_at	9024.646	12682.568	8954.271	10027.858	7644.757	11399.402	9676.679	10170.438	10862.655	5101.0366	11688.265	8459.021	9869.3125	6533.1353	6105.712	6273.5684	3615.6177	10026.998	11157.19	9103.047
1553570_x_at	9261.084	13368.903	9068.915	10687.924	7800.199	11487.3955	9920.487	10555.772	10746.355	5246.4033	12344.95	8499.324	9665.86	6252.55	6195.13	6556.923	3674.2124	9926.478	11389.34	8954.493
1553572_a_at	63.420364	66.92734	59.17184	46.01417	60.38354	54.243946	49.30419	55.184734	51.186462	59.45373	47.844353	47.33209	44.527058	57.099617	55.300613	49.255993	71.59251	64.935356	56.598965	69.19773
1553573_s_at	14.771102	14.580299	13.074047	12.510806	13.664555	14.13475	11.507439	14.315715	14.866396	11.162032	13.392225	13.431602	12.676297	18.783617	12.887139	13.664555	13.147364	13.078486	13.293536	13.296893
1553574_at	11.005533	9.832774	10.199596	10.532877	12.937682	8.366659	9.1127205	10.756082	10.096038	11.166712	9.250056	8.919876	10.974806	9.883768	9.935024	10.40555	10.199596	9.044166	9.338642	8.580517
1553575_at	796.75385	1686.9894	319.03134	370.66263	472.40738	336.29648	371.6486	463.38086	630.50696	813.4104	552.40155	831.34424	508.80978	363.42786	262.32193	957.95374	492.2281	1283.3914	1191.1881	466.8538
1553579_a_at	9.35278	9.018933	9.000041	9.651641	7.074503	8.751889	9.864443	10.065035	9.000041	9.812177	8.810814	9.108897	8.700652	8.833013	9.102534	8.148492	8.891242	5.8048234	5.8300123	5.968792
1553581_s_at	248.05545	316.49927	381.3854	281.11716	335.82648	249.51627	252.81683	264.60535	325.10934	277.29224	255.4458	309.67172	208.05191	268.14297	267.31955	276.44058	217.96626	323.74753	379.8893	321.8374
1553582_a_at	13.635931	15.951638	14.947671	14.29172	11.938407	12.988428	13.420341	15.5313425	12.783071	12.695806	13.138176	10.03553	12.126802	11.88512	11.860222	12.734913	11.5995035	12.167064	12.470183	11.210224
1553583_a_at	72.97687	72.23587	65.30985	65.8968	49.663918	52.72621	47.590855	59.24635	56.884495	57.13154	56.70981	51.675385	51.4591	54.73148	48.960793	56.42513	71.75279	20.10009	24.448719	21.958258
1553584_at	31.450647	40.3479	37.508408	46.82532	34.303055	33.02777	26.50801	33.859955	35.049564	41.503532	30.797998	38.15893	28.181862	33.441273	34.78596	32.21156	54.57864	43.718422	38.686398	52.720226
1553585_a_at	19.786303	13.993194	14.444374	15.270831	13.452272	14.974863	10.097449	14.079534	14.981144	14.494946	13.33991	12.556364	13.392229	15.111557	16.17168	17.744705	14.951852	11.003038	8.857338	10.574881
1553586_at	55.665127	51.79107	42.117237	48.742245	37.845497	42.388958	37.73983	50.695072	40.955986	44.050312	35.83736	40.58551	39.147747	46.864624	57.41176	52.76307	49.18718	26.111431	27.310175	25.681152
1553587_a_at	82.703445	57.725628	116.61576	67.97397	90.57065	76.72211	79.029945	83.23699	90.913124	54.22878	61.46514	73.1607	87.00867	60.594936	54.433834	51.40877	57.41176	86.14885	124.11505	100.491684
1553588_at	16490.234	18223.717	16395.988	18343.855	15097.91	17664.363	17146.117	16759.84	18662.02	15385.562	18223.717	16931.738	15148.648	14485.8955	13840.543	13677.053	13307.389	16048.284	19609.287	14376.921
1553589_a_at	166.79524	45.917786	61.20794	52.55694	45.732	43.088013	29.327356	137.58817	239.50237	40.150974	47.12742	49.063564	40.540142	40.274635	35.428886	116.192696	43.021786	42.4653	55.999725	36.837124
1553590_at	39.90476	47.73078	43.2449	41.49194	44.720455	43.2449	42.164387	50.737648	46.084988	45.31201	45.381725	35.71233	40.044476	39.48303	39.290318	37.79792	48.40274	34.929752	43.575108	37.140747
1553591_at	30.209549	24.313992	21.299068	28.296345	28.530695	25.90718	25.245747	29.907013	26.194899	25.90718	23.68661	22.124565	26.114445	23.383913	25.90718	25.565386	31.906805	17.801626	15.625266	18.531748
1553592_x_at	40.156586	33.841026	35.359615	34.15471	33.732395	38.14828	30.69485	43.43271	33.841026	38.20166	35.265835	30.133629	33.35258	28.498823	26.69395	31.662407	38.550365	15.213584	16.767893	14.971796
1553593_a_at	17.576824	23.909512	20.550295	21.290144	16.648827	20.307547	19.061375	18.84939	24.505085	21.127071	16.756235	20.550295	18.736412	21.242575	24.003284	20.573288	24.137884	17.095959	19.502481	19.27164
1553594_a_at	23.906166	25.849302	20.123846	24.532501	22.520874	22.448584	19.689722	25.437044	26.997936	23.72969	22.2393	23.439548	23.574286	23.72969	20.781414	21.777796	23.966396	27.099138	28.875864	31.326973
1553599_a_at	8.1428	11.034805	8.509392	7.505469	8.432417	8.612313	8.798507	8.652138	8.482076	8.155332	8.551129	7.71936	7.64312	9.089819	8.636429	7.9227123	7.478238	6.473346	7.5527205	6.2887063
1553600_at	35.817337	48.735435	38.4965	34.747086	29.973963	40.336628	37.829628	36.34696	36.704384	32.628513	34.44721	31.126968	30.742083	38.663692	29.257748	31.170517	33.478687	29.809607	28.587666	29.590986
1553601_a_at	14.715452	12.860138	16.551355	14.8041725	15.754392	15.234582	13.655003	14.001013	18.072674	14.559922	13.138173	13.630201	13.002956	15.315722	16.01196	12.545837	18.23	9.844319	11.08113	9.633487
1553602_at	45.578823	57.251503	29.661345	37.634453	24.996408	24.3412	18.702385	27.37419	47.305622	20.985777	27.658852	26.839888	22.93071	19.451708	23.686604	26.839888	21.45447	70.007	101.70913	229.76105
1553603_s_at	33.92155	31.969292	58.2119	69.84275	66.49831	50.475883	58.620193	47.871098	50.80152	41.20291	74.8784	47.644123	85.58521	53.13317	58.016895	39.279327	45.381725	45.024773	36.660114	29.436573
1553604_at	6.3756604	6.491682	6.4329605	6.4329605	6.3498654	6.6079664	6.3232903	6.1078196	6.2398667	7.402309	6.3347926	6.3303657	6.55552	6.3418813	6.3347926	6.8067393	6.4329605	5.872025	5.6975417	5.844967
1553605_a_at	7.234527	7.648461	7.266963	7.4064484	6.9296365	6.717877	7.1171594	7.134093	7.126119	8.660607	7.228461	7.763729	7.8840427	7.134093	7.064621	6.988005	7.7377253	6.5124702	6.3886514	6.4525905
1553607_at	9.229391	9.237135	7.764816	8.282868	10.093215	8.282868	8.08043	8.311868	8.260899	8.927364	7.7118087	8.258589	8.282868	8.297936	7.513868	8.979934	8.039867	7.060943	5.959538	8.2003355
1553608_a_at	9.047978	10.155489	9.864443	9.864443	10.312865	9.35278	10.120061	9.162538	11.265493	12.6709795	8.974913	9.630078	9.79984	9.875482	9.673255	10.373598	9.84653	7.4292006	7.363418	15.891362
1553611_s_at	23.906172	26.99417	26.693956	31.697847	24.863974	26.341782	27.597052	28.51077	22.52403	25.558249	25.58327	26.07068	26.843643	25.737526	22.860292	26.430307	26.07068	31.31003	27.8194	27.632315
1553612_at	105.02267	86.233635	79.71795	65.74038	105.75929	77.50909	78.51239	69.114265	67.06784	213.98079	65.082016	102.80014	175.64981	92.07711	88.56726	202.8251	61.758015	51.56139	57.89091	52.941372
1553613_s_at	449.53488	1082.9039	2273.3953	2030.8545	575.8199	1335.9236	1483.3923	573.0897	421.30072	1095.3893	1537.2266	1378.6117	1290.401	2374.4148	2029.1527	617.423	1588.3453	1209.3778	669.2578	669.8376
1553614_a_at	12.804536	10.121479	12.899757	11.680867	25.809582	13.108824	13.9054365	11.076536	11.076536	12.30268	13.442879	12.804536	13.101494	16.516682	12.5704155	11.235612	12.804536	14.478781	10.713139	12.792391
1553618_at	19.356756	18.365568	18.329659	22.202024	17.58174	19.568989	18.014658	17.816793	19.435394	18.93654	18.984251	16.041088	18.486639	14.7855625	16.047815	15.440417	18.21726	11.289374	11.79999	11.761947
1553619_a_at	16.176207	15.8871	22.43917	18.191813	15.390855	15.78526	17.171225	17.171225	16.371859	20.427128	17.171225	18.873116	17.171225	16.67911	14.707227	15.82503	19.23806	15.680054	12.779471	15.680054
1553620_at	11.384235	10.503471	8.805889	7.500224	9.509676	9.377656	8.315352	11.529985	8.952358	8.805889	8.045487	7.559171	8.240136	8.805889	8.415929	8.180451	9.836901	9.49956	7.8991756	8.036304
1553622_a_at	14.76078	11.438475	9.33058	8.329317	12.131892	12.237502	8.898706	17.83424	10.7290535	8.453666	8.67636	11.81554	8.653346	10.433226	12.394174	15.681886	11.51066	10.225176	11.002645	11.413067
1553623_at	12.926839	13.090509	14.829035	15.194173	15.211176	15.395156	13.985373	18.278482	14.914276	14.5375595	14.717511	13.19339	16.401642	13.641655	14.717511	15.594436	17.07547	12.712328	12.156095	13.390297
1553625_at	6.4944053	7.1881533	6.332136	6.4006658	6.098434	6.4944053	6.3944054	6.2294083	7.1012573	6.668286	6.9548693	6.90546	6.4944053	6.236378	6.4944053	6.668286	6.104405	5.7995887	5.1312156	5.7000093
1553626_a_at	9.3279705	11.279678	11.293879	12.064239	11.048697	9.728859	12.743815	10.99016	9.978173	14.6027355	14.0010195	11.293879	9.861687	13.777727	11.4817295	11.605993	11.293879	12.6059	11.40072	11.884596
1553627_s_at	9.189477	7.7107277	9.341021	7.7107277	8.952358	9.244884	9.411801	9.795731	8.486817	26.02697	9.008854	9.008854	9.380278	9.722058	8.927361	8.465489	10.38085	10.123852	7.4919257	9.124637
1553629_a_at	26.749977	28.682667	24.252893	21.84794	25.140087	23.19508	21.72611	30.481058	25.140087	30.146261	25.12252	23.597368	24.51194	24.912678	23.94966	27.950378	24.37525	19.411915	20.645124	20.645124
1553630_at	8.292138	9.647596	8.480888	8.201063	9.485775	12.726014	29.986551	10.388109	9.647596	8.858986	8.984959	7.266966	8.292138	16.542109	17.135252	9.647596	8.850319	6.5575085	6.1722584	6.600235
1553633_s_at	21.81437	23.916193	24.784151	20.570414	20.14355	24.3276	19.875017	19.927876	32.861977	20.897947	21.81437	21.547655	18.770496	23.580885	25.798754	19.181665	34.21206	13.915618	14.16077	14.283933
1553634_a_at	17.108923	15.6906595	18.760008	15.311447	16.433777	16.560616	19.254202	17.006388	15.871559	15.258028	20.225374	16.065779	16.805502	17.415396	15.32644	18.316854	16.369576	10.317459	10.242163	10.318576
1553635_s_at	17.248207	13.835629	16.20563	18.311733	17.742226	16.41999	14.970675	16.909185	15.692848	18.398977	14.876792	15.215426	14.935139	18.138483	15.880435	16.20563	19.44898	9.338807	9.964033	11.514821
1553636_at	12.380319	9.006332	8.300256	8.857746	7.6047482	7.8587317	8.4383135	9.55899	8.629186	8.709172	8.13711	8.902437	8.033125	7.111192	7.1360884	8.300256	7.5327983	6.5930943	6.6014276	6.739331
1553637_s_at	39.175133	44.056477	42.722122	49.456097	37.40891	39.810024	38.82076	45.381725	43.81693	49.844772	35.11822	41.999653	42.347504	50.504112	42.656475	43.53606	52.09608	21.597971	18.687191	22.994522
1553639_a_at	32.601166	33.506798	54.190895	64.77338	33.959507	52.256554	40.841633	42.323822	42.454193	50.13831	45.42615	45.636204	42.79385	49.837822	49.747322	37.650246	59.45373	21.25742	24.77507	20.439074
1553640_at	23.085093	22.863482	21.948967	24.114279	25.045372	20.708916	18.684103	23.49533	20.682882	25.210482	25.249275	22.351513	28.31217	24.154764	18.812529	27.43933	29.865229	17.128366	16.666254	18.714184
1553641_a_at	26.249878	36.39272	28.17004	25.51897	24.2495	25.798746	22.130747	25.087427	22.47056	25.51897	19.772486	18.41957	19.919525	27.305395	28.670639	25.51897	39.268356	13.078724	12.7258625	11.085128
1553642_at	94.93968	110.53612	103.52128	116.81155	93.07359	117.269684	87.22792	118.83758	102.6135	107.368225	93.38638	92.33489	94.43665	97.64527	93.112656	111.26471	121.57657	61.867043	58.578003	71.65606
1553644_at	26.641756	35.069164	40.038864	31.249056	31.02271	30.570671	31.02271	31.00104	25.273998	32.451103	29.686226	33.023167	28.083532	29.673786	36.58656	31.415499	52.77783	23.183222	27.246199	27.231457
1553645_at	11.119979	11.538051	10.783184	10.546142	9.696276	12.1777725	8.315356	10.712566	11.076539	10.00611	9.364557	10.976344	10.053788	9.579058	10.712566	11.718489	10.623085	7.7997613	7.7997613	7.410195
1553646_at	31.411097	10.268269	15.324295	17.478802	24.77376	17.0159	23.623775	21.568739	27.054607	32.234074	18.69716	25.84567	36.70439	29.082392	23.623775	59.47035	22.812397	34.26007	24.592047	37.601223
1553647_at	110.427956	78.11826	111.88869	91.12944	108.18174	73.099396	85.31039	80.546906	140.20955	111.451515	65.84155	83.411736	82.94661	69.08527	77.50905	99.35271	106.09989	91.71853	89.623955	114.9948
1553651_at	8.060122	7.9760547	8.300256	7.8160033	7.851046	7.7064195	7.9760547	8.017418	8.095129	7.920497	7.647394	8.118929	8.608703	7.9760547	7.9760547	7.8587337	7.9760547	7.421431	7.243125	7.572368
1553652_a_at	8.417105	8.417105	8.498691	7.9905643	7.740971	8.3689995	7.7323165	7.9682527	9.107622	9.229388	8.313029	9.378966	8.052237	8.417105	8.088341	9.136955	8.95486	6.984167	7.7021565	7.806237
1553654_at	8.235529	7.8598337	10.121474	9.524309	8.401823	7.8192816	7.768073	7.617516	9.750646	8.405348	8.112122	9.220363	8.434775	7.9382358	8.401823	7.8269362	9.461936	6.301426	7.1850777	6.342027
1553655_at	13.237729	13.491821	12.806325	14.136725	12.738472	13.004776	12.049067	13.546626	12.982976	14.20011	11.22619	12.842177	12.113244	14.717511	12.793794	13.529596	14.99162	14.81248	13.556315	14.282646
1553656_at	57.863007	67.75579	47.724113	38.983925	42.2647	43.087994	48.51112	43.47524	45.84723	47.45798	46.609806	46.609806	50.334965	52.01604	43.32962	57.187492	61.861732	57.275913	56.016922	54.973705
1553657_at	478.9908	422.71698	436.1635	443.29413	277.2535	387.56653	348.40378	434.39886	298.6598	445.09494	282.57507	337.14377	287.99905	496.72186	600.81885	561.98315	702.16486	136.2117	134.70634	126.61419
1553658_at	26.749989	25.288134	28.351788	22.59025	24.44008	25.024368	21.62611	20.845423	24.17165	27.92303	22.815584	21.454464	21.952028	28.04431	29.69453	25.633389	29.135303	30.28883	28.730377	29.725832
1553660_at	35.14278	31.737745	35.221474	37.650257	33.841038	31.675682	31.196672	39.39481	32.184544	31.67569	34.94681	28.912134	31.310276	30.50662	28.85158	23.839418	34.519527	25.087212	26.329977	28.175991
1553661_a_at	20.301857	22.574465	38.031124	32.91254	28.702717	25.798754	21.88156	24.050304	19.816753	24.784145	20.29051	25.715935	26.001516	23.492037	28.343845	21.571756	23.243763	19.024984	26.272085	28.175997
1553663_a_at	210.39168	222.30522	195.91368	225.49796	151.05592	204.59073	181.9226	206.92067	179.24672	193.32898	157.74622	162.55948	173.55063	287.27515	261.80896	270.06158	230.14767	106.46392	106.999214	116.10696
1553666_at	9.701696	9.356704	9.79984	11.223053	9.632772	9.673257	10.550566	8.352636	9.728859	11.940078	9.124194	9.38159	9.728859	12.427138	9.775211	10.253927	8.993754	7.521175	7.1259546	6.6052384
1553668_at	13.991239	14.841478	18.373276	16.99688	14.093317	13.97364	15.559596	14.870554	13.96583	12.647974	14.176306	12.82962	17.221708	14.239868	14.870554	15.126347	18.815153	22.074242	20.638422	22.433153
1553670_at	13.94827	14.651817	14.511163	16.514374	18.161318	16.718796	16.970762	17.159225	14.111059	17.255447	13.9463215	17.159225	16.602339	23.551224	22.539776	17.901676	20.199944	11.221557	11.4725275	10.225176
1553672_at	134.43208	9.427605	44.783012	43.93962	17.456835	22.524025	31.096527	86.693054	76.775764	13.773874	29.090534	52.93299	45.337353	23.953	32.009552	103.927246	15.620625	15.946505	25.846165	14.541865
1553673_at	18.072674	16.13555	22.770979	23.439554	15.776437	15.813975	17.4666	16.173943	17.459272	18.128344	15.87378	17.986977	20.892109	14.515222	15.701628	15.9427185	17.772018	22.863808	23.954914	21.613962
1553674_at	9.678669	11.02247	13.271084	11.705387	10.798265	9.94058	10.608246	9.704408	10.941103	11.051787	11.931731	12.869137	11.036347	11.374685	11.614106	11.02247	11.02247	11.28938	8.311899	9.49956
1553675_at	13.072217	10.391012	10.231014	11.782549	11.090478	10.077703	11.144877	11.53643	12.153953	12.722452	10.524046	11.338171	11.44647	11.53643	11.733235	12.7527275	14.444371	14.026268	10.725903	11.12801
1553677_a_at	75.04604	165.79564	156.34125	153.33261	207.55806	172.22139	233.91035	116.95858	136.99329	247.12125	179.42218	160.23563	218.94345	277.21478	196.43481	115.6741	82.85391	207.70111	191.2843	170.33017
1553678_a_at	775.9781	436.89603	1169.9427	1119.5411	1705.2472	1541.7471	1363.6611	1241.2139	829.2554	1136.7312	1021.8665	1054.6671	2679.2507	788.22314	801.33405	586.05273	331.8135	1553.3954	1702.9817	1114.31
1553679_s_at	11.775966	11.199544	13.2525425	12.932258	12.847568	12.047383	11.523538	12.167557	17.403227	13.313823	12.167557	12.167557	12.863745	10.924291	10.8466835	13.399715	11.842	14.646393	11.749856	13.149943
1553681_a_at	42.88968	53.60319	50.76602	44.155125	49.935444	44.050312	34.26948	52.93299	46.995827	44.272575	45.09713	35.09369	35.468525	48.368916	44.050312	46.90394	48.708187	21.35042	31.403936	27.11086
1553682_at	13.1179905	10.660277	12.653282	11.918397	9.831403	13.012052	10.433226	11.311259	10.46244	14.472679	13.204464	11.918397	11.174523	13.204464	13.311963	12.6426735	11.323917	8.77701	9.474747	11.450191
1553683_s_at	16.814896	18.605898	19.189703	20.749475	15.43826	21.382599	20.318893	14.951841	14.970675	24.382061	19.775234	19.189703	17.532648	23.33492	20.781404	21.469467	20.550291	9.69276	10.608514	9.083575
1553684_at	13.360439	12.565145	14.754595	15.563948	10.188197	14.095289	19.753143	11.517097	12.676297	11.028638	18.852018	15.305027	16.0142	16.014204	13.897668	12.170962	13.73158	10.186881	10.661854	11.708806
1553685_s_at	13.26923	14.299716	14.756657	13.723902	13.909329	14.864315	15.27724	14.12685	13.300802	17.630966	15.166587	12.012069	18.684103	11.905074	11.457679	15.134813	14.130801	15.034595	13.220826	12.799774
1553686_at	14.142659	17.635893	14.924703	19.5991	15.196296	15.352168	13.9463215	19.05604	20.570414	15.871559	15.998535	11.215207	15.953863	12.261474	11.761156	14.951848	13.557997	18.584644	23.102636	19.26468
1553688_at	40.961697	78.36984	83.84432	74.43999	48.355366	56.8686	44.620525	49.99831	50.837032	56.773254	51.122105	60.69667	45.10342	72.91565	58.17932	69.02735	68.25967	33.103233	25.055101	30.8152
1553689_s_at	33.81265	37.40891	23.782825	29.021473	52.696728	32.953983	37.51889	28.718775	49.18717	32.000603	34.418327	28.839476	23.736328	31.6005	31.340935	25.51897	19.952969	30.330938	47.940437	47.117294
1553690_at	19.618292	14.59662	18.678875	24.832699	18.28104	14.682576	19.348637	20.18583	18.314291	17.894178	13.975599	17.154428	20.231037	19.440826	16.140064	16.8196	19.018785	16.075912	18.874563	18.394512
1553691_at	12.082802	11.316005	9.754736	11.586537	12.025508	10.357656	11.3255	16.285114	13.745023	9.987944	11.281254	12.368208	10.499067	8.988725	10.318635	16.512068	7.891761	8.9326	7.446647	6.8129253
1553693_s_at	21.242575	48.995018	28.142488	26.537668	25.74831	16.205626	25.51897	21.750408	20.561783	27.747921	64.259315	29.669634	31.061768	20.273502	26.312336	37.63446	25.74831	30.565489	23.582706	25.626081
1553694_a_at	12.035602	18.298937	19.451702	16.429174	14.610905	13.856918	16.528236	15.012591	17.589108	17.966871	15.509647	15.893761	18.478888	13.221087	14.050038	15.741187	14.046109	18.284004	14.415176	17.325098
1553695_a_at	36.82775	42.312	39.554844	40.65364	31.481443	50.32791	39.049355	39.27383	37.53987	41.53836	34.29345	40.07246	32.392185	35.86743	41.457172	40.630936	45.898533	31.172493	30.336948	35.29717
1553696_s_at	17.796886	28.96879	20.404299	19.21656	35.56288	27.400993	36.776318	19.074709	20.253681	25.39442	21.138891	24.003284	23.250277	28.948547	24.808418	19.863909	19.173624	20.950539	17.956778	21.548544
1553697_at	8.966135	8.51891	7.3404784	7.711807	10.112988	7.3210053	10.475609	7.275096	8.543958	7.443814	12.33023	8.564287	9.229388	10.229585	9.030287	7.584575	7.8149114	7.767745	7.5707307	6.449101
1553698_a_at	8.762909	9.63412	7.9638004	8.235529	8.87262	8.762909	11.036349	8.762909	8.465489	8.614722	8.897459	8.783759	7.698881	9.644899	10.28839	8.705523	7.9715967	6.7894874	5.9662085	5.9452553
1553701_a_at	41.486134	36.003075	32.825253	37.813766	31.631435	37.299232	33.175858	33.6006	44.833115	38.474983	31.36283	34.75194	32.66502	34.7811	29.005245	35.191936	35.94775	27.063961	22.648684	24.060593
1553702_at	44.254	48.769527	58.081806	51.646492	49.33868	50.16635	46.38231	51.451923	58.081806	56.243996	46.655434	45.496063	44.97751	57.854923	50.68093	50.68093	68.21197	21.71284	22.686302	21.546991
1553703_at	137.24246	123.85817	183.86572	290.1004	217.96616	121.7977	182.30452	194.19582	100.93471	283.28714	277.79648	193.46426	280.84238	152.28569	128.33528	186.37607	277.5637	224.23679	152.07431	246.09163
1553704_x_at	114.90047	119.6711	160.1684	229.47308	209.54056	101.84181	172.19733	177.40196	99.81212	263.82974	241.51988	183.84013	247.67453	151.86061	145.90865	175.0615	243.21402	205.82481	135.61838	191.41551
1553705_a_at	15.105221	22.76143	18.517675	18.517675	17.635899	16.371859	27.339764	18.38098	19.74485	24.836174	19.291924	17.135256	17.14244	22.301567	19.189707	15.607521	17.190441	19.757109	13.5487385	17.8415
1553706_at	12.288931	20.490051	15.3887005	16.840778	15.481488	14.299716	15.776437	17.598951	15.776437	14.643627	15.776437	15.776437	15.367201	18.168936	17.34493	14.311715	25.178778	14.457374	17.028233	25.490517
1553708_at	11.795733	10.629026	11.573586	10.766614	10.766614	8.490379	10.258226	10.043951	10.258226	10.947225	8.687283	12.069296	10.343187	9.149738	10.258226	9.869962	10.236736	9.308536	9.933167	9.860676
1553709_a_at	189.60857	261.40665	210.3036	170.35364	217.20586	240.64357	226.09767	158.80826	219.71005	232.67113	233.09444	202.48515	299.9567	184.27756	165.84196	143.44121	127.95905	202.12659	255.8338	169.89757
1553710_at	13.108824	15.962793	12.038967	11.716848	10.440521	13.21924	13.49371	13.217394	15.416691	14.105145	16.198833	12.1014	10.597869	18.788876	20.851263	15.927131	12.795588	8.522509	9.26497	9.067855
1553711_a_at	10.4653635	12.220399	8.037617	9.312333	8.0849495	10.029919	10.124303	10.0341215	14.515218	9.468548	10.243895	10.151231	9.250054	11.491364	10.88618	11.422491	10.03693	7.3190494	7.0078974	7.2745533
1553713_a_at	75.109055	162.6505	228.32104	218.82114	164.9403	155.40414	204.90569	152.52013	68.853874	315.17456	168.01215	226.92102	245.46837	219.67924	157.0641	103.75305	292.62576	287.41544	149.58446	172.88118
1553715_s_at	113.81337	107.63873	92.089935	80.64833	135.16704	88.468285	69.930664	82.17332	137.5305	73.27332	98.89541	77.84574	92.761856	67.632744	64.3132	119.22029	66.946045	112.00431	153.81819	79.82777
1553717_at	37.294033	49.719505	39.721085	52.615765	36.509922	36.688995	36.367294	37.132767	36.448727	47.71078	39.400322	45.369045	39.4775	40.325356	41.318283	39.000275	47.134003	47.362736	41.464478	49.092243
1553718_at	1634.0651	2016.9911	970.0822	671.25757	679.09174	1237.5746	1032.9249	1546.2787	483.70105	1266.4529	754.7929	764.9909	810.45905	1533.5769	2317.678	1514.6149	2328.0696	263.78748	382.8544	385.8498
1553719_s_at	61.913612	84.467834	88.54252	72.75277	99.56123	88.17197	155.25215	106.963715	70.71714	105.62634	152.32832	159.4981	130.01465	132.2881	102.498825	132.65845	87.31331	54.51935	77.154465	93.53653
1553720_a_at	27.37419	33.32461	30.095734	30.095734	30.095734	32.027454	32.54651	31.446247	29.512434	30.6734	30.074703	25.281061	29.351973	30.095734	34.78596	35.722317	29.467083	19.643724	18.671354	18.365997
1553721_at	9.281145	10.95641	9.508346	10.042545	13.04119	12.818861	11.906737	10.115817	11.112208	10.149813	10.366349	8.694572	10.149813	10.950287	10.304218	9.011372	8.636425	8.738616	8.600355	7.449872
1553722_s_at	20.449987	14.47672	20.787228	36.71465	38.223007	53.941456	57.083637	29.537197	18.796753	23.660126	27.016815	25.976093	28.217348	52.3443	52.336987	19.72278	18.478882	34.18291	20.38383	14.965854
1553723_at	12.955787	14.138707	15.5944395	14.995813	14.301718	14.9017725	10.651342	14.586423	15.5574255	14.138707	13.187859	14.533502	13.420343	14.138707	12.382054	14.138707	18.723324	18.338514	20.498158	19.606905
1553725_s_at	13.239581	11.715209	15.4468975	10.597866	24.37866	9.630078	14.835256	14.835256	14.835256	14.365839	15.367201	18.535809	55.883472	14.835256	12.959407	23.10123	14.042185	31.003117	29.036762	30.42246
1553726_s_at	8.625567	9.016414	8.576269	9.708478	8.582266	9.029026	10.500534	8.834249	9.12419	8.842897	10.787707	9.371103	9.19976	7.974939	9.802581	7.947115	9.364554	6.351646	5.791226	6.188315
1553727_at	40.523125	49.435326	34.776226	36.545662	31.844389	33.883625	35.872444	36.108913	38.663692	35.113297	35.098583	33.12488	30.699133	36.108913	32.97702	39.449917	45.559704	39.547306	35.330307	39.454666
1553728_at	174.15828	181.05995	188.15616	199.70203	155.40414	189.60847	153.61136	184.69012	170.85443	196.73703	136.28642	157.92278	180.4535	147.63202	136.47716	148.85484	154.77539	168.95912	128.49657	161.61285
1553729_s_at	16.958902	13.773874	17.051617	15.14751	15.8361	16.528236	19.711761	16.930477	17.744709	17.051617	14.21004	17.508156	14.494946	17.91921	18.311733	16.68144	17.844213	13.502492	10.461028	11.082728
1553730_x_at	65.42868	50.30681	69.06597	70.06765	58.041245	63.438152	53.903786	62.043617	56.102623	70.49998	51.236584	60.013252	63.59798	60.307606	52.19086	69.774445	61.345005	121.58185	99.11427	99.33802
1553732_s_at	37.655518	36.550777	39.721085	39.721085	29.48769	47.76416	37.153526	37.96737	31.485842	47.497814	47.477898	37.613426	33.268745	57.717594	71.61251	50.886814	42.752	41.602356	40.629204	37.21051
1553734_at	12.427138	14.418146	23.046389	14.5578985	11.1760845	15.882658	14.448415	14.5578985	13.9541235	15.730187	16.31246	12.790219	17.340082	14.853931	13.548525	13.835632	18.815159	18.801836	19.487003	33.17797
1553736_at	234.23761	17.95682	63.128487	60.48492	62.873077	55.046078	93.229904	79.95229	133.34644	62.156467	41.47454	121.89996	48.402718	71.812996	76.15577	186.42816	111.29586	16.368576	30.34353	23.927269
1553739_at	8.656979	9.799842	8.024147	9.9308605	8.805892	8.96739	10.045357	8.96739	9.166386	9.77658	7.7053432	10.1016865	8.96739	9.717984	8.333976	9.632774	9.597823	6.7683315	6.9753537	6.9904714
1553740_a_at	19.642984	20.795946	28.718775	22.448584	20.677094	25.288134	19.31351	22.796455	20.795946	21.281212	18.939186	18.00207	21.284191	19.476196	19.582668	16.9021	25.608315	24.050179	21.906416	24.637335
1553741_at	11.501009	16.095	12.196513	14.930966	11.749654	12.502069	11.04407	12.7029085	12.064241	12.7029085	10.229589	10.634971	12.7029085	12.7029085	11.855254	14.008852	20.642427	9.80037	10.719327	10.401559
1553743_at	24.191933	56.102623	46.727215	40.364822	40.864464	49.18718	53.162876	35.02016	43.786278	70.59854	71.00442	51.13639	48.72862	49.28354	46.897373	50.695095	34.509857	21.284653	26.953346	21.50621
1553746_a_at	9.092357	11.279678	9.373722	9.905901	10.152652	11.563883	9.24747	8.829311	8.704302	11.666178	9.600506	10.275449	9.147181	9.428923	10.202449	10.221008	9.325362	8.437447	8.102101	8.322548
1553747_at	16.187515	16.76326	16.718796	15.5356865	14.3077135	12.495078	15.3564625	14.099229	18.163855	16.46136	16.06353	14.928873	16.956533	15.0042	14.623169	17.156824	18.189266	9.732007	9.348582	9.205656
1553749_at	50.22249	16.63022	42.076054	62.34793	78.88646	31.179228	37.361874	41.220207	37.856083	43.82304	34.442398	54.639717	63.802795	29.11087	25.795143	29.94884	26.779917	82.190796	67.82335	60.683098
1553750_a_at	9.365863	15.481488	19.800138	14.373877	19.478916	14.908023	23.842756	16.038847	11.092031	19.470749	21.617039	18.939186	16.241919	18.939186	14.323725	14.488872	11.368327	14.062501	17.883068	17.72664
1553752_at	19.82784	25.805975	29.75686	25.669247	20.310383	26.956457	28.534695	23.742968	27.98947	30.793703	25.341215	20.755285	23.587475	25.798754	20.073273	28.526716	29.208708	17.124973	19.223717	18.602428
1553755_at	96.54583	102.24119	90.583305	92.27037	72.671425	75.9113	82.63411	91.397385	67.850586	97.08721	73.1914	90.74806	67.0397	113.86103	117.74607	114.61166	139.36922	80.714005	64.37893	69.63731
1553756_at	19.200443	15.243102	20.262167	23.909506	19.994846	23.630377	18.401548	19.327013	19.769712	24.80147	22.650324	19.844473	16.221495	19.99764	20.211246	22.047375	21.05042	17.124977	14.60049	14.799388
1553757_at	29.781837	21.78085	25.533241	29.163818	24.98243	24.98243	22.837934	24.219004	26.941383	24.978933	18.250395	23.879444	25.576109	22.972418	18.2836	26.61942	31.69784	17.508917	15.22786	23.202885
1553759_at	7.192175	8.847844	9.093632	9.136958	10.423022	7.856536	8.637633	9.070779	9.027764	10.7621	11.661286	10.597869	8.764133	7.7204366	7.3847394	11.143323	8.107588	8.638294	8.29497	8.076416
1553761_at	27.895721	24.334398	26.641756	28.052147	20.304714	22.307804	24.354818	23.996572	24.98243	24.98243	22.118383	24.645948	22.612371	26.165611	28.320097	28.56662	29.969784	28.980257	28.682728	28.182112
1553764_a_at	25.597595	35.65748	54.984562	110.92319	143.241	65.21867	29.582676	43.057915	17.670462	46.278698	193.22107	68.307465	214.22049	43.359943	61.68041	55.447712	32.496536	146.94452	152.4616	13.124579
1553765_a_at	6.7498837	8.21598	6.7763567	6.5353894	6.662695	7.1241274	6.057648	6.420382	7.159071	6.8900304	7.1141763	6.616285	7.864229	6.31534	6.3854733	6.819121	6.8296146	6.2751064	6.1254454	6.2751064
1553768_a_at	97.63163	128.42496	112.78382	98.01455	175.57613	108.94068	107.278206	112.139244	108.53019	336.67273	133.43968	134.94041	125.86553	141.90547	208.8678	160.48222	145.29796	98.27564	67.35879	71.7259
1553769_at	19.538918	23.217793	21.738272	21.403547	19.098722	24.026783	19.91952	25.323507	21.58081	24.259666	17.864182	15.864908	19.297323	21.053362	18.626732	19.697987	28.284489	31.808203	29.889847	41.49441
1553770_a_at	54.145477	65.41954	69.62827	60.425766	63.00507	67.58552	59.770447	60.375107	64.07096	68.16433	55.277386	57.863007	60.26546	54.946136	60.181263	57.96828	90.39354	40.808445	43.119183	68.74106
1553772_at	12.172663	17.291668	11.697207	10.805819	10.559416	11.085831	10.805819	10.805819	10.805819	9.631427	10.5668	10.430311	9.936412	10.29558	10.602314	13.20262	10.27114	7.5041	7.314034	9.172831
1553775_at	27.065948	24.597752	18.029774	20.897942	17.118498	17.719923	19.405525	21.281206	28.79516	17.123274	20.65397	21.248516	17.949295	20.228205	20.524446	21.793036	24.148005	12.839097	17.254608	14.508589
1553776_at	7.8411746	7.6870527	7.1821265	7.8411746	7.476147	7.8411746	7.847754	7.9061165	8.258589	7.695653	7.5149174	7.411628	8.431239	8.083821	8.173593	7.8411746	8.225174	6.154246	6.000861	7.484629
1553778_at	38.35683	33.874157	41.46874	39.31229	33.38988	37.294033	30.374691	44.03184	46.408237	39.449917	32.839005	34.86872	36.058475	37.702923	33.488052	37.734543	41.707092	39.338093	37.088512	44.768803
1553780_at	76.50792	97.467995	80.09779	81.680855	76.50792	73.29384	75.308846	73.92154	75.14054	76.50792	92.671135	64.295235	80.828926	78.710236	99.881966	75.214134	76.50792	69.373955	58.645664	72.705605
1553781_at	7.1841345	6.6963115	6.8286595	6.9170537	6.6024265	7.487653	7.0646214	6.4500704	6.769727	6.965573	6.628321	6.498038	6.970442	6.816262	7.125123	7.147071	7.2995453	6.7082763	5.5718994	6.374145
1553785_at	16.700111	14.930966	16.558302	19.160225	16.48439	16.553669	15.247365	16.51669	19.43811	18.75738	14.966489	15.128468	15.800716	19.497986	15.978423	17.635899	21.54464	16.401974	14.030824	19.13548
1553787_at	18.647572	17.956823	18.997526	19.432674	17.971895	16.339848	18.712854	18.207073	19.213865	15.666545	23.723057	17.018276	19.378418	18.235094	16.779675	17.267513	19.59362	13.15801	11.488263	11.576896
1553789_a_at	16.387886	14.124873	17.522848	14.464582	13.58266	14.4524555	13.924894	14.389955	13.171277	18.00962	13.317547	13.649281	11.721764	17.916706	16.210161	16.58379	16.454454	15.861572	16.102615	17.341984
1553792_at	9.409171	7.257827	7.4918404	7.4095554	7.6709485	7.3036284	8.542764	7.6100664	8.304897	7.370298	7.4740567	7.7756777	7.6978054	7.1740985	7.7010345	8.125742	7.7172	6.4922924	6.6694217	7.150165
1553793_a_at	11.223053	16.935213	9.261697	11.101336	11.918391	12.663897	12.790216	12.008707	9.872718	11.37628	9.92253	11.752937	10.455121	11.5995035	11.853587	13.614975	11.0502405	9.861381	8.645625	8.524967
1553794_at	12.479368	11.246611	11.841997	10.787707	10.787707	9.964232	10.950284	10.709569	12.017107	10.909031	10.420105	10.175387	10.715563	10.353314	11.40016	9.63412	11.950096	8.300358	8.888715	9.076697
1553796_at	11.465691	14.219974	12.55461	9.935024	10.122891	11.7102995	10.771131	10.330179	11.90008	14.170365	10.388109	11.672705	11.316005	11.316005	10.232446	10.481467	11.855248	8.600353	8.461683	10.0995865
1553797_a_at	8.621949	8.7213545	8.778848	7.8269362	8.800967	8.899948	8.67636	8.689713	8.993754	8.405348	8.50939	7.6058106	7.9637985	8.67636	8.732336	8.67636	9.675961	7.3214264	7.1874113	7.4568624
1553798_a_at	8.841661	9.900362	10.6901245	9.713912	8.762909	10.166856	9.762921	9.713912	9.762921	7.920499	9.762921	8.555911	9.662447	11.4193	10.75007	9.835524	10.171121	9.32433	10.375322	12.838629
1553799_at	8.794818	10.88618	8.088341	8.357307	8.401821	8.654555	8.865176	8.235529	8.3771925	7.8400774	7.7064195	8.148492	7.450062	7.8411746	8.089473	7.419922	8.235529	6.063981	5.612254	6.6051197
1553801_a_at	8.679999	9.835524	11.550957	10.8164	9.371101	8.927361	10.411369	11.335003	10.934988	8.260897	12.505563	9.688142	9.198473	9.81355	9.517653	9.688142	9.665145	7.025366	7.2452164	6.7896123
1553802_a_at	18.775738	17.974403	18.671038	18.639744	17.478811	16.00525	14.460538	17.478811	15.664352	17.459272	17.478811	14.0736265	17.478811	21.906052	16.456762	22.50514	19.136133	12.098109	13.307209	13.602366
1553803_at	297.7841	368.28668	230.46977	220.81853	177.79915	216.1154	173.47798	196.2152	216.1154	208.80945	181.5923	211.21693	225.3089	227.07959	207.41301	224.77408	268.81866	194.36989	175.63507	180.0984
1553804_a_at	15.592257	14.034333	15.362904	13.021154	13.655003	13.010234	13.723902	14.239868	14.588457	15.010493	11.338174	11.457676	13.030253	14.235887	13.019329	14.682576	16.04557	16.493063	13.767538	15.391372
1553805_at	17.70754	17.398363	27.065962	19.522537	17.537556	14.870554	18.118208	18.118208	21.641233	21.035706	14.73604	15.557422	15.679691	18.118208	18.118208	18.77049	17.84172	16.463936	15.98856	15.792473
1553808_a_at	9.631427	12.99751	10.205302	10.646873	10.288387	9.790256	11.457679	11.019394	10.559419	11.123089	10.675189	10.308546	13.352968	12.118328	9.82316	11.960124	10.111576	8.526508	10.076116	8.693799
1553809_a_at	24.290213	26.4932	22.988476	26.708878	19.975292	21.68666	23.623775	24.933582	25.88546	23.623775	23.488754	24.371843	21.79608	23.234024	21.22773	29.48769	27.058393	22.83247	19.78385	25.23701
1553810_a_at	8.08269	7.6271095	8.840428	8.464306	8.075913	9.342328	8.588267	7.6999583	9.211343	8.339804	7.7550545	8.257435	9.832776	7.7702475	9.207482	10.493198	8.71648	6.492528	6.1012917	6.437128
1553811_at	14.570114	13.241435	12.667442	11.40016	9.455324	10.688631	11.293879	10.580106	10.580106	10.945695	10.973272	10.787707	10.042548	11.308097	11.138648	10.706576	14.9497595	10.822311	11.5285425	11.206585
1553812_at	16.958902	16.176207	19.508894	18.605906	17.744715	16.572197	14.361822	19.908386	19.992058	15.234586	17.267513	15.807344	18.232546	16.634872	16.765614	20.17737	19.232685	15.359194	12.827519	18.447018
1553813_s_at	18.37071	12.383791	16.459064	13.558002	13.590265	11.529985	14.172349	12.95579	14.180275	16.80315	11.489767	12.235792	12.335411	17.844217	17.430014	13.698985	16.32159	13.240876	12.435135	14.474601
1553815_a_at	27.73241	21.209932	19.492538	18.7705	19.880577	21.4245	21.209932	20.772705	30.557854	16.169424	21.418514	21.717001	18.199448	27.64726	24.944048	32.54197	20.98871	10.413578	14.173809	13.893049
1553817_at	8.177021	8.470225	7.79745	7.86093	7.799629	8.086081	8.086081	8.086081	9.101262	7.5180697	10.594905	8.256278	8.086081	8.205649	7.2761126	7.568688	8.764133	9.247102	10.26195	9.981666
1553818_x_at	14.769035	14.046109	14.769035	13.21	14.769035	16.068016	16.023157	16.465965	14.43428	14.721624	15.802924	14.20011	14.769035	15.130578	14.769035	14.093317	13.397843	10.532231	9.748177	12.656489
1553821_at	11.110653	11.754577	11.027094	12.29924	10.904457	11.995283	9.255229	12.788433	10.5535145	12.121715	11.771026	14.564006	13.293365	12.461929	11.837031	11.3524475	13.121656	14.720038	11.935305	13.320424
1553822_at	8.486817	8.236679	8.212537	7.3806086	8.417107	9.266883	8.292138	7.595188	8.699439	7.530692	9.318848	8.147352	8.178164	8.253971	8.166738	9.647596	8.8379545	7.666113	6.9859324	6.520934
1553823_a_at	13.843373	13.576968	11.97016	12.885342	12.85296	12.273474	11.97016	11.97016	13.31755	11.868515	11.147998	10.288387	12.28206	12.104782	9.016416	10.68415	12.23408	10.155315	10.5132475	13.599672
1553826_a_at	86.79	99.6866	82.79601	82.1159	80.70473	84.02034	82.79601	78.85336	89.46324	98.68828	82.79601	78.53437	83.87951	79.0963	82.79601	67.06784	84.69252	106.22219	115.55111	120.33808
1553828_at	18.08784	18.42729	20.830862	15.871559	18.398973	18.386126	18.28359	18.265709	19.318909	19.706245	17.298922	17.080246	17.95933	17.819288	18.08784	17.255447	20.101357	19.570147	22.110512	21.089336
1553829_at	9.064438	11.417705	10.953347	10.096036	10.82396	9.029026	12.091251	8.314191	11.073439	9.097445	11.059516	10.112987	11.1760845	11.910065	12.033916	9.727498	11.01631	9.722536	9.094395	10.517991
1553830_s_at	8.818208	12.176071	9.026503	8.682427	8.911152	8.235529	8.6690855	8.689713	8.275923	9.051776	8.751891	8.300256	8.5129595	10.059409	8.984954	8.996267	11.0440645	7.452023	7.869871	7.475992
1553831_at	46.583744	44.402725	41.718765	43.829185	41.718765	40.813084	36.930847	40.061245	49.221573	47.02211	37.99394	40.212757	38.913128	41.718765	39.66559	39.91033	50.398323	37.117977	36.025433	37.035027
1553832_at	60.366642	71.51246	72.12491	66.46115	60.654255	66.66584	60.527187	68.91162	57.21946	80.930664	55.899063	65.11839	63.54463	61.199356	70.05782	53.986717	67.293205	71.70132	54.478054	74.679794
1553834_at	9.500371	9.022718	8.59908	9.241008	7.806174	7.6260405	8.405348	7.997269	8.230924	8.756785	8.636427	7.824748	8.336305	8.146215	8.417105	8.600282	8.61713	7.039576	7.7997613	7.2745543
1553835_a_at	9.835524	10.836073	9.063171	8.873857	10.112991	9.835524	9.285036	9.860307	10.083342	14.158482	9.634118	9.455322	9.423652	10.231014	9.823157	9.352778	10.105922	9.065399	8.072774	9.49956
1553837_at	29.13122	31.737753	29.07833	26.016064	27.03193	22.716927	26.016064	24.794546	26.768696	27.993387	22.982054	20.174551	22.047375	26.016064	26.682756	27.255814	26.016064	23.064325	21.763823	18.069214
1553838_at	11.51388	13.752716	10.507879	12.565145	10.772638	11.293881	11.034808	11.293881	10.529939	14.237883	10.931932	10.524051	11.174523	12.3181715	11.350862	11.245043	12.984798	10.586333	8.796824	10.580227
1553839_at	85.06033	82.43796	73.715096	64.22335	61.620026	65.979774	56.638462	65.998215	61.233597	81.658035	66.127525	71.083855	59.023106	75.741684	72.71208	88.03644	78.8865	82.01748	82.08853	80.19146
1553840_a_at	38.057716	48.55861	49.111595	55.277412	41.064907	44.527058	44.260185	43.98877	47.550953	44.309704	38.031113	43.021786	43.57867	44.260185	43.56041	45.109734	51.451923	40.238213	43.779984	44.05572
1553842_at	11.57035	11.3524475	11.3524475	11.3524475	10.703583	10.1853485	11.878474	11.3524475	11.237182	11.640112	11.311259	9.982356	10.001913	12.259757	14.733981	11.3524475	12.015426	8.907498	8.227604	9.03601
1553843_at	132.63992	114.3396	126.81926	115.33494	115.98168	118.83752	112.4689	110.27363	107.18822	117.910805	102.728355	94.83358	90.35561	125.67213	97.10073	110.11961	144.91249	68.47372	63.463264	68.28864
1553844_a_at	17.969381	18.888952	15.778642	14.247832	15.880435	13.622592	16.648823	17.784447	19.783537	17.677856	13.989277	15.776437	15.853822	16.317019	15.811762	16.883207	18.671043	14.763652	14.414142	14.654853
1553845_x_at	93.84451	80.15377	92.64524	71.722725	79.639984	81.60097	78.600266	79.639984	80.064156	86.69301	60.248627	81.74939	72.09465	80.79502	64.5023	72.337006	87.21574	90.387115	84.825615	89.07588
1553846_at	36.822598	35.010387	47.45798	34.495403	33.10174	30.996702	32.099174	36.87927	35.010387	37.28881	34.202484	29.339664	31.715574	38.28719	36.24548	32.301746	49.789078	27.974405	25.22519	34.400673
1553847_a_at	22.19271	23.469057	26.037895	21.221794	23.452667	20.749475	22.35462	26.382307	21.508528	23.010986	19.24344	20.231031	21.097555	24.850065	23.201563	23.334927	26.96399	15.6165285	20.868681	17.90308
1553849_at	9.791623	9.55899	8.470225	8.590668	8.576269	8.692143	8.404173	8.083819	8.635219	8.318845	8.576269	9.908669	8.051114	8.599082	8.014056	8.404171	9.658391	7.5317674	6.833852	8.061861
1553850_at	14.307716	11.328668	11.502616	10.825476	10.787707	12.376857	10.724552	12.7242365	11.502616	12.747383	11.456079	10.328736	10.580106	11.785847	9.933636	12.340576	13.171277	11.542274	11.108356	11.010186
1553851_at	7.5655146	8.621949	6.9548693	8.347965	7.757222	7.538066	7.6441855	7.3888674	8.446574	8.243591	7.615386	8.134834	7.7745914	8.164456	7.630307	8.062376	8.191894	7.005621	6.4279585	6.916457
1553852_at	12.503816	11.991935	12.713568	11.095133	9.886533	12.057492	14.0010195	12.7527275	13.008416	11.7135725	11.068799	12.861941	13.1179905	12.176065	13.272941	12.176065	11.911735	11.196279	12.187715	12.615686
1553856_s_at	33.06936	20.53593	18.275928	18.616302	95.71259	19.908386	16.791399	44.689194	21.316942	27.512293	15.633721	17.361916	16.47057	16.126528	16.223764	41.81218	86.57189	47.5957	95.57587	127.789055
1553857_at	65.35552	82.04705	73.386055	60.9603	58.358532	50.138298	54.092472	70.86556	74.315254	52.593678	62.13039	58.726818	55.766403	44.371696	48.052124	62.01756	58.726818	44.1504	42.460724	50.752914
1553858_at	30.862669	36.832916	51.84905	41.05917	37.57138	37.57138	35.7323	33.6241	43.35992	36.930847	40.455204	34.073627	34.04984	38.518036	41.724625	39.218964	37.57138	19.881535	28.6207	25.651064
1553859_at	10.77414	9.869957	11.656394	9.9405775	9.410486	10.4376	9.869957	9.609902	10.138465	9.077117	9.869957	9.417063	9.545632	9.342321	8.830541	9.713907	11.633603	11.210021	7.9348826	9.572679
1553860_at	38.71779	36.336803	25.249275	24.158138	26.979076	32.546516	27.035713	36.0484	30.871294	39.68224	26.30498	23.416624	28.107105	30.871294	32.505592	32.926365	47.524376	34.689228	28.958818	31.67763
1553861_at	14.046112	13.698985	15.692856	16.369572	23.23728	14.01669	14.9351425	20.41571	14.9351425	14.468629	13.435358	13.129002	12.187987	15.309316	14.9351425	15.236721	16.314743	8.629418	9.937649	12.629123
1553863_at	44.971214	50.943756	65.23684	46.590263	46.19464	43.14224	47.40494	44.670456	44.664204	47.431454	41.940975	46.44719	38.448097	44.148956	46.19464	52.198154	46.252785	26.633842	24.55791	33.42189
1553864_at	8.711608	10.6976	11.235612	9.435518	9.0796585	8.3095455	9.997724	9.647596	8.886271	9.291531	9.35278	8.0376215	9.291531	7.7420545	9.239717	7.5023217	9.380281	6.481644	6.485855	7.1356034
1553865_a_at	35.567833	36.34696	33.732384	36.265747	27.065962	32.71072	32.628513	32.628513	28.470932	30.88422	28.58659	29.241386	28.883852	34.543655	33.427254	33.26409	36.59167	32.224663	34.5749	35.149757
1553868_a_at	7.318961	6.185153	6.717877	6.717877	6.0805573	7.674168	7.417847	7.147071	6.746111	6.978244	7.297507	7.106224	6.936421	7.2052574	6.9296365	6.3935122	6.852569	5.9180756	5.267693	5.345911
1553869_at	8.982444	9.273359	9.056836	7.9682527	7.7572203	8.690927	9.350165	9.376344	8.371339	8.982444	8.534408	9.35278	9.161258	9.648945	7.917176	9.367174	9.823157	7.6814814	7.2693067	8.697249
1553871_at	46.499157	37.760937	38.29787	43.190525	35.428886	36.33679	35.528084	34.05458	33.403893	38.70695	32.392178	39.164177	36.464016	43.927303	37.671303	39.4775	48.974476	48.781483	54.020992	57.208767
1553872_at	51.979706	65.45611	45.860054	43.396294	44.28496	53.903774	46.838417	48.90605	37.808487	48.871876	40.61389	43.299343	41.197166	40.235256	51.322605	50.68093	43.58478	37.46649	36.20396	37.800518
1553873_at	8.706737	10.420105	9.049245	8.856508	8.524868	8.5129595	8.699437	8.797277	8.699437	9.794362	7.140082	9.23326	8.295614	8.428881	8.15533	8.38188	8.145076	6.7756605	7.1082344	7.0795665
1553874_a_at	22.273525	19.154863	18.207073	16.579147	17.939262	16.271458	15.477156	19.07737	15.960563	18.054995	15.938264	16.353558	18.71023	16.916275	18.314295	17.05877	23.996567	18.074764	14.828657	17.124973
1553875_s_at	23.53806	21.826569	28.01687	23.146488	21.520555	22.63134	18.062569	21.918303	22.115282	25.18934	18.044899	22.847504	21.305027	29.561989	23.872772	24.933582	26.264565	31.419237	30.670433	34.056725
1553876_at	11.300195	11.641741	11.316005	10.682654	9.189477	9.915598	10.898362	10.41865	10.706576	11.118425	9.288931	9.522976	10.452205	10.4332285	11.076536	11.406535	10.518167	7.9260073	7.8505836	8.233244
1553878_at	14.523342	14.422182	16.634869	17.762081	14.166403	12.593283	15.369351	15.416691	15.367201	19.64024	13.7469425	15.196296	15.196296	14.733981	15.622804	13.138176	19.205814	9.42071	8.430752	8.86981
1553879_a_at	19.640245	23.946308	19.994852	21.068085	18.910084	19.421812	19.838928	20.56754	22.486273	20.515846	18.780993	17.562082	17.289251	17.500814	19.877794	19.994852	19.106724	13.506755	12.416752	12.967591
1553880_at	38.448097	40.807384	45.445206	47.837654	37.19511	41.602287	39.949413	38.346115	48.742245	38.92402	39.949413	31.174871	39.949413	39.949413	39.46648	47.79755	54.221203	15.412208	14.729338	17.643997
1553881_at	10.434684	10.124303	10.747064	10.889222	11.270222	9.717984	10.388109	10.819423	10.753077	11.641741	9.951704	10.111576	12.157355	9.120367	10.388109	14.188209	10.171121	10.900303	11.288971	11.397016
1553882_at	10.223865	9.794362	10.4785385	10.787707	10.348973	9.22423	9.131848	10.412826	9.794362	9.930859	8.978678	10.75458	10.070665	9.794362	7.4834676	8.644881	9.168945	8.322248	9.550425	9.895602
1553883_at	8.847844	7.661302	7.609001	6.9422407	6.7470536	6.726334	6.96752	7.3118005	7.505469	7.8149095	7.6207113	6.7470536	7.066595	6.5619397	7.0350547	7.692426	7.566571	5.9995594	5.45011	5.675382
1553885_x_at	9.597823	9.285038	7.023262	5.6463175	6.952925	7.211303	6.8832912	7.453189	7.419922	8.032002	6.756493	7.3077135	7.707496	7.0458813	6.507129	6.820075	6.592281	6.308138	5.8613353	6.2982435
1553886_at	8.729895	10.172542	9.2928295	9.35278	9.9530945	8.76781	8.062376	8.45248	9.459288	9.655692	9.35278	9.34755	9.4592905	9.835524	9.194619	10.042545	9.769748	6.2066503	6.574564	6.465176
1553887_at	8.933603	8.700655	10.640921	10.733554	11.990256	10.065035	10.158335	10.341742	9.835524	10.584543	9.9378	9.475172	11.501003	10.910558	11.517095	11.565498	15.270838	13.453257	10.4943	11.7295265
1553888_at	33.12488	36.240406	30.395939	32.65132	35.30527	30.142044	31.915722	31.03139	34.370243	42.223366	32.1306	33.02778	31.44186	30.656258	36.1746	36.1746	47.246143	36.782017	30.870293	40.256367
1553889_at	14.893439	24.553099	17.8168	13.476744	16.21696	16.99688	15.037796	19.443546	17.841724	20.886257	13.662645	17.272343	15.446894	16.576832	14.793835	13.070391	14.945583	15.716871	18.597395	24.017225
1553890_s_at	47.05499	47.73077	62.000233	63.883102	34.995705	44.645477	44.814316	49.830833	36.719772	52.770428	63.37605	43.62134	45.97557	39.416832	45.757565	50.56769	42.83573	36.028038	27.90888	30.557766
1553891_at	38.196316	39.18609	44.670456	49.05671	37.06535	29.372503	36.70439	30.09153	37.999245	39.960587	28.016884	35.172283	34.708244	36.791725	32.871166	39.84345	47.035282	40.839367	36.755463	41.20646
1553893_at	23.929575	33.02315	25.295206	24.242718	19.536184	23.580885	19.51435	27.092464	26.224205	25.96883	17.318287	24.073866	24.656286	25.006887	19.86114	23.600666	21.668484	20.896183	19.81457	22.746138
1553894_at	9.1625395	9.06444	7.4636164	8.01854	8.224025	7.914964	8.69336	8.115524	8.090605	8.163316	9.129297	8.553519	7.9704833	7.8983827	8.659397	8.224025	7.4636164	6.484567	6.4094315	6.8622665
1553895_at	20.470001	25.2952	17.123278	18.207073	15.811762	18.12834	15.942715	18.082777	22.226864	18.207073	17.906683	13.2063055	17.54736	18.368135	19.281136	22.530321	33.755974	18.516039	21.46823	26.466187
1553898_a_at	8.235529	10.796759	9.401283	7.6988826	8.829311	9.029026	8.089473	7.4417377	8.786214	8.350301	8.089473	7.256813	7.7021103	8.182739	8.058995	9.476496	8.235529	7.0535603	7.223811	7.3593016
1553900_s_at	31.32341	30.931774	32.28369	32.917156	26.60826	28.66263	28.040386	28.443087	30.323795	35.142788	28.04823	29.719446	26.705153	37.99394	31.262165	30.041092	29.736074	35.195755	33.183056	35.758976
1553901_x_at	19.016123	31.105217	26.016064	26.030607	18.579908	20.587673	20.67709	19.91952	21.186218	24.601194	20.15763	20.561783	19.766947	21.186218	21.186218	21.186218	21.02689	19.926416	12.972737	16.415882
1553905_at	16.472876	15.710413	14.746345	17.412958	11.671074	14.488872	13.388487	15.688463	14.412104	15.324299	12.910585	12.763431	14.983241	14.412104	13.448511	14.503055	16.417698	10.836381	8.680165	9.764371
1553906_s_at	284.5572	286.11285	258.86096	226.63576	240.37453	348.0627	151.1405	258.6079	289.69495	216.90239	166.30634	212.60927	218.5153	154.71054	159.09726	212.07497	559.31757	300.06854	290.31296	359.9657
1553907_a_at	8.993754	8.81821	9.19976	11.179211	8.81821	8.123471	8.175879	8.032001	8.290979	8.354973	8.638843	8.776395	9.221648	9.828653	8.492754	8.992497	8.140525	8.240378	7.574555	7.2932158
1553909_x_at	42.99174	89.01418	64.39419	53.708233	54.693233	50.370163	64.385216	41.036232	42.28244	53.7533	62.66249	64.01721	54.739124	62.000263	63.199146	48.762703	67.92653	36.533333	26.889725	36.055336
1553910_at	18.298933	18.941837	17.894178	17.301346	15.0799	19.986467	15.065151	16.101748	16.02764	15.9315815	12.7242365	15.511814	15.734587	16.660461	16.429178	16.047815	16.44756	14.559458	13.943515	15.135831
1553911_at	10.472682	11.0240135	10.720058	11.243474	9.9308605	9.992136	10.843656	9.987944	10.5108185	10.076301	10.401192	10.348973	11.059521	10.311429	11.076536	11.238757	10.723054	13.306974	14.295534	14.553155
1553912_at	10.434684	8.917383	9.373725	10.055191	8.576269	9.541635	8.862701	9.069511	9.657042	10.3258505	8.46904	9.526971	8.470223	8.819444	9.63681	8.405348	11.311262	7.737812	6.8987613	7.3883004
1553914_at	23.703173	18.517675	24.89527	23.756252	18.207073	19.986467	20.270666	23.916193	18.499565	24.573696	17.481253	20.734982	18.355303	22.59025	20.410002	20.587673	24.107529	20.071463	13.905331	20.071463
1553915_at	7.1440725	7.165078	7.3271494	7.348691	6.1575437	8.08043	6.527172	6.4817066	6.883292	6.8410816	6.979218	6.686022	6.4293637	6.8707933	7.8708262	7.169086	6.7432814	6.3654118	5.501977	5.989288
1553917_at	40.84734	23.247017	19.791836	18.87311	18.671043	20.7205	20.798853	24.317389	23.328402	19.689722	16.944683	20.21125	18.671043	23.478912	20.455708	24.080587	23.909506	14.844309	16.146837	14.0805235
1553918_at	17.914204	22.956366	23.9798	24.89527	20.924255	20.364408	21.310986	23.198317	21.27229	21.841831	31.450663	21.54464	21.841831	20.036827	17.866678	24.310589	24.670074	26.00143	23.56059	21.8697
1553919_at	36.316486	34.31266	35.94273	35.63254	34.04031	29.335573	36.240406	32.256622	36.291107	30.099945	29.21279	31.066114	35.767296	38.528812	29.56612	39.793343	39.8936	25.075455	20.93166	30.486181
1553920_at	6.816262	7.837887	7.9149623	7.3445854	7.2852736	7.655952	7.158069	7.2143283	6.7991314	7.825845	7.382673	7.271028	7.177109	8.227474	7.986098	6.91512	8.020782	6.267187	6.133851	6.460047
1553923_at	14.9497595	16.491306	16.408514	13.9346285	15.913777	16.034357	12.057489	14.935139	17.653158	16.857267	12.395902	15.128468	14.9497595	11.886778	14.109081	13.752712	16.876123	14.086111	12.285732	15.037849
1553924_at	11.257624	9.975383	8.972405	10.090393	9.165103	10.056596	8.887516	9.183056	9.682727	10.515225	9.923919	9.975383	9.457969	9.206194	9.250056	10.094625	9.188193	9.019888	8.364095	8.18526
1553927_at	18.04995	20.746582	24.77722	20.05364	20.921333	17.4837	18.334785	19.563517	18.655394	19.563517	18.546179	22.233082	18.029774	18.744286	14.897605	19.563517	22.025812	12.662427	11.498213	11.733334
1553928_at	46.982685	48.362137	32.225056	31.214119	39.438892	28.96473	47.724102	44.839367	76.32627	42.33567	45.59792	51.718735	31.893412	37.112003	38.70695	48.565403	28.976885	37.13538	33.632984	32.824905
1553929_at	35.752293	40.156586	36.724903	31.880047	27.443151	26.005156	32.82065	34.495403	31.074804	27.60477	27.724663	31.376	28.771025	23.393723	26.753727	31.288397	31.035732	20.721233	18.32429	21.375082
1553930_at	7.926036	7.5254297	7.2193723	6.9782434	7.3251014	7.9349055	7.14008	6.8592763	7.7398896	7.2193723	6.8410816	8.09626	8.629184	7.2416105	6.90546	6.720695	6.879443	6.3461475	5.7631884	7.4739676
1553931_at	9.861687	10.898359	8.740887	9.717984	12.63737	10.065035	11.079635	9.615278	9.07712	9.415751	8.309544	9.905901	9.299328	9.821785	9.454	10.532879	8.796048	6.9062343	7.295848	7.353992
1553934_at	9.135679	10.805819	8.60389	9.239717	8.941099	7.902802	8.135971	9.713912	8.699437	9.331883	9.000041	8.9311075	9.000041	9.863062	8.59908	9.000041	9.342326	7.2929506	6.8321257	8.548687
1553935_at	11.417702	10.805819	10.041142	11.284412	10.045355	11.584916	10.215296	13.533378	9.703052	11.575206	11.179208	10.309981	10.805819	10.961006	11.024011	8.508202	11.099787	8.763874	8.427103	8.233244
1553936_a_at	28.158228	23.627075	29.229134	27.716904	27.608622	25.936167	26.791151	28.154308	27.798397	27.608622	26.400757	30.020092	36.423256	25.849295	27.37036	26.411837	27.608622	23.72952	20.558155	24.050179
1553938_a_at	13.338039	10.717058	11.223053	10.575667	11.223053	12.133584	11.0240135	10.688629	11.371508	11.772667	9.874099	10.111576	12.323336	11.223053	10.401187	10.317193	13.594054	8.556403	6.559874	8.867252
1553940_a_at	18.23	10.518167	11.870176	11.933401	9.969808	14.355797	12.887139	11.643368	12.30784	11.40016	12.768782	12.333679	10.431766	11.314424	10.787707	12.165856	12.079427	8.600353	8.837545	10.675709
1553943_at	31.49025	33.812656	34.490585	37.40891	30.789402	33.19442	29.748547	30.910166	31.737745	34.178593	27.973825	32.46472	33.28271	32.80231	32.319824	32.80231	44.539513	28.001678	28.580456	31.57436
1553944_at	10.048162	9.436834	9.794362	10.556466	9.161258	8.4100485	8.235529	9.344936	8.710389	10.6975975	10.693112	10.401189	9.476496	9.717984	9.255229	9.166383	10.535826	8.089833	8.990317	9.444877
1553945_at	36.408	50.24358	34.722813	28.920235	30.60917	33.94052	30.311094	35.937717	31.512278	32.683296	29.702843	35.67241	32.229588	30.798021	30.566393	32.229588	34.834652	32.50316	32.963184	45.92555
1553946_at	19.370293	22.56499	20.510109	21.717001	19.43811	16.660465	18.414412	22.112188	22.442307	20.472872	18.270819	18.007101	20.472872	20.472872	21.556688	20.098543	26.567366	16.127035	18.59068	19.215397
1553947_at	38.62588	24.06376	23.976448	24.89876	33.483376	30.053686	24.27663	26.783653	37.82962	21.595896	24.06376	21.502502	19.12543	27.89962	33.00932	33.9168	30.289898	20.12876	25.35934	16.346737
1553949_at	35.25103	31.764383	40.950264	43.810818	24.423008	30.983713	25.140081	34.37506	28.367636	42.312	20.282013	31.946966	27.99338	33.83156	27.374184	36.52014	48.54504	25.320017	20.24895	28.36675
1553952_at	47.63078	38.052402	40.90448	34.197716	40.65932	38.330025	32.825245	38.604282	39.776646	38.052402	36.689003	34.562984	35.162434	39.071205	37.47696	39.104	44.050312	41.506405	42.71271	50.84455
1553954_at	91.640495	163.33406	56.071278	39.93824	46.79915	101.74216	119.487206	68.93095	142.96075	75.2667	97.78188	91.422966	52.57164	76.43309	131.23816	70.018684	22.615524	39.231773	31.798443	25.075
1553955_at	320.73068	492.02158	329.77856	449.91187	398.11014	407.17227	415.10382	314.9543	420.24194	224.67978	740.26764	555.8097	500.90518	516.6945	442.36548	634.2197	255.80318	106.22219	206.02925	90.77277
1553956_at	34.121307	68.05008	125.2162	90.02782	47.590878	91.193214	113.495575	40.944534	39.610184	27.9973	252.25208	98.30273	99.6866	104.86129	95.56557	26.33073	48.76954	19.482437	26.67085	18.001219
1553957_at	37.58713	59.996456	41.329823	69.52125	75.83702	50.80152	45.29298	55.385666	71.33271	82.88861	79.929955	56.670177	67.80314	52.792553	57.911533	54.548134	59.45373	47.897217	36.705112	59.931293
1553959_a_at	661.10693	375.93335	580.9139	687.59357	1370.7327	383.25623	460.0246	886.8098	854.0803	1420.4791	552.01556	732.6487	821.9832	517.2001	514.9636	1057.6198	1149.0332	558.95337	882.0843	867.3916
1553960_at	65.364655	91.98698	38.69073	42.913647	102.94397	162.71861	263.82962	68.4412	59.080917	50.222466	66.693825	75.15101	27.985552	350.99472	257.48944	95.525475	42.997738	37.633133	48.64439	31.21752
1553961_s_at	53.393757	68.78651	48.126087	62.121624	68.1643	90.342995	170.44887	62.8467	52.7557	61.18226	59.437122	61.23357	48.0454	142.44199	117.41735	67.86004	64.0351	68.32069	68.462616	76.74077
1553962_s_at	30.472527	44.883286	50.986504	51.73324	44.056477	70.78637	38.636684	62.243427	44.527058	41.44556	29.94884	30.201109	37.257557	45.86646	42.034904	109.33734	54.107628	62.38823	59.170685	85.71782
1553963_at	6.7169385	6.3827953	6.9490385	6.7877355	6.680416	7.5422835	7.1781116	6.9296365	6.179967	7.0380073	6.7291565	6.3454294	6.5253487	7.015414	6.658041	7.315892	7.1380854	6.960268	6.467276	7.0990076
1553965_x_at	8.573871	9.113991	9.697626	10.090395	8.563088	9.286333	8.103056	9.124188	8.717698	9.723417	7.8840427	8.717698	7.7702475	8.503444	8.686071	9.066973	8.612313	8.440036	7.4984126	7.5927515
1553967_at	18.566933	19.394678	21.021006	22.295336	23.26978	20.628017	19.289223	22.901867	23.172396	19.81952	21.085762	18.115671	20.053635	19.259588	18.746885	19.60732	20.123846	30.467478	32.193268	30.967346
1553968_a_at	150.36072	115.64167	94.08091	110.84557	101.472244	94.331116	82.76132	129.86935	146.64479	108.19696	103.753	103.05914	106.18897	117.04037	116.45289	133.96298	110.84557	162.85384	161.3215	124.35491
1553970_s_at	14.719571	13.021152	17.313437	35.364563	12.826034	15.451218	11.817191	16.429178	12.772356	15.008396	33.628796	22.7201	20.3701	15.196296	17.058775	13.971688	16.707113	16.16476	16.22217	12.169587
1553971_a_at	54.7391	50.497032	50.166325	55.540752	50.089252	67.44389	59.837288	49.55295	61.87899	64.51131	71.26295	50.313812	57.6047	55.540752	51.827297	54.03202	59.862404	46.54612	45.018246	47.976776
1553972_a_at	231.01805	278.45758	97.08721	94.1467	107.53346	170.37744	338.32407	220.23271	338.7499	88.02409	126.28858	152.60538	99.61698	238.5335	224.30319	239.73694	103.75305	51.71416	52.24681	48.878403
1553973_a_at	13.388484	13.51447	14.046109	13.388484	13.388484	12.11494	13.639746	13.086849	13.388484	13.222935	12.287211	12.822447	13.388484	11.7940855	12.792009	13.388484	14.903854	18.390535	16.792116	15.688542
1553974_at	18.976286	27.175905	14.849774	13.800856	11.396969	24.481108	24.100782	16.289669	28.292385	8.914888	21.041584	15.911542	12.815273	17.16402	19.468025	15.548723	11.076536	12.097457	13.5996685	13.749667
1553976_a_at	110.67519	133.40234	123.40877	91.34632	52.63781	154.3001	157.54791	117.54866	142.76103	29.36838	140.83815	119.87202	72.783264	128.2097	126.58895	76.336975	40.744667	41.456253	31.892675	42.43084
1553977_a_at	281.47128	340.7448	110.30455	75.752266	42.477936	162.74142	202.93858	206.83386	288.56332	26.727556	160.70667	182.22804	89.76389	127.60176	178.54636	141.07468	66.96478	42.52511	36.959618	46.395226
1553978_at	70.588715	95.7661	44.074936	36.56609	32.510113	79.82944	54.90769	51.841793	142.28273	37.914345	46.936714	57.86298	31.096504	69.59907	74.14917	62.269493	34.04506	31.629097	81.61599	52.326057
1553979_at	654.2113	252.39308	553.09686	850.03	694.64685	300.8808	267.35687	534.62354	676.9121	600.7349	634.92926	696.00793	1101.994	257.09387	352.0759	791.20404	454.52707	559.53845	516.4103	330.16483
1553982_a_at	24.940557	22.242407	24.158138	21.823524	22.84112	33.71353	22.889072	24.158138	21.242575	22.29533	27.324484	25.323513	23.564405	26.389694	25.856525	20.432842	26.1327	15.6196375	12.2073	21.05816
1553983_at	49.789078	51.66096	45.229725	53.979202	38.89683	45.109753	48.824093	41.202934	65.11842	55.56409	54.90774	48.824093	42.57307	49.802994	62.408966	50.61722	53.14062	26.301493	31.351854	24.707222
1553984_s_at	148.62619	241.18246	122.29254	100.03563	94.55561	135.906	101.84181	102.929634	149.66872	117.02407	126.57133	111.920006	87.38662	109.90433	147.11705	130.36049	88.75319	67.0157	101.92309	76.50026
1553986_at	2089.8984	246.12132	153.7833	150.86603	144.54831	120.628494	96.8297	1043.6665	1087.7598	32.03193	192.08994	303.62723	132.84412	33.859955	142.12372	922.72705	39.03845	97.94993	100.84585	26.584385
1553987_at	42.775917	78.53437	74.14921	86.41471	74.252945	65.22775	66.51692	87.655754	71.782906	193.97879	60.257042	63.26982	90.393585	51.762146	64.5023	53.62568	104.74405	121.744286	100.39015	103.97344
1553989_a_at	46.99584	24.443502	38.276493	86.91147	26.341774	28.54267	22.310911	36.357124	42.14081	29.624043	89.53835	79.362114	53.438595	25.083916	20.550291	26.62686	31.782148	36.894985	29.644426	30.369282
1553990_at	40.44392	44.07496	50.033287	36.45382	40.145348	49.61536	44.07496	55.797577	43.45701	44.07496	34.18816	32.38313	45.172844	52.351616	39.114944	51.394436	46.79261	72.249275	61.323624	60.637165
1553991_s_at	24.97545	25.918055	27.589342	27.400993	19.838934	29.632336	27.763445	21.796085	28.427197	26.918795	26.824884	26.048817	24.457178	29.290482	26.132713	25.178778	26.500599	15.01291	12.996165	12.872954
1553992_s_at	65.9613	94.25203	59.18835	53.670673	49.837807	63.954575	96.47832	62.260796	76.63633	51.668156	100.37177	64.864	54.115185	60.214935	43.311443	63.704723	51.60319	54.05708	46.128166	50.81705
1553993_s_at	54.84635	30.707733	51.200817	47.51775	66.136795	81.07791	53.91885	67.8601	93.62176	82.10446	85.17938	59.561928	48.940277	54.854015	60.544132	108.8493	51.093544	97.54964	120.22521	58.72085
1553994_at	33.450638	37.47698	93.17782	81.07795	86.972244	80.74984	182.61069	84.39706	47.891224	77.671844	50.51825	136.99329	56.362045	171.23712	143.38116	20.395748	165.84206	62.785686	70.0039	275.03296
1553995_a_at	33.988003	28.292385	51.193626	45.898544	45.751183	50.82284	91.49968	50.872597	33.10174	46.583744	35.010387	58.301456	45.99487	61.680378	56.95612	26.452484	48.70138	36.09961	34.62171	129.13322
1553997_a_at	54.47194	51.27959	47.87111	43.081985	35.4487	35.000595	30.862654	49.228462	45.77679	43.463093	32.78397	37.724007	41.5616	40.212757	39.75998	66.22001	58.94891	48.273697	38.380497	53.145195
1553998_at	75.13001	107.45827	110.02734	96.8026	79.941124	118.19136	260.1306	113.78152	147.65273	65.76794	154.55916	117.943756	100.23159	157.56992	170.61581	221.46779	81.28214	16.549107	17.529467	14.874873
1554001_at	34.795692	42.650494	31.222849	42.495777	65.26421	47.25937	59.378994	41.39922	43.045853	41.156857	56.243996	43.335674	50.773113	61.766644	68.01203	43.184483	51.885307	42.66881	38.140285	26.87469
1554003_at	74.23217	94.634865	92.78778	217.35764	66.92734	65.37379	44.253994	85.405914	53.498344	74.951706	160.84152	108.57569	224.36577	54.654934	61.25074	79.52872	97.48161	84.50938	102.328445	95.57591
1554004_a_at	14.717511	14.099229	22.112192	29.32326	13.9463215	12.201624	9.813548	13.386607	10.134214	14.32172	27.919128	22.035046	55.60289	11.571969	11.90008	11.81224	13.186013	27.398022	33.403797	30.098173
1554006_a_at	39.554844	33.9168	32.560177	32.64677	26.836143	26.165606	22.60289	28.032545	30.570671	27.378021	29.351973	27.53539	31.915722	27.351238	24.542799	29.953032	32.139587	20.448666	21.352741	21.600712
1554007_at	236.37584	173.18704	271.46216	435.67587	321.58365	473.79633	1647.3698	393.2428	222.27437	111.280365	627.0787	537.9974	652.3849	900.6784	834.255	472.14322	110.45887	146.19879	80.03247	91.35433
1554008_at	598.7231	124.46573	1029.7534	970.0822	238.86722	733.6741	448.4678	1149.9973	564.3442	260.93204	583.7632	525.06854	343.56702	260.78613	260.6039	372.4288	240.94658	279.21732	185.32265	207.31177
1554010_at	105.61159	60.48492	136.38171	188.02467	107.00855	119.47051	88.32	139.33022	66.73117	283.52484	88.19661	105.89246	111.01616	96.6809	87.118225	72.92584	282.7728	141.73193	78.806076	163.05376
1554012_at	8.602685	8.213682	8.068014	7.5412264	9.368481	13.5314865	52.03059	8.559503	8.205649	9.01263	7.563399	8.602685	8.541569	51.69705	29.270014	8.7213545	8.952358	8.000427	6.7304635	6.2325716
1554014_at	1659.8541	52.322353	401.57593	674.0789	423.1897	245.12543	220.29437	785.4729	993.2742	404.84518	367.41245	741.4069	715.64246	182.68724	344.81796	1487.3374	658.8926	253.07953	187.81177	280.9735
1554015_a_at	986.7694	58.726818	206.11229	320.9548	208.83871	166.72527	136.47716	455.29016	448.5931	182.81499	173.35675	334.14066	370.5071	104.99328	166.44589	813.4104	295.13174	148.7799	108.55861	163.84999
1554016_a_at	44.315918	38.631268	53.460987	55.1462	41.7071	41.946846	44.93979	37.702923	48.871887	52.12523	42.88967	44.85192	43.88435	43.396294	39.804462	44.22308	45.89852	62.422	67.17065	55.117676
1554017_at	48.64693	58.89126	36.80715	50.85837	25.429932	40.70483	39.826733	43.396294	42.561165	45.369034	38.907692	36.509922	36.07864	45.179165	48.456882	48.91973	42.561165	25.001373	24.826075	25.149752
1554018_at	7.1520686	8.6038885	7.621778	7.3312483	16.911552	12.399372	16.38789	7.397136	7.9615717	8.5499325	8.178164	7.0834103	8.576269	13.461676	46.304558	7.2234106	11.059516	8.70337	6.7495513	11.767677
1554019_s_at	11.976854	12.28206	12.340576	11.40016	11.306517	13.510697	13.783506	11.916732	12.340576	11.743084	13.7681055	12.340576	12.42019	16.833712	16.219227	11.509049	8.547542	7.346434	8.101664	7.7565413
1554020_at	77.055305	37.877247	107.60861	87.37437	83.62189	64.277275	57.067688	78.19474	210.8039	80.94198	97.71351	140.50383	47.12081	38.44808	53.971622	106.948715	73.16073	28.048195	66.25716	33.843586
1554021_a_at	75.38253	108.92541	102.90078	90.166374	109.26094	112.390366	174.67035	94.19937	89.751396	145.84744	145.84744	120.76351	238.80048	98.68828	116.82787	98.68828	57.863007	164.42729	150.29599	130.7555
1554022_at	11.339758	13.952171	10.161171	9.662444	9.197188	10.611211	9.976779	10.85275	11.858564	11.059516	10.165434	10.7621	9.878243	10.974808	10.672207	10.611211	13.103324	10.610042	10.441793	12.546001
1554023_s_at	30.651974	43.184483	34.751934	35.069164	31.80881	31.711136	30.802324	32.56017	33.869434	32.428432	30.032684	26.585949	29.151598	32.428432	37.64499	35.255962	36.443634	32.995316	31.374481	34.805206
1554026_a_at	345.25214	182.50848	233.28992	186.32391	142.40219	93.85758	92.878654	473.66376	816.7147	411.11884	136.59167	1188.0726	161.56268	43.396294	78.6442	152.86166	242.5349	165.44798	278.89532	235.83376
1554027_a_at	19.517078	14.148588	19.747614	13.234031	11.886778	12.416719	12.416719	12.376857	21.409523	9.06824	12.903363	13.664555	10.584541	9.916986	9.747921	19.720034	11.3524475	8.2003355	8.616972	7.561311
1554029_a_at	9.19976	11.123089	8.286344	8.346799	8.170163	9.415749	7.9972672	8.881303	9.172791	8.089471	10.860339	9.791623	8.360813	12.444522	10.209583	9.19976	9.19976	8.3075485	8.075252	7.95466
1554030_at	10.861856	10.063626	15.483651	14.299716	16.01868	10.834559	12.547593	14.428228	13.05031	13.915164	9.951707	13.208155	11.643368	12.575688	11.782549	11.366742	14.046109	19.54739	10.829928	15.778664
1554032_at	9.073314	9.000041	9.217782	9.083465	7.661302	8.263206	8.103056	9.101262	9.411803	10.065032	8.6860695	8.924867	9.368485	8.680001	9.217782	8.982444	8.926113	8.717831	8.8171625	7.8375635
1554033_at	18.694553	18.533218	23.636986	26.742502	17.108923	16.883204	17.478807	17.422705	18.235094	16.560616	20.587673	17.267513	18.67627	16.298784	15.8361	17.789421	20.245184	13.470746	13.752641	13.720924
1554034_a_at	8.351467	11.381049	10.391014	9.717984	9.580394	10.141303	10.06222	9.569687	9.491079	10.581584	11.293879	10.657297	8.941099	9.0695095	8.772713	10.477075	7.846656	8.2591305	9.167537	7.2227693
1554036_at	270.55292	19.55805	102.85766	133.66373	398.16595	70.450714	64.21441	258.53568	539.579	346.461	109.09305	238.43341	204.10518	32.117134	54.084938	273.3663	232.44347	177.82883	235.97864	164.07484
1554037_a_at	97.76823	14.323717	31.915699	25.529661	109.49026	23.524904	21.085747	65.83232	138.10849	90.48203	24.32419	52.925583	47.891167	16.034357	22.171005	67.6233	61.965565	64.10072	104.10486	50.939117
1554038_at	34.981033	29.99493	23.71311	25.405067	30.489576	22.317156	29.253653	23.976465	35.04466	28.213392	23.19508	29.253653	37.967377	29.557852	38.647484	38.015186	24.297	29.275576	35.06741	23.531708
1554039_at	383.0421	549.7051	366.33536	408.6548	216.2362	354.9918	266.38696	290.9124	210.21527	354.9918	262.28516	354.9918	265.97763	432.8225	444.22455	370.9218	506.82202	298.37338	262.30203	313.83295
1554041_at	18.298937	16.081507	24.195318	21.062193	21.948967	19.07737	18.955084	25.235157	23.939611	18.58511	18.15878	17.517952	21.939764	16.083754	17.212082	19.045393	17.269926	9.14111	9.177134	10.6865015
1554042_s_at	40.302807	41.567406	46.583744	41.567406	41.567406	38.15895	41.613934	44.971214	41.567406	43.566505	39.40582	45.059307	36.566116	39.438885	36.817448	41.567406	46.40174	37.396255	33.50279	37.93032
1554043_a_at	38.701553	61.190838	153.80486	130.67067	59.196674	112.516106	70.964745	54.464314	60.442654	69.24969	139.13568	80.27712	133.12294	75.193085	80.27712	56.48826	82.84234	27.294415	17.3151	28.252346
1554044_a_at	19.44898	24.286814	25.440603	22.47056	24.263062	22.382774	20.833773	22.65983	21.436478	25.263395	20.639544	22.323399	22.226864	24.694225	22.65983	24.114271	30.09994	21.547783	17.935743	20.970207
1554045_at	64.053	31.027039	40.173412	38.46959	57.043747	44.40894	50.377167	66.451836	76.60422	65.85995	41.387634	53.51332	44.464836	38.10029	34.55814	55.44763	48.200138	25.798174	38.51853	26.015512
1554047_at	11.690666	17.635893	13.735417	13.539054	16.244188	13.074047	13.471089	12.193097	15.947178	17.053999	13.008416	13.58266	16.068024	13.614978	12.964843	14.6109085	13.006597	14.923258	19.19946	16.394878
1554049_s_at	67.528854	18.0651	21.83573	21.006327	44.801796	20.874592	23.862762	34.13562	65.80476	34.427956	17.171225	28.237074	21.006327	25.1436	26.57109	60.527218	20.35586	42.146297	74.832214	53.207584
1554050_at	155.23047	161.08913	156.66937	150.92935	115.04509	132.08482	109.7815	134.13171	121.71265	134.48845	102.88645	114.29168	102.21262	139.6618	143.56157	150.86603	189.71465	92.82969	83.82457	93.60667
1554052_at	24.549658	21.409529	17.596502	22.448584	34.102234	20.530197	16.857267	21.409529	30.264503	21.765633	16.319307	24.860495	32.392193	18.933895	18.870478	28.095325	18.741657	15.588666	19.399313	17.06576
1554053_at	36.80201	18.363003	42.205654	37.393215	47.279182	46.16236	39.64343	51.552734	61.190838	36.64799	36.25054	37.456005	36.59168	27.065962	33.859955	32.578377	33.417904	16.805305	26.058258	30.234783
1554057_at	228.25726	135.26155	236.80579	197.78497	355.4386	209.95102	196.48972	276.90485	473.59756	241.95918	252.95828	267.73093	190.45871	176.33871	163.28835	482.89032	305.88535	147.57677	239.02502	265.5351
1554059_at	24.625278	28.324053	31.715567	35.325035	23.256773	24.89527	22.40469	17.94679	25.316431	23.286053	24.89527	22.978838	19.678722	29.94884	23.946308	24.89527	30.391693	18.99172	16.341421	25.066854
1554060_s_at	32.252117	42.525482	27.047049	40.744686	23.76289	28.486868	26.0197	25.536808	27.096249	27.89962	39.626797	32.783978	28.455019	35.246113	25.838457	30.34924	23.347982	20.386774	16.800598	19.06622
1554062_at	28.658625	55.393433	28.221285	91.79436	15.166583	17.488594	14.337753	74.01459	11.565498	20.05364	130.50635	81.021255	28.570618	16.301065	24.846592	34.587154	18.201982	15.910009	11.343684	11.280213
1554063_at	41.231728	28.694696	53.59569	60.90068	61.01142	34.1547	45.93062	40.927345	43.130184	67.15226	40.79027	38.723186	43.749588	40.100483	48.05885	41.404995	50.075268	44.429253	34.05119	38.143032
1554065_at	36.078648	34.111767	29.229126	27.217735	29.640617	33.10174	27.466185	33.212986	29.965595	29.561996	26.085255	25.824015	29.229126	29.119019	29.769358	28.482887	27.911322	40.79078	38.43178	43.227448
1554067_at	20.743689	29.249567	30.630554	31.799921	33.459984	27.744043	41.532566	16.833712	30.446987	29.216871	66.127525	44.39032	20.918406	37.29925	42.76993	31.11827	30.923124	9.089149	11.317521	14.418827
1554068_s_at	13.59596	10.218153	11.575204	14.089366	12.781285	11.0440645	12.663899	11.779257	11.166714	13.254397	12.280343	12.849362	10.828501	12.054121	12.81707	12.015426	11.520318	9.655064	9.0840645	10.049606
1554069_at	27.942556	35.25103	32.04537	33.897846	29.159737	22.783712	30.806635	31.888956	31.048742	30.596315	28.766993	31.048742	31.817705	33.157322	31.048742	31.048742	35.315147	48.026993	43.821064	50.112377
1554071_at	8.571471	6.8410807	8.731114	7.799629	8.30606	8.493938	7.885144	8.607498	8.166738	8.9074135	8.158751	8.37485	7.937123	7.726915	7.4448557	6.869832	8.15989	6.8323717	6.2073236	5.978708
1554072_s_at	7.2893476	8.134834	6.959732	6.7244534	6.2059393	6.90546	6.959732	7.116164	8.783757	6.782042	6.9432116	7.273061	8.051112	6.533562	6.959732	6.7915306	6.7385693	5.858057	6.126993	6.1469226
1554074_s_at	45.47063	47.041843	52.903404	49.823883	43.964184	45.93063	40.078068	45.312	50.85837	50.1173	41.958576	45.687275	42.740044	43.63966	39.438892	40.738995	51.718746	54.78754	34.18045	43.94775
1554076_s_at	203.59215	109.26094	97.12796	72.326866	76.99074	96.03434	71.29289	163.19704	108.16668	95.63239	79.3732	82.79601	65.191246	95.63239	96.870285	160.2804	80.27712	58.098038	61.09946	39.45962
1554077_a_at	60.535675	61.84442	56.071278	51.53112	53.97919	69.43389	68.0691	58.784336	90.15378	43.566505	45.23603	49.949413	44.272575	57.93584	57.58863	41.712948	61.57697	49.99676	48.028736	52.42622
1554078_s_at	283.4851	482.5529	270.4016	357.58176	356.48367	319.70093	332.6027	260.64032	536.7201	342.46396	477.78683	379.3119	434.15576	356.48367	354.4463	455.22635	246.81036	227.05371	402.01602	223.28398
1554079_at	406.83087	225.27731	300.5444	268.7059	189.76767	234.13934	110.830086	654.66876	508.02795	901.056	254.41241	294.43115	336.10843	71.55247	99.31107	338.22952	367.207	600.61835	203.71179	440.31528
1554080_at	72.326866	39.50512	66.609985	80.58071	112.61052	69.05632	158.12163	98.59176	88.270615	153.76181	56.85271	130.2694	52.77783	189.42313	108.95585	89.47574	92.81375	34.72181	64.332466	64.07762
1554082_a_at	42.596878	34.14038	43.523888	55.377956	53.941467	40.602524	65.83235	49.796024	55.649574	59.296032	42.495766	60.072002	53.708206	52.256554	45.40076	46.518673	44.91466	77.38586	87.39803	76.96816
1554084_a_at	163.01474	121.6106	139.4277	139.4277	137.41527	94.4499	165.05557	121.25409	132.2881	141.86575	159.0083	231.01805	137.28088	145.37924	123.18477	132.02946	104.145424	150.04666	132.34085	134.44414
1554085_at	40.64228	27.141743	28.036469	32.02298	36.54567	30.078913	39.83787	29.335566	48.599365	32.825253	33.57713	33.57713	40.767475	30.85403	29.188297	39.26286	29.45885	28.24522	43.112194	26.62135
1554086_at	12.252905	14.22793	11.769381	12.359569	13.04666	12.503816	12.252905	13.162076	10.162594	12.252905	11.176082	13.364176	12.131889	11.022473	10.122891	11.950096	14.239872	11.7165165	9.7911825	11.749856
1554089_s_at	541.84656	434.6419	592.3124	585.72473	711.0552	608.1713	600.3151	614.1516	723.1859	423.841	797.64526	826.1311	1251.4929	739.8537	486.2096	580.91364	298.3257	755.5329	725.0854	567.97003
1554091_a_at	106.90395	102.08413	109.33734	120.49369	92.82672	96.10145	98.97839	95.51212	107.368225	114.884415	69.57962	88.50541	81.50978	131.62402	106.07025	101.941505	128.4609	71.69998	66.57826	73.32736
1554093_a_at	165.33269	194.06012	162.58218	129.14511	163.10587	216.87189	214.7	171.93265	230.72742	97.39988	161.33696	167.77742	135.29929	183.60884	184.50941	136.85924	98.95074	137.62714	178.1787	121.32772
1554094_at	31.33217	27.821722	31.358461	28.2134	20.214075	27.035707	27.821722	27.821722	27.821722	28.17004	25.43349	29.6572	24.58401	32.91715	27.716904	40.70482	39.982944	28.764076	28.764076	34.6189
1554095_at	148.39774	42.73405	23.650211	28.339893	93.9889	33.657024	25.680008	45.904945	167.63675	72.68158	24.7184	51.783882	51.286755	39.114925	47.055	112.846924	68.584885	26.72142	39.547306	30.914867
1554096_a_at	35.468536	9.823157	9.681374	9.728859	15.6950445	9.838273	11.417705	9.860307	24.72878	14.046109	11.916729	11.130865	11.695573	8.81821	10.763603	16.052305	9.787518	9.883648	11.531453	8.648429
1554097_a_at	36.59168	26.103495	30.16735	116.59947	96.51885	25.062891	20.498646	22.806017	25.027876	25.140087	38.82619	35.3794	291.727	21.674534	20.633778	20.726292	28.498817	100.043076	271.25345	21.173212
1554098_at	9.771113	9.857549	7.885144	9.1651	7.8149095	8.841661	8.804659	8.503444	9.854793	8.277079	11.051787	8.745773	8.841661	8.91863	7.962684	10.376497	8.071398	7.1967564	7.400043	7.242605
1554099_a_at	34.751923	47.19334	43.069927	44.371696	44.801785	49.38008	73.38609	30.070501	59.08914	27.678186	57.903442	36.766018	43.396294	56.27544	73.07893	83.9264	21.841831	18.494339	15.544293	14.038928
1554101_a_at	12.375125	14.217984	11.13242	11.772667	11.752937	17.144835	11.687397	11.97016	19.066698	11.303352	11.615726	11.79903	11.433673	14.964395	12.651508	12.54934	12.635598	10.3644705	9.771067	10.174022
1554102_a_at	37.550373	36.586567	38.5935	33.841026	27.821722	30.498096	33.841026	36.18978	34.149937	36.291107	38.052402	35.32009	37.724007	27.050827	27.73241	29.49181	33.841026	24.541079	21.29656	29.78595
1554103_at	29.487698	26.33073	37.4089	30.007513	26.408148	25.683607	27.504612	25.705153	38.367558	28.48686	29.619904	25.784332	28.18974	31.41111	28.276566	27.550783	35.632553	18.871504	29.724216	32.39078
1554105_at	123.56422	67.15232	114.46763	105.96656	110.28919	114.38764	79.95237	99.686646	139.29141	87.6558	97.79555	104.32032	69.76466	108.48471	120.864845	124.76194	86.05307	45.03613	65.85671	75.322495
1554106_at	46.583744	29.91955	43.657955	59.271156	43.76794	47.73078	65.39206	53.693188	31.69784	34.495403	55.177025	52.096092	57.97638	91.89706	45.585205	57.55643	30.315323	59.855667	48.63035	50.318024
1554108_at	10.088984	8.699437	8.499878	8.17245	7.83679	8.699437	8.282868	8.958618	8.888758	7.8444657	9.363247	8.799736	8.99124	8.314191	8.43006	8.364322	7.846656	6.0965633	6.054253	7.0747156
1554110_at	19.684227	25.309353	30.015905	29.013365	15.211176	16.201101	13.228481	19.07737	21.580816	16.5977	18.44018	19.717276	17.921719	16.169424	15.529173	17.289251	20.915487	13.725868	13.720915	16.184156
1554112_a_at	11.875153	13.103324	13.235876	12.711789	12.706459	15.860468	19.511616	10.967136	9.71255	12.25633	13.246983	11.123089	12.416717	19.664967	17.303759	10.05238	13.174957	10.426925	9.716397	11.456597
1554113_a_at	60.42574	60.934696	49.865692	51.610413	47.824257	47.45798	49.0498	51.415955	44.148956	56.27544	41.70711	46.007732	41.870678	52.0815	49.331787	57.863007	62.83792	25.5126	21.906824	24.01809
1554114_s_at	10.155492	9.113994	13.285934	13.006599	10.890746	10.646872	11.40016	11.7168455	9.403911	11.723404	9.188191	11.123089	10.830017	11.6596575	12.228948	12.496827	13.804719	13.300726	12.61	13.309373
1554115_at	30.763588	33.00931	52.234657	37.403683	42.034897	40.20151	36.535435	34.621014	40.20151	51.358498	39.554844	33.765415	40.41565	45.034122	44.062645	34.41352	47.13398	20.953186	16.99478	23.762075
1554116_s_at	26.275576	23.059288	20.579042	20.691547	23.396997	19.072035	21.242575	19.09605	21.242575	21.242575	19.582668	18.363007	18.240194	23.656826	25.348303	23.276289	30.464006	14.281614	11.779572	12.475132
1554117_at	58.089947	68.20244	69.63797	78.205666	51.776634	58.800793	52.25658	58.016895	45.00894	54.10764	75.9113	53.378876	55.084545	59.06438	63.704723	55.385693	67.69895	44.734093	36.846443	43.62546
1554119_at	18.910099	17.7026	18.73903	19.07737	15.9315815	18.442757	16.86434	20.85126	18.616322	16.482092	13.681764	15.3800955	16.890285	17.889175	16.164904	16.909193	17.914207	12.821037	11.124797	15.255911
1554121_at	10.55204	8.553519	9.726139	9.915598	7.9193907	9.823157	9.157416	9.730214	12.530057	9.8975935	8.642464	9.600506	9.521647	9.376344	9.915598	8.0849495	9.600506	8.46611	8.027318	9.097019
1554122_a_at	37.914345	23.756247	20.387188	21.508522	35.221474	20.836683	20.64532	23.123852	68.25013	24.06376	24.286814	24.06376	23.816105	18.535809	31.109577	22.520884	32.94937	12.319469	12.617163	12.567075
1554125_a_at	11.061061	10.001915	15.326436	11.507439	15.200546	11.061061	10.458051	11.365154	9.392086	14.868473	11.526758	11.000918	11.3524475	9.613937	9.480473	9.70441	11.9084015	12.283963	9.97447	11.975855
1554126_at	110.79907	140.01367	147.09644	105.729744	109.858215	141.78642	116.974976	103.91272	107.368225	115.52858	95.55217	102.41284	118.65491	134.09418	119.37029	112.26471	130.83514	136.87686	110.678566	127.81453
1554127_s_at	31.288374	27.635656	52.814735	35.8875	41.0649	116.43651	67.40618	35.231327	19.273046	41.445538	40.30845	39.588043	50.082253	87.16701	70.71707	22.857094	39.938232	59.44673	58.838543	55.80306
1554128_at	93.25596	74.89937	92.98261	91.57646	94.397125	63.10203	61.97425	72.54966	72.54966	80.74984	61.01145	101.42977	84.70435	56.27544	47.67744	59.378994	72.145065	74.82408	62.506504	81.671974
1554129_a_at	50.475883	46.583744	47.23294	50.06128	37.813766	54.175743	44.50216	56.51989	46.51216	48.58579	43.94576	39.1806	40.20715	59.645287	46.51216	53.918877	53.036694	35.564373	33.124153	36.828484
1554131_at	11.494578	9.428925	10.85275	12.414985	9.489754	10.427394	11.72996	9.9031315	12.986613	10.956413	10.482934	9.677315	9.835526	9.580396	10.6632595	10.962541	11.37628	6.5935707	6.5452156	7.980245
1554132_a_at	99.74246	47.299023	88.67878	67.0397	85.01277	62.113033	75.31937	73.776985	84.82291	79.59545	79.606575	64.76436	87.41108	74.60672	61.15662	69.57958	73.54015	120.925606	136.29526	168.00455
1554133_at	6.878483	6.595969	7.2649326	6.6701508	6.687892	6.735745	7.4427776	6.958759	6.8707933	6.609814	7.192174	6.2259254	6.735745	6.687892	6.3596377	6.865993	6.379228	6.100081	5.6520853	6.0970006
1554140_at	12.460186	13.200766	14.359812	14.325723	12.453221	18.8441	48.885548	9.342323	14.758715	10.186771	25.565386	20.284836	11.827107	52.04513	39.98851	14.758715	11.991932	7.5142584	7.800185	9.11312
1554141_s_at	12.667442	13.01751	12.836796	11.812237	10.351864	14.385934	18.085308	12.108165	12.108165	13.565578	14.37387	12.507307	10.854266	25.791538	14.740158	13.330585	19.769712	11.041618	11.770649	10.024256
1554142_at	7.2426224	7.106223	6.757437	7.106223	7.1281123	7.206264	6.5610213	7.3312488	7.3981695	7.8455596	7.9482274	6.9470944	7.106223	6.1103816	6.582152	7.341504	6.461803	5.8079658	5.8174033	5.887299
1554143_a_at	24.954498	23.250254	13.149198	16.429178	11.509047	14.458514	14.511163	21.909096	37.096424	24.870916	19.64024	24.249495	22.217545	12.869137	15.211172	24.721848	12.83141	8.264795	6.505894	8.1979685
1554145_a_at	17.335238	19.992058	16.317026	18.7705	15.002104	16.798458	15.544375	24.971956	17.442198	14.19813	19.410957	17.303759	14.705173	20.090115	18.770496	18.11568	13.645467	10.6990385	14.813812	12.400188
1554147_s_at	11.941746	18.324537	14.870554	13.162073	12.563387	15.507481	28.14643	11.480128	11.941746	13.0430155	17.128073	14.387944	15.008393	22.937113	19.911173	20.810484	14.781431	14.8622675	11.146094	10.288091
1554148_a_at	48.213646	108.69722	58.817196	57.887264	108.53014	76.72211	86.354324	68.51781	72.66128	86.39057	75.05657	64.430214	99.50561	49.290413	54.654987	63.05797	52.03058	172.80948	142.275	119.47917
1554149_at	1161.4684	727.5457	1343.6019	1321.8047	1749.1898	1142.3062	1055.8466	1148.2297	828.2121	1121.5769	1015.03174	1281.5917	1220.5642	1186.0813	939.2555	871.326	1220.3938	1070.6016	1107.2561	1001.54193
1554151_at	46.486153	38.20698	45.49605	49.008698	42.495754	44.952362	39.56036	41.718746	43.609146	52.93299	40.426933	47.75077	47.710747	40.528797	36.301243	39.737717	47.51109	41.971745	33.95734	56.602043
1554152_a_at	14.5578985	14.5578985	16.47748	15.084117	16.289669	15.330724	12.697579	14.462555	14.5578985	14.670262	14.889275	13.184174	13.884072	13.512585	12.323336	15.69943	20.347324	10.900298	10.538506	14.26333
1554153_a_at	53.036694	53.15546	98.398964	93.16476	93.06059	91.15495	98.440216	78.26035	43.633556	94.04148	85.167435	67.73686	66.93669	107.323235	102.90078	115.23824	85.860794	84.471306	68.49351	72.38372
1554154_at	52.829468	46.622833	38.604275	45.229702	89.31329	38.983913	45.687263	56.820866	54.792686	50.91527	41.829727	42.59687	43.009743	46.414722	42.608772	67.831566	38.05771	53.10207	52.925106	46.01095
1554155_at	38.37291	24.44008	25.701555	37.1847	24.070484	36.60703	40.117283	34.011765	58.784336	45.7192	30.789394	59.57022	27.821722	51.892555	53.483425	56.49615	30.281422	12.777857	17.251802	18.440372
1554156_a_at	8.020781	9.905901	7.8247495	7.920499	8.417105	8.221725	7.7778525	8.2022085	8.923619	8.417105	8.818208	8.358477	8.029757	8.309542	9.756099	8.813278	8.317678	7.182744	8.241861	6.7410326
1554157_a_at	20.282007	22.583933	26.96023	22.332767	20.53594	23.393728	18.278482	25.203426	23.508465	28.97688	18.957731	22.783712	33.45999	21.671505	18.207073	17.056383	37.09125	28.831095	26.734936	31.772072
1554158_at	16.973133	14.515224	15.069362	14.621126	15.895985	18.804638	16.59306	16.690773	24.40252	18.82568	15.485815	19.06937	16.973133	14.5578985	16.973133	20.694435	15.646847	14.352391	12.540125	13.997455
1554159_a_at	71.2032	71.32275	65.11839	56.820923	49.173424	68.07861	73.27332	74.9098	72.33694	57.13154	47.837654	45.847218	49.1322	97.14149	85.7648	59.105686	55.153904	37.898853	37.268967	29.028395
1554160_a_at	98.398964	105.096115	118.60519	90.836945	84.69252	100.41395	103.030396	89.81412	141.82611	108.136406	106.54584	100.02166	105.02267	100.73733	101.14655	100.42798	107.50342	72.14245	69.08425	64.75985
1554161_at	12.359569	30.3917	33.638218	27.29014	13.31755	25.508276	77.04458	16.765614	15.136931	10.178233	56.18899	20.947676	17.916706	55.308315	54.923084	21.340807	15.871559	10.755354	9.854269	9.962598
1554163_at	22.357754	21.150719	25.669252	21.717001	25.90718	19.443552	26.675303	18.699781	21.893803	20.610712	19.838928	21.071028	21.860159	23.110922	21.844889	14.608868	21.071028	20.227043	18.807938	17.906313
1554165_at	10.149816	17.26269	11.33659	11.008612	10.369248	10.681162	10.902936	12.448003	10.072073	10.518167	12.376857	9.571024	9.923919	9.419701	9.728859	9.222941	10.893792	7.024858	8.352785	8.290183
1554167_a_at	324.56458	181.79556	262.35858	196.59964	209.59912	216.78111	174.57275	394.50903	437.14026	166.44597	228.35306	229.60147	229.60147	155.33902	161.76605	233.48578	109.55152	250.31863	304.96957	242.37709
1554168_a_at	71.522484	174.67035	143.76248	103.91272	437.813	286.31296	285.4736	151.09828	57.903473	463.25162	127.3345	121.90002	174.32886	300.62854	360.7453	145.84744	393.35287	193.63501	241.4477	270.37402
1554170_a_at	103.31884	77.37921	85.01277	74.09743	73.49903	97.27749	87.95038	80.310814	92.1158	79.59549	75.40367	68.584915	73.17095	88.80285	94.50274	83.70379	88.09804	83.00288	93.10804	70.659836
1554171_at	70.07747	109.842926	77.18475	63.084404	93.138725	82.5187	92.554634	72.498955	86.8143	88.703606	105.84809	84.18496	54.024498	120.224464	95.61903	93.62171	94.489494	33.124153	41.061764	72.38365
1554172_a_at	36.372368	35.177208	33.30133	33.30133	38.544983	28.44707	34.31745	33.30133	33.30133	36.113968	31.44626	31.23159	26.994177	29.89029	31.288397	34.558163	40.016495	29.778961	44.53762	34.268757
1554173_at	102.58483	88.02418	85.89683	96.57281	84.302704	76.65782	78.66626	89.651054	98.30273	84.491486	67.23685	67.0397	82.59948	84.491486	79.129456	87.888916	123.99686	97.979965	79.93293	112.22478
1554175_at	64.782455	60.08879	74.920265	90.342995	65.72201	64.295235	65.72201	68.8924	70.27366	73.46819	56.299057	65.72201	64.178474	65.72201	68.988754	61.38787	95.8465	51.931072	53.74592	70.194855
1554176_a_at	11.312842	9.19976	7.8411746	7.7388067	7.8072667	12.213572	12.523056	8.957362	13.895722	7.1052313	9.212629	8.725013	9.85066	9.199763	10.941106	9.241008	8.934854	7.746473	7.2745543	8.179355
1554177_a_at	103.564674	114.46752	92.46407	80.08653	49.51143	97.822876	92.46407	97.44071	107.56346	77.3143	101.03347	116.583176	76.91537	92.25748	96.2897	98.38517	84.36166	24.87629	25.201529	24.350552
1554178_a_at	177.97328	186.37607	184.53528	248.78491	342.75146	121.54254	133.3278	137.74223	154.3001	465.8491	285.7133	314.73438	462.08722	190.77847	168.95428	347.4795	285.7532	192.71498	128.64034	163.4425
1554179_s_at	77.36836	71.14353	71.14353	70.59861	61.516747	81.0553	63.287563	71.14353	69.201294	76.31564	52.667286	71.14353	56.64643	96.2494	79.162704	78.985825	89.63853	81.01457	68.66921	63.056976
1554181_at	14.874713	15.444739	14.523342	15.780846	14.424197	14.806249	13.556102	15.134813	14.806249	13.5296	14.806249	13.180488	11.400163	15.217552	14.806249	14.806249	19.356756	17.8518	17.046064	15.5031185
1554182_at	9.575036	12.087868	15.791885	15.548723	11.338176	10.892265	14.174322	11.123089	12.194804	12.194804	19.952969	12.4393015	12.35611	12.194804	12.228948	11.016313	11.876815	21.403252	13.569774	15.54962
1554183_s_at	117.56509	120.07327	165.33261	114.11606	107.95516	120.07327	125.12871	118.075714	130.98152	120.07327	126.925674	103.131165	115.900635	128.13808	114.59564	122.13869	112.48467	114.86519	111.959885	128.83075
1554185_at	12.706462	10.245328	13.768103	12.427138	12.694032	15.008393	10.830017	12.870941	11.387417	11.995286	10.869452	10.954883	11.817194	12.258044	12.517808	11.3524475	12.7242365	8.725225	7.9185805	11.09854
1554187_at	18.997526	18.997526	21.174383	18.997526	20.327425	17.929235	18.44791	18.486639	20.364399	18.997526	19.451702	17.58174	23.081863	17.085024	18.933895	17.869179	17.946787	18.353413	14.838959	15.997799
1554188_at	49.324894	49.65698	40.716206	49.50449	37.53463	41.771286	39.21897	40.99034	34.44239	54.213604	39.483017	39.87686	39.15872	41.6838	39.565933	42.252914	47.23954	58.26602	53.85849	58.26602
1554190_s_at	9.001301	7.2750945	8.933605	8.133697	6.430264	7.6004977	7.0399747	7.2995453	7.5012755	7.1500697	8.224025	8.635221	6.983123	7.690275	7.324078	8.310707	7.825843	6.1822877	6.9149604	6.2957435
1554192_s_at	47.45798	47.597515	56.000767	51.646492	47.45798	46.89083	46.14944	48.53148	55.09224	50.173347	47.45798	41.2721	39.240906	44.964924	42.058414	54.365406	46.609806	48.27372	41.75274	56.059357
1554193_s_at	9.335797	8.605091	11.6874	11.147995	9.077117	9.619319	11.3524475	9.734301	10.5638485	10.6558075	9.776575	10.218148	9.548307	10.5638485	9.821783	10.886175	9.532298	9.94141	11.22763	9.28706
1554194_at	16.26691	15.940491	15.953871	16.796104	17.342508	16.507454	16.216957	14.908019	13.592158	15.354317	14.922617	15.666549	17.747189	14.637487	13.37539	14.160463	22.895468	16.684607	12.425269	15.340362
1554195_a_at	31.973774	31.547533	42.686295	31.547525	30.188438	42.294266	31.622597	42.991722	35.57779	31.187956	29.999123	30.298365	30.651974	37.008377	30.815245	31.022718	29.253653	15.653484	12.477836	18.358713
1554196_at	11.44647	11.129307	9.730219	8.284026	10.203875	10.165434	9.341021	13.664555	9.989339	10.623083	10.165434	10.41865	10.084753	9.342326	9.326667	10.87249	10.669223	9.714642	8.076416	9.669007
1554198_at	42.63262	42.2411	33.06474	31.604929	25.79876	32.532883	28.71477	33.9785	31.472649	30.815237	32.496513	26.235199	29.372498	28.071764	27.852856	34.94681	33.115627	34.53875	35.12693	37.979618
1554199_at	8.588267	10.822449	12.777714	10.863374	10.171121	9.228097	10.364901	10.188197	9.188193	10.188197	12.263189	10.46244	10.188197	9.147182	9.554984	10.66624	9.376347	7.287164	8.073502	8.175518
1554201_at	151.92427	146.95265	156.25374	139.83766	96.6809	134.07552	126.30617	142.3624	110.04272	134.75195	107.698906	113.78152	112.42177	185.20728	125.84801	152.00928	203.36462	129.15189	129.2825	161.28659
1554202_x_at	142.9408	150.40282	158.60861	166.42256	109.04728	128.2456	108.46956	121.355835	113.89296	129.43437	113.717896	118.804375	101.91298	141.01555	126.2356	140.60216	178.8961	93.48177	88.06918	98.730545
1554203_at	12.683387	11.615732	14.864323	14.083468	13.284079	11.97016	14.063795	12.729573	16.725813	9.951707	12.275194	11.671074	10.206731	11.752937	10.364901	10.216725	12.201624	12.956837	13.743715	14.924333
1554205_s_at	18.718088	18.894236	21.448471	22.164812	20.976978	19.555313	19.389265	19.332424	22.953152	19.722794	19.800138	18.992224	17.62111	18.450497	17.994522	16.424583	15.53135	15.204805	14.762054	14.993422
1554206_at	13.317547	13.021148	13.789285	14.787628	18.577307	19.318914	20.985777	12.997504	13.693241	17.171225	17.707537	18.652779	15.697233	22.602879	18.222351	15.008389	15.987359	16.122683	14.474605	16.549107
1554208_at	89.00166	83.178825	85.37009	92.83974	82.36888	82.73816	70.32284	82.73816	77.033775	74.7842	78.95269	79.16267	84.799126	92.761856	79.52872	70.81608	95.87333	76.02421	76.59695	82.808495
1554210_at	15.956096	14.042182	16.074762	14.818669	15.423154	14.217984	12.82962	15.725789	15.559592	16.909185	16.04333	14.303713	14.831103	15.6424675	13.635931	14.375878	14.8913555	15.976454	14.254842	14.696157
1554212_s_at	93.805145	91.69173	90.88768	88.08565	65.364655	94.31794	84.17312	88.530106	83.63357	93.17773	63.6691	74.33602	69.2206	98.42646	86.29398	81.64658	122.241295	55.252113	60.232624	64.32087
1554213_at	33.661728	29.229126	43.256996	66.63794	34.79083	32.614834	30.095734	42.117245	36.0736	45.559704	41.220207	36.033295	49.04298	38.918575	39.433372	107.7441	42.829758	23.24982	20.379427	23.099314
1554214_at	10.777154	10.036933	9.372415	9.343631	8.634012	9.720702	8.837956	9.418385	9.35278	10.245331	10.158332	9.35278	7.9738245	8.540378	8.50701	8.802199	12.064239	9.901677	9.192383	9.608147
1554216_at	8.714045	8.069143	7.812726	7.435497	7.171091	7.05574	7.271028	7.505469	8.683642	8.318843	7.1241274	7.2466736	6.7197556	7.2964854	7.505469	7.729078	7.055738	5.948152	6.387728	5.8247547
1554217_a_at	8.941099	8.535602	7.7876444	9.489752	8.982444	8.982444	9.174075	8.476147	9.817667	9.288931	8.982444	7.9615717	8.086079	9.7370205	9.219072	9.206192	8.982444	7.6879964	7.886073	7.6879964
1554219_at	55.416733	81.62382	139.74007	138.0701	70.89538	54.38065	85.89683	73.90089	74.367294	99.53351	66.535576	86.80225	66.31272	102.48456	92.94365	108.56062	119.7549	32.895462	30.140562	30.140562
1554220_a_at	21.20697	19.855585	23.475632	20.674206	25.654905	23.004553	25.108479	20.472872	23.004553	23.110926	17.58174	24.259666	22.65667	23.004553	24.659737	23.756252	24.98243	14.264099	13.352185	15.621887
1554222_at	44.260185	50.468807	42.12315	50.99364	41.532547	45.827995	35.757286	43.299343	46.0721	41.289413	38.297897	43.438778	36.540554	45.210747	46.995827	48.22037	64.69195	39.513775	41.184174	42.20944
1554224_at	28.908081	27.450834	18.141026	15.343584	15.054621	20.633778	19.789072	25.838438	18.535809	20.006042	18.736416	18.838844	17.757128	18.918022	28.85561	29.781837	25.422813	12.913895	15.429182	14.5028305
1554225_a_at	8.829311	8.413578	9.563002	9.238426	8.370171	9.138234	8.825609	8.899948	8.3983	9.110172	8.095129	8.539183	9.183058	8.467856	8.488005	8.825609	8.825609	8.045004	7.814973	8.714213
1554228_a_at	43.184483	54.426254	43.84757	40.528816	44.77049	40.710518	37.977997	43.184483	43.184483	44.870747	35.68239	41.777134	43.184483	39.810036	45.242374	44.260185	54.350227	26.21291	32.469166	35.50666
1554229_at	89.9901	52.315044	44.34069	54.373028	62.22601	56.16539	44.155136	68.17386	124.552765	39.00572	63.29638	67.80318	49.62924	62.13904	73.99387	110.25832	71.66259	30.008156	47.78155	35.52844
1554231_a_at	21.112309	21.918306	19.604582	18.68149	16.255552	16.339848	18.496977	18.981598	18.865202	19.0747	18.778364	17.291664	18.981598	18.981598	18.429873	20.29619	24.212225	25.362993	24.605795	26.382282
1554232_a_at	10.805819	12.935875	9.932243	10.775648	10.787707	9.907285	10.712564	9.661092	10.792232	15.776433	9.451357	10.521103	11.470498	11.373098	11.143321	11.708658	12.120022	10.111985	10.153117	8.576645
1554233_at	8.347965	9.505684	13.4391165	10.907504	8.714043	9.296725	8.408872	9.421017	9.003817	10.188197	8.786214	9.894826	9.512334	8.445392	8.270142	9.172791	12.270044	7.142429	7.826826	8.5086775
1554234_at	17.313437	17.245802	17.9142	17.56454	14.030409	20.28768	18.125807	13.666467	12.575688	20.729189	20.798853	14.637487	21.887686	21.823515	13.9210005	17.120886	19.98926	12.3497305	10.1599	11.976289
1554235_at	9.613935	9.151019	9.070776	9.382901	9.634118	9.0176735	8.479704	9.382901	10.010307	9.348859	8.405348	8.870136	7.6945777	11.74801	10.317193	11.205807	13.182332	6.780185	7.7013245	7.1187587
1554237_at	17.140045	15.490143	23.436274	18.87311	20.950598	21.97967	22.09674	17.495922	19.291918	17.412954	28.158222	22.229965	20.262167	20.60495	19.468025	17.544912	24.718407	10.515335	15.7492285	14.874873
1554239_s_at	93.16476	151.33075	107.60866	80.37817	98.000854	88.098	84.609695	97.14153	130.94493	210.92184	131.05487	104.75869	92.72294	74.14921	84.33804	99.408295	103.20333	74.38531	112.241	121.41968
1554240_a_at	12.309564	12.935875	10.1981735	12.194804	17.811817	12.720681	11.520318	13.614982	12.800958	11.123089	11.456076	11.846967	11.456079	12.538825	10.048164	14.930966	13.8937845	12.012638	12.672943	10.722806
1554241_at	508.45422	357.88214	577.67456	698.933	1577.7231	609.7885	619.49786	672.3848	1960.0068	575.4979	729.175	993.69055	744.8356	1118.289	829.7185	1053.1931	759.13184	333.2167	297.33105	262.56244
1554242_a_at	15.708214	14.016686	12.140382	11.671074	59.32924	239.33511	318.94205	16.963667	12.679846	12.710016	11.392196	11.365159	10.308548	91.6021	121.38981	12.442786	14.490899	30.520857	18.847681	12.496985
1554245_x_at	55.587357	77.195496	56.89244	46.065674	35.897537	56.89244	42.412666	50.40535	59.737022	57.830624	50.84415	59.27947	63.24334	68.2501	60.181293	49.049824	67.33089	63.162872	47.285076	57.960957
1554246_at	24.98592	26.545097	16.232838	18.92066	12.318168	13.328722	12.614423	16.742186	23.792807	13.052134	13.431604	16.128784	12.876337	14.040219	15.831672	22.149317	21.63216	9.796836	9.580106	10.112533
1554248_at	145.25735	58.83369	158.60861	201.29979	221.71556	114.77206	123.52969	162.42326	153.82634	153.82634	141.4301	203.76299	151.96674	139.8572	118.65491	173.5507	187.97223	120.27951	166.88394	157.84952
1554249_a_at	76.90466	35.71732	92.19296	98.35768	114.51551	69.21093	114.17985	94.09401	97.19584	98.30273	101.04754	115.20605	102.87203	79.8853	75.16151	95.85994	69.55043	85.77347	83.56788	105.49643
1554250_s_at	53.17034	68.18335	58.277	81.45278	124.361374	39.58803	106.66504	87.72931	43.06391	81.45278	168.34134	74.878365	109.96582	70.33263	93.93634	85.692894	63.58018	99.25743	75.73125	88.07872
1554251_at	107.60866	74.128494	107.60866	97.91869	125.83037	74.82608	121.11858	141.29178	108.74289	122.07051	102.31273	205.88185	121.135506	86.887146	63.526875	143.16077	71.66259	45.62825	54.430927	80.50459
1554252_a_at	13.691321	12.044015	12.915995	16.088247	11.109101	11.428879	10.892265	10.8816185	11.473703	12.120022	14.3578	11.612484	12.72957	11.002456	10.614179	10.805816	11.782549	9.48312	8.750604	9.472518
1554253_a_at	26.705153	38.7557	25.726734	29.070198	23.354513	20.822126	25.087427	23.696556	22.73917	20.947672	22.65983	24.443502	20.95353	28.071764	30.34924	24.175037	27.9973	15.03595	14.04627	20.177471
1554256_a_at	10.957941	14.275742	15.065151	15.2943325	17.72239	16.353554	21.442467	17.956823	15.012591	13.217391	14.418146	12.227239	15.2943325	19.95017	18.08025	13.239581	16.43377	15.206995	19.118572	21.855495
1554258_a_at	43.396294	33.459984	34.169037	42.241077	31.684542	30.862661	29.90282	32.587482	35.26089	51.02216	30.205322	33.459984	31.951431	33.459984	32.99086	26.727556	56.812958	33.079956	31.439087	31.42774
1554259_at	51.215076	42.070156	45.834396	50.879704	40.910194	44.63923	40.409992	45.732	46.25926	47.127396	38.663692	40.83592	39.125866	51.215076	44.576874	49.084133	52.992226	67.07987	65.82347	61.152393
1554260_a_at	28.626583	54.7391	28.54267	30.125202	53.5283	33.945263	37.262764	34.07841	39.982933	162.3552	86.13735	69.14324	113.14704	39.295795	39.849007	57.22748	64.13368	56.79638	50.859245	71.66768
1554261_at	13.204461	15.681882	16.35813	13.58266	12.306121	15.071474	12.395902	12.545837	12.558119	16.239655	12.9159975	13.783506	14.1229	14.637487	15.464179	13.138173	14.293717	11.634682	11.391675	11.050385
1554262_s_at	20.3701	21.174383	40.738995	23.140022	21.771717	22.130747	18.58511	19.370296	18.311737	17.298925	31.938034	26.500605	24.566824	23.072186	19.897259	21.571762	21.174383	17.038687	15.345344	17.494074
1554264_at	9.261702	8.839191	9.341021	8.496316	13.334312	9.299328	8.536797	8.692145	9.835524	9.341021	10.90446	9.365863	9.084739	8.426524	8.501068	10.056596	11.430481	6.8819785	7.723167	6.899508
1554266_at	12.82962	14.653872	11.802333	11.5995035	13.49371	12.220405	12.89074	16.30562	13.49371	12.802747	13.634027	11.775963	13.49371	14.33775	15.221812	13.558002	14.001022	10.078662	10.502632	10.981825
1554268_at	13.727743	13.727743	15.063046	15.717003	16.0905	16.779678	15.416691	17.567	16.779678	15.922673	15.697237	16.0905	15.416695	17.6828	17.542456	16.923378	20.039627	13.882272	13.57712	19.832458
1554271_a_at	44.927223	32.36955	213.74174	244.09958	105.67062	87.276726	141.4301	87.39879	36.61214	100.04961	152.7121	182.50848	250.63515	91.73021	89.31329	81.48692	115.77111	163.64308	105.568794	122.75449
1554272_at	8.913645	8.173593	8.025267	7.917176	7.198209	6.6329556	7.559171	7.2163453	7.2163453	8.698222	7.341504	7.1281123	6.4356585	7.453189	6.769729	6.5372167	7.2163453	5.6549406	5.796242	6.4552693
1554273_a_at	9.394713	10.018705	10.77866	8.473776	9.394713	9.0796585	9.296727	9.932248	9.407855	10.70059	9.314939	8.732334	9.093632	8.299096	10.327293	8.600282	10.77866	7.472082	7.3937683	8.962143
1554274_a_at	35.09859	32.451103	82.27679	126.112144	64.82776	42.21746	29.986536	87.2523	29.302767	324.11096	53.036694	148.58452	82.03558	37.803196	34.92728	33.671143	148.7716	142.388	98.00651	244.67502
1554276_at	21.385603	12.17266	16.35127	14.660011	15.410227	15.035691	13.578862	18.577307	15.690656	17.347359	14.249823	17.67786	15.275102	13.599759	15.96279	17.527744	23.45922	13.298094	17.130539	14.147495
1554277_s_at	11.221482	11.374688	11.121532	10.193895	13.044835	11.374688	12.50556	8.937353	11.327082	14.115003	12.861944	10.213866	10.518167	11.627103	12.376857	12.194804	11.473706	9.106544	7.848884	8.614484
1554279_a_at	21.22773	26.08161	24.460588	22.527172	25.140081	26.96399	23.488754	23.719742	23.886122	24.656286	23.99992	22.991688	23.488754	27.93084	23.72969	18.947136	19.961338	21.219856	16.662949	18.386545
1554280_a_at	10.805819	11.113761	12.808117	10.623085	12.264897	12.049067	10.425935	12.065921	10.105924	10.627542	11.262343	11.212074	10.9411	12.481112	9.639508	10.928876	11.298614	11.18013	9.678958	10.943848
1554281_at	8.446576	8.286344	8.364322	8.453664	7.936016	7.910538	7.7648177	8.352636	8.6231575	7.7420545	7.8302197	8.182739	8.235529	8.245898	7.5941253	8.612313	8.359647	7.024858	7.3478894	6.7000523
1554283_at	220.51013	19.48437	78.26039	103.52128	58.685837	70.638145	59.337555	110.768166	255.58896	40.145386	36.576355	81.49839	79.639984	58.73508	81.92101	194.0331	123.92758	35.128185	33.986755	38.195377
1554285_at	17.301346	21.094618	17.739748	19.714516	17.37892	16.241919	14.466604	15.677501	17.219305	15.468516	16.796104	17.369202	16.796104	16.796104	15.922685	14.422182	19.232695	25.042894	23.589516	30.733582
1554286_at	25.863739	31.835508	38.62588	31.05309	33.305977	26.593372	28.016876	29.495937	33.31527	35.260864	26.338076	30.353458	33.124863	35.71233	30.85403	24.614948	32.72902	35.196705	33.679733	35.196705
1554287_at	31.90234	44.464848	28.1858	32.175552	53.979202	20.758184	44.142788	32.81607	38.528812	47.305645	64.00824	57.628876	45.924202	40.887337	19.731062	37.28361	36.632633	27.188498	45.667778	30.162575
1554288_at	12.387245	12.921415	11.187025	9.628734	9.512334	8.572671	9.213919	11.428879	11.37787	13.090507	9.760191	8.750667	9.034075	10.110161	7.8708262	11.177646	12.91419	8.31895	8.369529	8.421632
1554290_at	50.096275	17.498371	19.235373	18.678879	15.802928	16.335283	27.4854	38.212337	48.715004	13.339912	19.28114	31.835508	12.359569	18.432447	17.449518	27.005499	15.871559	9.49956	10.24364	11.495727
1554291_at	13.409085	11.188588	16.146833	11.053331	13.23588	12.665664	10.447818	16.034357	15.9895935	13.938522	11.079629	12.153955	10.115812	10.377947	9.317541	8.317678	11.457676	9.603123	11.450191	11.933583
1554292_a_at	12.83859	13.272941	15.234582	14.261784	14.5578985	15.887096	15.592257	19.20313	18.89159	13.92684	10.913607	15.128468	14.22793	14.684628	14.208052	12.658587	13.975599	15.161246	14.874873	17.958725
1554293_at	14.966489	11.171398	13.044838	16.153606	19.769712	15.996301	11.246611	18.465975	12.252905	11.293879	12.731352	10.65134	14.781431	10.222437	11.900083	24.263062	14.335747	9.315249	9.656807	8.600043
1554294_s_at	17.911701	11.0734415	17.854197	18.21217	17.180832	14.391973	12.439304	16.514378	15.3887005	13.397849	14.804176	15.128468	19.925093	13.293371	14.351789	26.268229	12.950355	21.015654	13.999974	16.200525
1554295_x_at	27.251999	13.414713	30.74209	22.965988	23.846087	17.626036	19.684221	27.496927	23.796131	22.426624	19.571722	17.829252	28.316133	17.829252	18.100487	50.504112	25.437044	20.204437	14.553682	16.649725
1554296_at	9.156137	7.999504	7.812724	8.065758	8.576269	7.999504	7.309756	7.2426224	7.0675836	7.999504	7.693501	7.8302197	7.680604	8.760457	8.329315	9.102534	10.297021	7.1437173	8.637672	7.329621
1554298_a_at	8.218278	6.6850867	7.2416105	7.4813733	7.6988826	6.816261	6.7867856	7.435497	6.9723926	8.114388	7.435497	7.7096524	7.435497	7.16608	7.4105906	7.40852	7.435497	6.4943433	7.31245	6.001943
1554299_at	12.099707	15.113668	15.664356	13.274796	13.746946	29.12715	22.879469	15.622804	13.662645	12.435825	15.453377	15.384401	21.079866	19.07737	21.230696	15.622804	13.388484	14.550005	12.517065	11.8319645
1554300_a_at	21.394567	20.41571	21.945896	22.965994	20.798853	16.695442	15.557419	19.604582	17.10175	20.318897	21.783892	19.604582	17.64823	17.542456	19.066706	22.901867	19.604582	12.694907	10.965387	11.496554
1554301_at	8.576269	10.028515	9.553645	8.79113	9.428923	8.3983	8.320004	7.8018107	9.125467	8.600282	8.600282	7.6420484	9.188193	7.773505	8.576269	7.614322	9.356704	7.127497	6.851134	7.711891
1554302_s_at	13.063088	15.938264	10.449283	11.771026	10.787707	10.93193	11.697207	11.165152	11.252903	12.860145	10.398281	11.481727	10.858822	12.36648	12.32506	14.271753	14.414118	10.375322	10.883597	11.086529
1554303_at	27.481552	26.12175	31.578417	28.758955	26.386	26.832382	20.827946	28.005129	30.036896	31.292768	28.107105	26.279247	24.697681	32.834423	22.612366	27.481552	30.810932	29.109156	25.48087	28.29827
1554305_at	52.910797	48.450123	50.93664	48.450123	46.04636	45.318344	42.626667	49.097862	48.50433	50.908146	39.131344	45.67451	46.99584	55.953815	48.450123	51.293934	63.81168	37.300575	37.624977	41.40319
1554306_at	10.678173	13.514477	12.646207	13.362306	13.522035	11.6189785	12.359569	16.176203	13.241435	14.57419	10.866412	11.96514	12.239206	9.6719055	11.322335	12.359569	12.018789	28.875864	46.08157	19.399313
1554307_at	10.781674	13.491821	12.881739	10.090393	9.935024	9.088547	9.673255	9.776578	13.561789	10.560891	10.090393	10.090393	10.252493	10.781674	9.274657	10.219581	9.304526	8.083997	9.640791	7.7358584
1554308_s_at	9.762921	9.911441	7.175104	7.557061	7.09233	6.856402	8.330483	8.478519	7.2995453	7.569747	7.549667	7.676313	8.347967	8.360815	8.258589	7.8587317	7.7290764	6.599163	6.10008	7.5049086
1554309_at	28.984991	13.085021	123.633354	67.30267	39.971764	57.78214	55.587383	69.531	44.056477	67.09596	54.854015	118.62182	37.294033	48.981342	58.603817	44.8206	124.74445	25.436771	50.597492	32.724987
1554310_a_at	14.408077	15.831672	27.04706	20.231037	16.106255	21.741304	16.930477	18.517681	19.351353	20.321747	17.856697	19.789072	19.836157	20.248013	19.836157	20.833776	23.839418	22.667488	22.907574	20.832191
1554311_a_at	12.319889	9.153577	9.658391	9.153577	9.153577	8.982444	9.1127205	8.751889	8.81821	8.142798	8.360813	8.384224	9.368481	9.153577	9.698981	8.417105	11.625476	6.9813967	6.6511564	7.0977263
1554312_at	29.31097	33.94527	39.114937	43.853706	29.163818	37.792633	34.616177	40.460876	33.71353	43.48131	34.616177	32.247597	36.204956	39.054832	43.76795	42.454205	49.830845	33.06564	31.950264	31.336025
1554314_at	20.547419	19.45442	104.43699	69.39503	83.34184	20.524452	14.625219	16.30562	16.737501	19.026762	38.0737	25.316425	69.59907	14.614995	22.254852	20.903791	28.819315	11.250341	24.137114	10.7919
1554316_at	33.073986	38.485744	38.14827	35.7923	27.084894	30.931767	31.897877	29.500067	24.923128	40.044456	35.592705	34.466484	29.253653	35.300358	34.466484	38.636677	41.976177	32.57625	30.025503	30.962608
1554317_s_at	27.658846	27.716904	26.806133	28.470945	34.22163	25.069897	24.656286	25.083916	30.742083	33.403893	25.511833	25.291666	26.356512	27.53539	23.772858	27.3895	34.064106	33.468937	32.821354	33.468937
1554318_at	31.61818	41.27211	32.081226	34.476124	26.892475	25.586838	28.455025	34.14993	26.779917	34.250336	22.211332	24.801481	28.710758	34.795708	39.871292	36.69413	36.484406	14.947775	16.772427	17.630634
1554319_at	17.532648	7.753968	9.19976	12.136978	10.694607	7.5212235	8.8379545	9.325362	9.76565	9.658391	8.809584	9.488426	8.212535	8.515341	8.040991	11.812237	9.19976	7.144492	7.1530037	6.189879
1554321_a_at	14.80418	13.334312	15.206923	13.334312	11.893428	14.048072	12.934068	12.044015	12.430612	14.048072	13.186016	13.334312	11.403348	14.042185	14.018645	15.559596	16.516685	14.235568	13.832269	15.667326
1554322_a_at	33.704098	33.231567	44.908398	41.13961	42.294247	40.99608	49.02242	49.049835	34.427956	33.319946	38.53957	33.231567	34.226402	40.99608	43.438778	44.204536	52.992226	22.525616	23.18865	30.94947
1554324_s_at	8.539183	7.98833	7.123133	7.879634	7.806174	8.135973	9.760191	7.7204385	8.007338	7.297506	9.008854	8.078173	7.2913876	8.889999	9.097446	7.98833	7.838982	6.8992596	5.896122	7.182615
1554325_at	11.609234	13.328725	12.414982	12.792009	11.263922	14.146614	12.706459	14.219977	13.806651	12.292365	12.376857	12.995691	12.861944	13.501256	11.393787	11.625476	14.545693	9.237096	7.8956075	8.653738
1554327_a_at	58.366714	57.259476	42.223366	43.05187	46.427715	47.491188	38.164284	53.438583	60.156044	46.89083	37.776806	66.275604	35.083893	41.503532	38.169632	43.90276	47.45798	37.907047	33.176777	42.033894
1554328_at	7.081431	7.734481	7.4448576	8.235529	6.7848887	7.5951867	7.3138456	7.412665	6.8852167	7.26798	7.235539	7.541228	6.9968038	7.235539	6.520788	6.6571093	7.1320996	5.7916436	5.673131	5.739532
1554329_x_at	7.3445835	6.635739	7.235539	8.164456	6.576632	7.6591616	7.1680837	7.238573	7.355886	7.7398877	8.417105	6.847779	6.935451	7.0488367	6.6701508	7.394033	7.8587317	6.9251976	7.574555	6.7893662
1554331_a_at	20.953526	20.60495	22.988476	25.672832	20.484325	18.398977	22.815594	19.013468	21.841831	25.479752	20.495777	20.761086	23.97646	20.668415	21.841831	20.510109	27.443165	21.353504	23.977398	21.830284
1554332_a_at	52.19085	43.414497	49.837807	53.20006	44.161293	53.058926	38.399742	52.01604	67.142876	47.36519	46.19464	49.837807	49.837807	49.837807	44.402714	47.597504	46.39526	63.09797	58.98099	61.156826
1554333_at	29.836	157.92278	39.427864	42.662434	25.957935	55.323795	59.737022	24.440086	29.119013	47.101078	211.12833	133.57037	467.4802	55.6418	17.461712	12.65859	15.982889	41.166336	19.642666	15.995782
1554334_a_at	254.80371	1155.4758	313.81155	315.92447	184.22598	428.12872	413.7711	199.64613	204.21928	365.31244	1218.3483	717.14417	1599.4852	458.22742	160.01167	85.66895	205.85309	246.37154	148.46065	161.92796
1554335_at	15.74339	16.744526	12.833206	12.833206	13.777727	11.31284	9.935024	11.9567795	11.703749	16.824299	11.04561	11.810587	12.11494	13.446631	11.711933	14.641582	19.211187	17.019327	12.899924	27.312635
1554337_at	12.340576	20.000439	13.112487	11.393785	12.340576	12.340576	13.311963	15.655598	13.424094	12.340576	12.340576	10.304221	11.711933	11.990256	13.909329	10.362002	12.340576	9.725692	8.955353	11.132829
1554339_a_at	14.0696945	10.305663	15.031494	12.142069	12.626778	11.05179	10.801288	14.740158	15.7786455	15.878221	11.871838	13.469211	14.989526	9.55899	10.298462	10.633485	10.993234	9.879723	10.843615	9.49956
1554340_a_at	9.658395	10.391019	9.55899	9.951704	10.581584	10.1697	10.112991	9.608564	11.990259	10.712569	10.354764	9.238426	10.418654	9.600506	9.701698	10.1697	11.628731	7.464805	7.6683283	7.903591
1554341_a_at	26.408142	25.90718	27.039492	23.683294	23.809444	33.06474	46.90395	26.408142	26.437693	21.25148	28.099245	23.989862	23.23727	43.299343	34.15471	24.269848	17.238571	13.440882	15.706948	15.69449
1554342_s_at	50.908157	93.04759	41.579033	44.001095	46.786083	67.812645	81.10061	46.583744	71.30282	42.21747	50.829933	39.821167	31.279663	93.51708	79.6177	50.737648	42.21747	25.64921	31.000885	27.985512
1554343_a_at	9.291529	12.82962	10.137052	9.479146	34.48094	8.891244	9.922532	9.868583	10.623085	10.212439	8.959869	10.99016	8.944852	9.238426	10.011709	9.481797	60.307632	16.021193	18.250395	40.302135
1554344_s_at	266.57336	303.54242	386.64673	281.1567	249.37698	262.54218	243.5544	260.24005	254.55476	286.11313	251.1964	224.74268	218.97426	276.01593	257.38165	261.37024	362.21075	269.43903	252.7327	289.68527
1554345_a_at	24.961473	57.757954	17.027798	21.242575	34.111782	40.218388	45.179153	21.029829	57.13952	40.319725	48.88557	32.96321	32.32885	44.297348	39.97734	45.343697	19.637497	16.807873	32.132935	17.06453
1554346_at	65.74038	62.286957	65.07292	55.750793	48.31486	50.53943	39.982933	50.53943	52.93299	50.51825	50.250587	50.51825	53.170315	52.336975	52.023323	54.7391	64.15158	51.624676	45.109314	46.256493
1554348_s_at	25.976088	21.281212	20.121035	20.121035	18.854649	18.360437	20.121035	23.10447	26.847387	26.147322	22.29533	16.523613	18.93654	18.332224	19.160225	21.032766	33.836292	18.62493	15.721126	20.81304
1554349_at	13.106989	18.595503	14.604782	21.206964	18.6841	16.319304	17.916706	14.676419	15.425316	18.337353	16.498228	15.245235	20.115408	16.68844	17.24339	16.588419	21.54765	21.039938	18.948265	23.73123
1554351_a_at	61.64586	58.973595	71.342674	47.657402	152.98987	70.332596	114.90041	80.87408	70.32277	89.86433	48.287823	52.001472	120.07327	83.06262	63.40265	48.79678	43.75569	202.0282	215.98982	187.52908
1554352_s_at	365.87466	98.79869	422.4802	529.7871	541.7709	256.51944	536.12	454.90845	363.78363	350.94568	357.982	542.6805	1042.791	393.7926	322.98026	1086.3918	440.26785	471.3903	364.44217	501.86172
1554354_at	6.9548693	6.585834	6.8746367	6.4962215	6.2529655	6.694439	6.4762726	6.582152	6.284515	6.0933204	6.482613	6.5702	6.32329	6.528085	6.00789	6.4762726	6.3082805	5.5414248	5.7732825	6.5864363
1554355_a_at	8.951107	9.093632	7.772417	8.146214	7.3036284	7.341504	9.094902	9.161258	8.754337	8.786214	8.166739	7.9760547	9.915601	8.703086	7.6249733	9.428923	9.094902	6.764181	7.287165	6.6602826
1554356_at	11.988582	10.25249	12.718898	13.594057	13.021152	10.744059	12.206742	12.461933	10.654317	12.573929	13.824033	11.604366	12.461933	14.519281	12.461933	12.015426	12.356115	11.639723	9.857293	10.518372
1554360_at	25.454826	23.436274	27.137943	30.854023	66.2478	35.528084	30.879921	29.159737	23.436274	329.50208	23.752916	32.523766	103.43443	49.532177	43.226738	32.701572	130.23294	269.2203	56.163624	97.94456
1554362_at	6.8852167	7.19821	7.6709485	7.773505	7.500224	6.843952	7.4834676	8.035372	7.3169136	8.623154	7.1901636	7.500224	7.500224	7.500224	7.4552736	7.7355638	8.117795	6.299607	6.520934	6.425409
1554364_at	19.192389	16.39476	18.95243	33.203697	15.743386	16.777325	12.591517	15.727986	14.793831	17.018272	15.168702	16.39476	19.869461	15.18992	13.590256	17.772015	31.529886	9.358373	8.2335415	9.000382
1554365_a_at	100.39992	82.38035	93.16471	116.46916	173.64772	92.995605	83.89123	174.0609	102.81451	97.04653	84.196686	106.42671	135.29936	84.10259	77.10923	86.05307	100.56848	134.82793	133.01588	219.82669
1554367_at	25.51897	32.972424	28.646603	26.271904	22.517727	20.900871	20.432842	24.083958	25.798754	30.931774	24.290207	25.51897	21.899925	29.253653	24.06376	28.111025	36.59168	18.200417	17.688303	21.465515
1554368_at	8.149632	8.408874	8.428884	7.370298	6.9909368	6.95876	6.9714184	8.523679	7.51912	7.881838	7.3230543	7.799629	7.066597	7.453189	7.144073	7.7431364	7.282218	6.954746	6.100081	7.44987
1554371_at	13.60357	16.28057	19.200443	18.339918	13.886019	15.42101	12.153961	11.82711	13.321279	18.087843	12.752733	14.941407	14.7442875	14.598662	12.727798	15.2943325	16.436077	13.1917515	11.489915	13.999971
1554372_at	14.355801	12.074362	13.04119	12.359569	11.027097	13.523924	12.711786	13.907383	11.890102	12.941304	12.376857	12.573932	13.04119	15.557422	13.04119	14.501025	16.77733	20.976263	19.99917	19.610445
1554374_at	19.026762	16.79845	22.790075	18.311728	17.648226	18.450493	17.567	20.464283	20.398588	20.561783	16.303339	19.574457	18.644957	17.869175	15.270831	20.253672	19.941807	13.6803875	12.965254	13.599672
1554375_a_at	11.135533	11.298615	12.047383	10.747064	8.480886	13.206312	10.299898	10.85275	11.784195	10.896839	9.272066	9.290229	11.109101	11.985227	14.293717	10.077705	11.320751	11.058364	9.725692	10.955895
1554376_s_at	28.658619	32.31529	30.336508	24.877872	36.34696	29.736074	23.896141	34.107	38.21232	21.287165	39.07667	25.798754	26.64548	19.270359	17.274755	22.675676	23.10123	25.46203	26.336166	26.446154
1554377_a_at	18.306616	16.045578	17.8168	16.459064	16.459064	17.540005	16.459064	20.533066	16.709452	15.958333	15.498809	15.518325	16.723473	15.783058	16.369572	15.151747	17.202461	13.932449	12.899924	15.401929
1554378_a_at	8.913643	8.143938	8.384224	8.461937	10.398283	9.457967	10.857305	9.989342	9.439474	9.615283	9.411803	8.24705	8.566683	10.648361	8.745773	9.488426	9.898979	8.775265	8.42467	7.6846685
1554379_a_at	39.36727	33.366547	36.311386	40.25774	35.58276	35.404114	32.697006	39.482998	31.853312	40.381744	39.12041	32.36051	34.587154	48.687763	36.69925	33.93101	46.311028	50.37707	40.75253	41.052124
1554380_at	31.253416	35.4487	43.2449	39.411324	33.00931	35.4487	35.4487	29.640617	35.4487	42.519543	32.51923	35.4487	32.995472	36.832897	32.697006	37.33576	38.85878	28.321743	26.07472	30.06344
1554382_at	28.351788	24.608082	25.622635	21.236639	21.747385	20.75239	18.886316	21.308014	27.600914	24.44008	18.595507	23.455956	23.400272	22.20824	22.93392	24.348015	25.594007	50.639492	47.71607	62.337585
1554383_a_at	19.604582	20.86876	20.253675	18.865202	18.260607	16.041084	19.604582	19.604582	16.932842	22.483131	19.053373	17.498371	17.228931	20.906713	22.20823	20.734982	25.017376	22.23492	28.425156	24.249731
1554384_at	9.268178	7.5739803	9.338411	8.829311	8.80712	8.3095455	8.689713	8.73722	8.909909	9.008854	8.03088	8.829311	8.395956	9.363247	9.226808	8.829311	10.258226	7.104902	7.5805693	7.989465
1554385_a_at	19.487078	17.562078	16.392458	14.057896	12.959404	14.323725	12.863741	16.586098	15.219679	16.774982	14.243848	15.681882	13.858862	19.822296	19.289223	15.548719	20.930103	23.653008	19.49755	26.063894
1554386_at	20.330265	25.316431	24.48796	25.622635	23.175629	24.158138	17.829252	23.607267	27.68206	23.607267	22.669336	20.171728	24.358221	23.607267	20.231037	21.20104	29.037704	19.125479	18.856869	18.990696
1554388_at	52.93299	63.571327	77.141556	73.76668	71.272934	61.36215	63.278694	59.229767	52.60839	68.81541	66.17377	59.072662	70.79626	66.17377	66.72182	71.7127	77.335945	53.102055	57.80529	58.400707
1554390_s_at	174.81691	122.12168	303.20303	209.95102	418.65887	212.16386	153.93391	293.2809	163.01459	385.1362	193.41013	179.24672	192.06291	126.006355	116.03036	151.39426	260.60403	305.30508	291.72006	494.4563
1554391_at	18.373276	18.207073	16.551355	16.892649	13.911273	16.958902	14.953938	15.920452	22.245516	18.082785	14.826963	18.09543	16.10625	15.59226	21.683626	20.94475	23.541355	11.898965	12.403985	12.954733
1554393_a_at	39.849014	34.31264	49.71256	42.519543	39.16419	43.106068	43.37812	46.21402	37.26277	43.05188	42.335682	42.519543	41.829727	40.733295	52.08154	40.904488	45.69368	57.44251	43.224335	55.460827
1554394_at	11.398564	12.577442	12.749161	12.418451	9.522976	10.110158	10.315749	10.482934	13.38474	9.522974	10.563846	9.631424	9.976779	10.959473	10.399734	11.109101	10.962538	8.561341	9.952179	9.790123
1554396_at	27.005487	23.936262	27.324484	26.533968	21.985813	21.869324	20.160448	22.40155	23.292555	27.005487	22.13384	22.395296	21.544634	21.98274	22.988476	23.812765	26.649202	22.90138	17.95646	26.732048
1554397_s_at	15.527007	18.476305	14.172349	12.923224	21.076921	17.747192	14.172349	17.939262	20.05364	23.286053	15.962793	13.125327	16.415403	17.311022	16.097248	19.827835	16.840778	18.331577	28.327888	36.698486
1554398_at	18.849377	17.50326	18.176556	17.152027	21.668478	15.520493	17.063541	21.147755	16.958902	20.441412	16.609308	21.490484	18.46081	17.386206	19.994852	16.958902	21.930555	15.724252	12.617735	16.40168
1554400_at	570.45166	579.77795	368.2865	334.0005	314.20654	487.70703	408.94055	478.4553	230.72752	397.16513	334.3273	255.3385	307.12793	514.31604	594.63513	686.63324	567.2706	89.33978	118.46394	95.76226
1554401_a_at	9.285036	14.623169	10.354759	10.081933	9.932246	9.224228	10.311424	11.661286	11.827107	10.110161	11.451272	9.867199	11.387417	11.193281	10.131383	10.748566	10.571233	9.702208	9.845206	10.534514
1554403_a_at	8.545154	10.297021	9.189477	9.411803	8.672722	8.911152	9.958663	7.8236547	8.911152	8.169022	8.594274	8.158751	8.982444	8.437133	9.133124	8.911152	9.961446	9.99338	7.563767	9.012076
1554404_a_at	24.652847	42.626667	44.583115	41.567406	33.869423	33.28736	28.795153	42.919662	35.39425	43.50564	29.376595	34.15471	24.930088	31.587257	33.81265	36.407993	33.43193	39.227547	24.739336	33.36283
1554405_a_at	15.077793	12.892545	13.956074	12.888943	10.525519	11.338171	10.723051	11.766092	11.520318	12.84218	11.197974	11.24504	10.591943	15.518321	14.219977	14.442356	14.960214	12.697659	12.073475	13.650309
1554408_a_at	23.299074	23.849424	22.96278	20.706013	19.695234	25.291666	20.316069	22.05971	20.53306	22.542925	21.906052	22.205128	21.30503	22.574465	24.49481	22.18961	25.576122	46.17479	42.448444	40.61453
1554409_at	7.6228447	10.535826	9.894828	10.807331	9.857549	9.5951395	9.438155	10.357657	10.433226	9.19976	9.728859	9.830029	9.452678	9.203622	9.522979	9.728859	10.375048	7.0357656	7.904873	9.239432
1554410_a_at	55.564037	61.096783	41.79466	49.809975	37.096436	54.532883	33.222282	44.260185	44.260185	38.647484	44.99008	40.489162	41.105118	43.438797	43.100056	35.364548	49.159676	47.14621	57.24697	43.491856
1554411_at	15.780846	11.7102995	11.96681	12.258048	12.563387	9.752006	10.162594	10.105919	10.185346	9.640855	9.692205	10.890743	9.8314	9.334494	10.562369	11.7102995	9.341021	20.791634	28.171926	27.833452
1554413_s_at	9.507014	9.342328	13.204464	12.249482	11.112208	11.700481	15.234582	11.6841345	10.984017	10.262531	10.4609785	11.549343	10.137052	13.103324	12.3009615	10.459514	12.099707	7.640157	8.58888	9.783412
1554414_a_at	65.2369	26.183908	32.76107	38.696136	143.48135	45.280315	106.67999	57.283504	126.2356	54.81568	38.674507	53.281937	54.342625	91.87138	64.75528	113.194534	36.270832	42.936783	77.31891	45.801453
1554415_at	161.83394	36.838043	41.37609	39.46095	69.62827	45.255028	54.66265	81.27083	178.02293	58.342228	41.847275	107.21822	31.72443	45.172844	40.005295	100.16159	48.025288	22.318104	46.382675	42.55504
1554417_s_at	31.07044	34.15471	38.015186	37.597656	34.11653	31.697832	25.834846	30.489569	31.49025	30.489569	23.321884	30.028496	23.263273	29.715288	30.617712	26.791151	40.955986	28.017344	27.408403	43.158886
1554418_s_at	13.298941	9.255229	9.255229	10.399734	20.700232	49.380093	158.21002	8.989983	17.405657	9.878243	10.648361	10.529937	8.504634	195.74944	103.27554	9.005076	9.794362	8.004757	8.493343	8.113218
1554419_x_at	31.653563	39.888016	49.41461	45.16019	36.607018	36.311394	35.069157	35.132954	38.544964	44.204536	40.117302	39.011166	41.56159	35.334908	37.351425	37.205505	54.23638	15.252608	15.126004	16.031311
1554420_at	54.213627	58.366688	77.60668	70.69738	49.942436	80.23223	50.27868	56.063446	64.80056	37.57138	65.31898	61.105347	71.782906	64.59254	62.208595	62.49625	66.9835	56.59999	32.452187	44.6821
1554423_a_at	242.50102	179.27176	245.0227	230.66306	355.53812	282.85184	245.02258	333.58078	271.65186	239.2013	205.45055	203.64905	349.135	197.01228	189.71455	202.34366	166.77202	528.0932	547.49567	538.9888
1554424_at	12.833209	13.437236	11.951766	12.463676	16.655811	13.241435	16.574516	13.716234	18.04995	13.241435	12.369939	14.406061	15.88488	13.241435	11.314424	12.943112	11.140207	10.4996	17.493444	12.267125
1554428_s_at	104.13087	84.02034	80.08657	84.02034	59.80386	92.07711	64.5474	84.02034	83.12078	84.68069	73.73573	63.856335	78.50146	106.99366	93.59555	102.38423	99.6866	71.5811	68.12745	83.43831
1554429_a_at	57.976353	65.465256	66.63794	66.00743	56.96405	69.01771	64.5023	57.636955	62.199905	77.54158	58.1143	52.023296	53.588203	70.214745	77.67181	67.27444	92.01277	120.7425	128.80753	125.92166
1554430_at	34.946823	46.330452	47.79756	46.32398	39.776657	50.56769	37.808487	34.427963	33.264107	38.164284	35.82734	31.635855	36.52524	60.654285	51.423164	53.06638	40.887337	28.427202	27.403954	28.591797
1554432_x_at	62.461304	58.391212	61.302166	55.680683	34.89312	49.768192	53.941467	52.933018	46.884293	50.97227	45.09713	43.32962	40.285908	74.81559	60.013252	65.850784	53.941467	51.131565	39.77625	50.73733
1554433_a_at	29.192383	17.911701	25.80237	22.174114	34.69371	26.903755	31.751057	29.331467	35.201797	32.67417	25.401518	33.48339	104.20369	26.75374	23.597374	29.331467	24.4606	92.588844	104.88539	69.22895
1554436_a_at	14.052005	12.955783	12.512557	11.833725	12.145465	11.58816	12.598565	12.901564	10.614179	12.7242365	11.671074	11.267073	10.588984	10.402642	12.387245	11.614106	11.671074	10.922741	9.363775	12.570017
1554438_at	103.34776	21.982746	32.37408	62.356613	22.370268	18.278486	22.818783	63.97248	67.57607	10.360558	31.64029	50.419476	52.623116	16.135553	30.38744	98.702065	19.130783	20.611631	23.860025	16.008768
1554440_at	20.726288	12.747383	15.851603	13.317547	11.151113	12.467157	10.135635	13.965837	13.339906	11.40016	11.59302	13.317547	14.89552	13.635931	13.416588	17.135256	13.700899	10.923926	9.732012	13.04032
1554441_a_at	159.78813	91.948425	200.82185	238.56682	374.88364	196.68207	245.46837	216.02473	219.40298	266.61047	238.50005	281.47113	458.16318	235.48518	221.282	284.43793	205.53677	248.541	229.32204	193.01056
1554442_at	166.72517	139.07724	138.30177	126.27088	99.70052	128.1918	126.34153	132.63998	100.04956	140.24873	98.93687	108.59086	94.50274	155.46928	153.61136	112.51605	178.6213	167.29689	204.485	188.07112
1554443_s_at	15.907101	29.740229	15.260163	15.646847	17.515505	15.813975	19.969711	18.258055	19.695234	20.461428	17.240984	15.094669	19.731058	20.836687	19.462585	18.15878	21.84794	13.696434	14.4725065	16.765774
1554444_s_at	92.01277	86.80217	83.774025	84.149605	71.94362	80.04179	60.097183	84.621475	85.92084	73.86985	64.45722	79.450905	72.81381	94.25203	85.04845	78.1729	99.019936	86.99543	79.88831	83.38724
1554445_at	25.593994	27.009266	30.256048	22.140036	19.675974	28.968777	19.424532	19.176302	33.831566	31.45505	22.735989	21.884617	20.564667	18.741653	17.291668	17.137655	20.350174	12.700408	13.785932	20.074358
1554447_at	11.682506	19.329718	13.319414	13.052134	12.470647	11.705387	13.6875	12.106477	15.794091	14.858087	21.487494	18.327099	16.317019	15.9605665	16.930477	16.749208	12.692262	7.0304384	7.9943676	7.9288726
1554448_at	18.590307	19.0747	20.464283	19.618292	20.245178	24.701132	22.988476	16.866695	26.708878	23.12062	26.426609	21.753462	23.31863	22.937113	21.753462	19.855581	18.391264	7.9707494	8.593221	7.7068825
1554449_at	11.855248	10.081933	9.016414	8.558302	11.52998	8.235529	12.210156	9.266881	13.285934	9.734301	9.491079	8.836718	11.950093	9.359319	8.299094	9.492406	7.7279944	9.087509	7.6426387	7.7806473
1554450_s_at	32.770233	24.968466	24.48454	28.138565	49.98434	29.013372	60.156044	35.118237	66.46118	41.89998	35.010387	40.29155	63.482483	44.527058	32.36955	36.357136	22.464281	55.28598	49.840088	48.470932
1554451_s_at	25.827623	24.083958	24.242718	24.77376	24.242718	24.756453	22.436035	26.1181	26.76495	24.739147	20.073277	28.439114	24.508516	23.146494	16.746864	24.811892	19.162907	37.351738	42.566563	43.138638
1554452_a_at	68.54657	54.861706	543.4397	981.2674	53.42368	455.0994	707.0905	1776.794	45.802414	185.72595	291.15668	659.5379	226.09778	327.3901	356.3343	89.18864	384.2222	91.07788	46.906094	228.95415
1554453_at	17.829252	21.20104	16.507454	12.538822	21.427488	19.375715	27.52384	20.062048	21.31396	13.590262	14.233901	15.727989	16.014204	17.567	15.9560995	17.829252	24.208849	13.437245	13.561452	22.897657
1554455_at	47.12742	18.411844	13.465442	19.029427	29.315065	15.893768	27.160723	20.746578	22.863482	17.056383	27.860653	19.213871	16.189777	20.80467	24.940557	71.7127	17.757118	9.004117	9.647578	12.421013
1554456_a_at	19.470749	12.747374	11.15579	12.802747	12.706459	11.8901	12.856551	16.489002	15.900427	11.126201	11.327082	12.444525	15.444736	11.733238	11.373096	23.195074	11.744724	8.62086	9.378994	10.485969
1554459_s_at	11.901745	12.777711	13.237732	12.2649	9.900364	11.797384	9.746557	11.669441	14.150571	10.304221	11.752937	12.722459	12.770572	10.114404	11.240328	11.752937	12.271762	9.744134	12.742867	10.895582
1554460_at	8.896216	8.040991	8.040991	7.4458995	8.896216	9.035341	6.8334365	8.040991	7.828032	13.67029	7.357945	8.317678	7.471968	7.6816807	7.323055	8.040991	13.444754	7.27298	6.5419097	9.406445
1554462_a_at	306.22757	227.302	137.35762	157.59193	1074.3091	264.23578	474.12766	400.73465	486.48163	485.39465	169.45105	250.63515	990.77795	297.6177	212.34189	173.5507	236.27667	729.82336	828.15283	513.31714
1554464_a_at	15.183558	36.755737	80.94198	46.81878	39.93824	252.85228	205.88185	50.05427	15.752198	30.759289	40.864487	28.87174	50.1103	159.36436	142.06422	11.586537	29.603348	119.47701	42.843903	75.785904
1554465_s_at	15.2943325	16.367281	15.039897	12.052437	13.940474	15.958329	18.870474	13.735421	13.043013	19.200443	18.345036	15.2943325	15.2943325	18.673653	18.235094	11.59302	16.221498	17.582033	17.586796	20.162918
1554466_a_at	25.903555	22.109098	24.259666	20.062048	17.88168	25.059378	30.3153	23.387186	22.898663	19.844473	18.976286	21.445463	18.642353	21.068079	21.068079	19.632006	19.764194	29.866667	27.299341	25.274378
1554468_s_at	19.577192	22.395296	25.921675	21.805222	21.854046	24.98243	20.344482	21.796074	27.404816	27.872334	18.535809	20.180193	24.88483	24.8466	21.547644	21.774763	29.537205	37.01765	34.3585	42.14323
1554469_at	9.448717	13.313827	9.277253	11.646625	14.002975	8.593071	12.079427	10.748566	14.130801	15.390855	12.932261	11.97016	13.149206	10.581584	10.810354	11.4288845	12.37859	10.588052	9.55732	8.704785
1554470_s_at	30.049488	32.36503	40.08926	45.286674	75.900696	42.442345	64.053	41.393436	38.99481	73.30408	49.02243	42.046673	75.00412	51.487904	40.28028	51.791092	32.47834	40.37346	32.436977	22.250969
1554471_a_at	49.008724	35.3794	47.717457	55.455433	112.89423	68.53699	77.62841	78.68825	110.04272	47.57757	58.98192	78.08553	68.24059	85.07226	80.72732	82.62257	36.43854	39.547318	58.584316	42.05741
1554472_a_at	28.666628	16.500525	26.220516	20.301857	14.789695	16.036598	17.99955	27.470009	29.467083	22.95956	17.63342	22.177197	19.457134	17.836723	18.473711	29.106781	17.796875	11.749856	16.549107	23.332596
1554473_at	8.772713	11.123089	10.869452	12.306121	10.537297	10.114402	11.420896	10.034126	8.946102	9.951704	10.288387	11.4849415	12.681611	11.369919	11.715209	12.59152	9.910056	6.525407	6.6930456	7.7684436
1554474_a_at	20.299026	17.231342	24.23256	19.064043	123.598755	164.0434	470.36462	28.482882	15.904879	20.011635	17.73479	18.867832	21.753462	309.1957	232.8989	16.02316	20.253681	80.69799	27.099138	27.412363
1554475_a_at	26.176594	28.280537	22.20203	26.990398	19.235376	21.805227	23.004553	25.256336	23.989868	23.792812	23.295826	23.989868	23.670061	24.405947	29.92373	21.085773	35.57779	25.161549	23.528315	28.917574
1554476_x_at	14.926791	14.103172	15.563948	12.359569	13.452275	11.099787	12.642671	12.441045	12.176065	10.112988	12.176065	11.404942	11.259199	11.59626	10.798267	12.038961	12.81707	9.998608	12.1044445	9.506416
1554478_a_at	15.496644	12.663899	11.344512	14.660014	13.258104	12.143765	11.44647	11.641741	16.285118	16.410814	11.623852	11.827107	12.01375	11.996963	10.382302	12.988428	14.190187	9.201259	8.512828	11.812983
1554479_a_at	42.99775	217.99672	175.50246	90.22947	122.30962	144.24556	144.28587	91.9099	44.88957	463.38065	139.23299	175.55159	263.97723	103.174446	114.80408	54.312237	213.77151	149.06453	133.38835	160.34363
1554480_a_at	107.66887	214.9403	131.07318	98.12425	91.98706	154.6241	217.44897	89.17605	163.60837	55.17705	192.84322	126.99675	132.65852	142.3227	139.60327	108.51508	51.08642	59.237988	145.41231	65.28065
1554481_a_at	17.806839	25.25633	23.35125	18.207073	18.965685	16.958902	19.500715	21.076921	17.161623	17.456835	18.207073	14.331738	18.207073	18.50474	15.84717	20.810484	20.160448	20.6146	20.45086	22.723166
1554482_a_at	126.34159	93.55629	30.66911	39.48303	77.80221	60.951782	33.76069	104.64162	122.172935	68.91165	41.237507	59.7955	62.723835	31.02271	36.240406	87.04518	44.253994	102.015076	104.06356	79.2566
1554483_at	101.24557	97.93237	98.45397	92.580505	86.83856	95.352036	88.06113	86.06513	92.102844	104.52462	70.925026	83.411736	94.0283	111.96693	88.85249	94.76736	108.302826	88.75188	73.982475	97.60776
1554485_s_at	13.467322	14.738099	12.3768635	13.171277	12.582722	21.000448	36.94634	11.3524475	13.779658	13.189701	13.202617	11.027094	13.105155	37.581882	24.501656	13.319407	17.824268	11.121389	10.535085	15.78222
1554486_a_at	9.083467	16.397058	13.975599	10.711068	15.80072	14.1565075	19.457148	12.694032	14.347773	15.871559	13.975599	15.60534	12.729576	13.975599	13.317547	7.1841354	15.457695	11.926908	14.874877	11.404012
1554487_a_at	15.438264	24.601171	16.88557	13.497478	19.240751	22.621834	18.077717	20.461424	15.075686	16.739832	17.747192	13.787365	15.211176	24.863926	30.2095	20.092928	17.67539	19.52995	21.195383	16.667765
1554488_at	44.36551	39.16965	43.444866	42.88368	31.472649	32.719875	35.359623	38.706963	37.813778	36.509922	31.96036	37.351437	37.351425	35.13296	32.99548	40.835938	33.3619	10.261951	9.703255	8.631285
1554489_a_at	59.5619	44.933514	79.985855	58.481045	43.22675	51.451935	60.08042	82.77284	79.04106	26.140017	71.4725	64.565445	53.40123	57.067688	40.218395	75.025116	35.86241	20.676798	21.962614	14.385042
1554491_a_at	12.584479	13.993194	13.582664	13.407215	11.078087	11.640112	11.12931	10.101685	12.3423	15.345735	10.930403	13.461679	11.171395	12.145465	12.912389	11.110656	12.064239	13.161335	13.891291	13.599672
1554492_at	8.588267	8.573871	6.812451	8.039864	7.1510677	6.614436	7.070547	7.561284	7.348692	7.4667454	7.680606	6.9762926	7.1961956	8.143938	8.340966	7.0429273	7.2862906	6.4731116	5.5444236	5.903252
1554493_s_at	14.243852	13.770026	20.205595	14.533495	13.901548	14.555868	13.849177	14.494946	13.656914	15.253765	13.351103	16.840778	14.494946	14.937225	12.749164	16.101748	12.790222	12.77578	14.100607	13.502125
1554494_at	15.76321	16.477484	12.540577	11.2261915	12.050751	12.32506	14.140683	12.228948	15.328582	12.306121	12.797376	12.65505	11.365151	13.008416	10.518167	12.777711	11.013232	8.171389	8.361981	8.171389
1554495_s_at	23.413353	21.20697	15.727989	17.498371	14.237883	15.330727	16.14909	16.14909	13.758478	16.059038	16.092747	15.305027	14.46458	18.76	14.47672	14.641582	22.155514	13.158957	12.746776	11.81149
1554496_at	21.63821	20.822123	24.124388	25.203432	18.992218	21.242575	20.662645	23.452667	21.305027	20.775608	20.036823	19.373003	21.607979	19.0747	21.242575	21.248516	21.574781	11.223579	9.877944	10.864175
1554499_s_at	27.38568	18.517681	18.825686	19.753143	19.005499	16.43837	16.374155	24.70459	24.937073	18.329668	18.027256	19.176308	18.522863	13.975599	18.373276	21.881569	23.999937	21.212967	18.744253	22.150833
1554500_a_at	10.328739	10.738056	9.886533	9.549642	7.933797	9.194619	10.041142	8.529637	12.99751	9.041657	10.587504	8.922373	8.922373	10.212439	9.351474	8.977423	8.823141	7.5867257	7.6746917	6.5946407
1554501_at	15.124237	25.733917	19.09071	20.228205	14.543661	16.606983	17.889172	17.481253	15.767619	23.208046	22.988472	18.039858	21.328867	18.327099	19.47619	24.999895	23.531485	20.104807	21.783066	20.777391
1554503_a_at	17.361912	16.079252	17.6828	15.0146885	16.403929	17.650692	16.079252	16.255545	16.255545	23.478907	16.01196	13.156554	14.766969	14.727799	14.970675	18.746891	20.55891	11.412038	14.087387	15.430852
1554504_at	6.377444	7.7572203	7.257826	6.4989467	6.720695	6.619061	7.6281734	7.211303	6.9997377	6.8707933	6.024712	5.9377527	6.3944063	7.5012736	7.517018	6.118075	6.692568	6.043993	6.3589845	6.0074677
1554506_x_at	8.557105	9.428923	8.698219	8.754334	8.110985	8.740883	9.19976	7.4970775	8.044362	9.194614	8.70917	8.754334	8.347965	11.109098	9.177921	8.931106	9.777942	7.5796113	6.398801	7.6162105
1554507_at	6.865033	7.889552	6.6701508	6.8592772	7.310779	8.235529	13.289651	7.2234106	7.2234106	7.0350547	6.950981	7.382673	6.3836875	15.096774	11.8138895	7.2234106	6.687891	6.2751064	5.867788	5.8380113
1554508_at	10.094625	11.464087	12.642671	10.702085	13.975595	12.142069	9.634118	11.308097	11.462485	13.607368	9.897595	11.44647	10.993231	10.209583	11.44647	10.795248	18.087843	14.399585	13.282508	20.72947
1554509_a_at	28.363674	25.323507	25.323507	15.649033	24.37866	30.21377	27.493073	25.066387	28.738865	25.323507	24.491383	19.645735	32.464714	28.335928	25.175255	25.017376	24.290207	45.172424	75.56207	60.853046
1554510_s_at	381.97272	397.44305	307.3427	268.29312	454.59058	318.18512	245.84627	343.27896	452.24518	298.65964	287.637	289.00745	389.7398	209.71638	190.992	271.53815	205.02023	353.07724	456.0239	368.52786
1554511_at	41.724606	36.946365	66.946106	52.970043	30.699146	44.933533	31.240326	32.25663	32.229588	33.213	36.270832	40.31408	38.78281	40.207138	48.646965	41.835594	59.080944	24.086645	20.088842	22.34993
1554512_a_at	9.092361	10.081933	11.303358	9.915601	9.758827	9.758827	9.419701	9.422336	9.428923	9.885151	8.707955	9.471199	9.863065	10.322963	9.836901	9.747919	10.787707	6.7495522	8.2501955	7.2298107
1554513_s_at	9.915598	8.228624	9.941972	9.674608	8.042114	10.636458	9.143347	10.691618	12.840386	10.833043	11.5995035	9.915598	9.493734	10.404096	9.838275	9.303226	7.599436	6.9221997	7.3781786	7.3616896
1554514_at	9.355398	11.978527	9.337104	9.680019	9.835524	9.961449	9.967022	10.350417	10.8421335	10.073481	10.073481	10.045352	10.609726	9.84653	9.75337	10.484399	11.005536	9.390508	8.864695	9.221281
1554516_at	81.30489	104.45163	89.425705	92.43824	61.71486	76.14513	67.58552	76.78652	69.14324	76.09196	75.41413	68.95021	63.3141	112.07654	88.30766	86.85069	139.40823	74.959175	79.47993	91.66471
1554517_x_at	46.82532	64.295265	66.10905	68.700035	47.657448	46.838417	47.04845	48.436577	45.362698	69.891594	53.029297	51.30827	54.7391	61.088276	59.78715	68.56572	100.878265	72.825066	61.60534	74.34375
1554518_at	39.610184	30.498104	36.21508	30.349232	24.158138	30.349232	30.349232	27.558489	29.50006	30.243347	22.92749	25.669247	23.916193	34.713104	34.587154	33.101734	41.24902	35.842625	39.97123	41.85834
1554519_at	14.717508	15.579185	13.501256	14.588457	132.06638	15.490143	11.623852	14.588457	14.229921	58.505592	11.9852295	15.219683	12.7527275	12.612663	13.520145	16.807846	60.408855	91.16338	74.59224	192.81224
1554520_at	20.930109	25.965197	23.104458	19.259583	15.891543	21.009256	21.475468	19.695234	20.441418	15.929356	24.70114	16.662798	16.142319	18.896875	20.02002	16.436073	19.695234	30.883654	26.301493	33.468945
1554522_at	10.874011	13.993194	10.66177	8.764133	13.317547	8.89373	14.265773	10.171121	12.486347	9.508346	9.849284	11.723401	9.915601	8.86394	8.579868	9.358011	10.450745	13.63037	12.623876	12.700408
1554523_a_at	37.576622	49.747322	48.98132	42.5017	45.92419	35.38928	41.503532	41.12235	42.448265	41.179882	42.716145	41.03622	45.330986	42.561165	42.282433	42.835743	51.754913	46.845207	39.412685	44.939545
1554524_a_at	9.130573	8.417107	8.772713	9.417067	8.017418	8.42417	8.60389	8.3456335	8.329317	8.207945	8.046614	8.417107	7.8466578	9.346245	8.834249	8.721356	8.4453945	8.568604	7.2423406	7.650363
1554526_at	5.8504124	7.0380054	6.594125	6.5472784	6.268721	6.1661596	6.5472784	6.9296365	6.51441	6.842039	7.271029	6.295067	6.9840994	6.560105	6.533562	5.999498	6.7442245	6.0522857	6.3033586	5.8522468
1554528_at	14.970675	24.229168	16.999254	19.648483	16.207897	19.697987	40.99608	13.9990635	15.800716	14.23191	25.723127	19.429964	14.5578985	29.586796	26.56366	26.964003	14.59662	10.541928	8.167263	8.571852
1554530_at	11.446473	12.676297	10.198172	12.038961	9.918372	15.32001	12.290646	9.843777	13.19339	10.226727	9.715269	11.235612	10.669223	11.193281	11.97016	9.655692	11.254476	11.749856	10.9044285	9.747647
1554531_at	42.662434	46.890842	42.584976	38.201633	31.98271	37.850796	35.236267	33.53492	41.44556	33.935787	39.90476	35.607643	36.64287	45.88571	45.09713	37.850796	45.96918	38.287125	29.78595	35.99165
1554533_at	11.802333	15.088336	14.82696	12.28206	11.042521	11.163591	11.076536	11.259196	11.646625	11.795736	10.68116	10.404096	10.913607	10.149813	13.33245	10.417193	11.311259	8.65702	7.769988	8.241865
1554534_at	14.725745	15.730195	14.777306	15.3887005	15.187805	13.332453	16.248735	11.953439	15.887104	15.833884	11.890102	14.893439	12.545843	17.408098	14.725745	13.599766	13.781584	12.086551	12.18112	12.149952
1554536_at	8.777621	7.3169155	7.7377253	8.340966	7.685977	7.600496	9.961446	8.308381	7.11915	6.6991205	6.8900304	6.9753165	8.267829	8.243593	7.846656	7.048836	8.267829	6.476734	7.1233835	7.4924655
1554537_at	22.004267	22.767792	16.906824	19.755903	17.369194	18.799383	15.985122	18.370705	18.100487	22.292212	15.247365	16.730486	14.069692	19.410957	19.024109	22.01349	24.673521	8.360927	10.850072	11.201731
1554538_at	35.87245	32.20255	39.317783	34.15471	46.117203	35.13788	37.49268	35.797302	43.03383	48.389206	31.627024	35.48837	39.955006	45.198116	34.31264	37.122375	51.82007	36.76208	44.593063	55.503845
1554539_a_at	26.574802	23.162674	22.994907	23.286053	29.12715	20.616478	22.802837	24.70114	24.780687	26.279253	18.15878	22.254852	26.02334	24.124388	21.967384	21.097559	31.22722	30.41148	26.27493	37.66981
1554540_at	7.101258	7.0705495	8.073655	6.154963	6.499856	6.7300973	7.294445	6.9461246	7.0705495	7.238575	6.7763567	7.1982107	7.076483	7.2375627	6.7593274	6.4590936	6.8487372	7.1105447	6.144039	5.843069
1554541_a_at	25.35537	17.412958	16.287394	18.224901	15.537861	15.155988	15.444721	19.173618	16.296507	14.912179	16.512072	17.744709	14.945583	15.464183	15.913762	16.805498	20.219728	14.8180895	14.161537	14.692444
1554542_at	42.229267	65.319016	44.14277	43.396294	41.04768	35.82734	39.98852	43.396294	54.800343	42.76991	43.396294	40.568474	43.664055	44.808037	38.98936	46.19463	57.23545	26.209599	29.287199	31.937576
1554543_at	34.250362	28.904057	51.265263	64.84587	46.42774	30.336508	64.9366	46.091427	27.876234	61.85306	34.95659	39.16965	61.4652	38.566536	39.93826	43.172417	53.21497	79.37112	49.62654	66.04115
1554544_a_at	414.69766	125.32121	146.78835	193.54529	215.33136	99.6587	95.538864	411.9817	636.70685	101.30217	144.0441	237.90068	137.68437	85.02469	133.40234	362.2104	175.64981	152.59097	110.62665	136.54636
1554545_at	24.919641	20.564661	24.82923	27.903517	24.44008	21.665451	23.623775	20.287685	25.006893	32.022972	19.530725	21.403542	24.843115	23.909512	29.781837	27.005499	28.66263	11.971315	9.704484	13.1499405
1554547_at	243.2139	1242.4283	232.34595	205.65176	30.154694	717.54535	532.3112	192.25093	273.02252	35.64748	540.9381	350.2594	147.48772	808.53485	812.501	209.07237	138.96071	30.469687	16.542234	50.327106
1554549_a_at	33.329273	14.725745	19.03209	28.02472	40.813095	22.223759	31.305902	30.68198	42.07018	18.44018	31.288397	83.43509	41.43976	31.7777	28.30426	66.4519	23.078638	14.418958	29.725832	22.422031
1554550_at	7.3857703	8.05224	7.478238	6.9044957	6.818168	6.552772	8.115526	7.8884535	7.4594445	6.700057	7.449023	7.0517945	6.735745	7.0517945	6.1834235	7.186145	6.501673	6.197698	6.174931	6.027008
1554553_s_at	47.438103	39.147766	48.789986	42.40675	26.37495	42.04666	30.455502	46.117226	36.220165	33.72768	34.95659	34.795708	28.383522	28.320103	36.033295	34.82003	41.515163	38.3452	32.712593	36.000755
1554554_at	36.9102	38.777363	38.201645	35.48836	34.351025	31.49025	32.36502	44.47106	39.79333	34.771374	34.771374	30.62199	32.829838	34.771374	29.844353	40.342255	36.10387	29.042011	31.228226	35.1821
1554555_a_at	98.069336	71.15344	79.40651	88.8028	113.13123	95.01934	85.22695	97.65892	201.58122	34.90774	90.01524	103.52118	83.79744	60.87513	57.435852	77.70437	36.617256	49.25193	133.78595	48.811405
1554556_a_at	274.78403	199.03314	269.83527	350.21048	282.81247	214.7301	203.30771	258.8248	212.57956	249.4117	203.50673	249.13297	249.13297	238.2669	249.55124	253.59572	322.48398	99.48151	100.66588	96.17778
1554557_at	55.836594	20.149185	51.30827	70.39165	67.462776	32.30626	31.871119	58.817196	49.96337	32.687862	49.518337	72.47867	85.29847	25.586838	34.65489	77.4874	38.744843	19.187334	20.915792	20.420631
1554558_at	12.337126	8.837956	9.530967	9.19976	8.428881	9.311032	7.318959	8.7923565	9.334494	10.341742	9.295426	11.251331	8.093997	9.19976	8.764133	9.7207	8.225172	7.452021	7.3547873	7.3420606
1554559_at	50.320892	42.525494	53.423653	51.459137	43.86597	56.598938	46.330463	53.53581	43.35992	61.680378	43.54824	47.81762	49.359398	55.758636	60.425766	59.661926	65.88759	48.84577	33.35864	50.572853
1554560_at	10.623085	10.154071	10.887704	10.354761	11.256051	9.839649	11.853593	10.3071	10.630511	12.733131	10.535826	10.535826	9.717984	8.886271	9.619312	9.734298	11.529985	9.166545	7.803139	9.96979
1554564_a_at	26.154629	32.903347	28.351774	28.351774	29.915363	23.027067	25.031374	25.080406	25.40506	24.327589	27.477707	21.933624	23.110922	24.147999	16.050062	28.859636	26.93385	10.2777	10.162646	9.31357
1554565_x_at	43.184483	79.218025	48.179955	56.686043	41.78297	35.562874	38.983913	46.88428	34.99081	46.039906	48.75588	36.60192	53.446064	27.481552	31.826605	46.27221	56.243996	42.72196	41.752747	40.54866
1554566_at	23.169153	33.0047	32.852787	34.293457	24.525648	26.89247	28.205503	30.62199	25.816793	34.178593	24.570257	31.804365	27.85285	28.205503	28.205503	27.678186	30.175781	34.86805	35.441383	34.812744
1554568_at	15.042002	11.792436	12.003677	13.134505	10.756084	11.604369	9.647596	14.148591	15.849388	16.043333	11.633609	13.56748	13.180488	12.901564	10.980946	12.888943	14.099229	10.412824	9.476961	10.883009
1554569_a_at	16.041088	17.68033	16.353558	16.128784	21.841831	16.081507	16.009727	18.40412	14.331738	16.326145	13.698985	14.028448	14.287724	16.44756	15.856036	15.555245	22.329638	21.246677	22.91915	22.444494
1554571_at	13.328722	19.451698	13.74694	12.621474	14.192166	12.883535	12.054118	13.950215	13.773874	16.449858	12.027185	11.057965	12.930449	12.04738	13.072217	14.371861	21.571762	10.238837	10.397056	13.009297
1554572_a_at	246.6379	284.67648	317.20786	450.60428	339.5559	224.36588	207.06526	271.72775	358.53275	284.2789	329.73248	354.1491	394.34354	211.03975	247.77824	462.79813	193.13982	201.55489	194.96341	117.544235
1554574_a_at	95.40539	71.12363	78.5234	76.49723	64.94567	106.91889	64.21441	88.34473	88.04878	55.478683	67.415634	58.391212	60.013252	101.231476	67.415634	55.53302	64.94567	122.958305	122.840744	108.707535
1554575_a_at	37.750397	51.380062	56.21252	38.847916	42.728104	45.515156	32.108147	38.094982	38.26578	37.294033	35.94775	31.257797	34.95659	38.094982	39.899174	32.761063	31.402327	65.85191	69.46412	66.96373
1554576_a_at	24.307186	20.498646	28.960676	22.146223	17.549814	18.201986	20.28768	19.952969	19.855576	19.538918	20.781414	24.818819	23.023855	20.26217	17.809324	21.062193	25.451275	15.166446	11.835592	14.481649
1554577_a_at	116.45289	161.24675	142.24312	128.71262	137.89633	137.6459	125.09374	119.637665	139.62277	125.3563	167.3324	116.72992	216.75082	124.06618	125.566765	112.40607	72.145065	142.28273	165.75563	172.1342
1554578_at	33.37589	32.94478	34.95659	38.079018	31.715567	31.600508	33.992752	31.84887	33.90258	36.936035	28.213392	35.852394	33.361893	38.64749	34.68399	37.29404	33.06474	47.516785	49.957108	55.716537
1554579_a_at	17.053999	18.458231	15.951638	15.951638	15.951638	15.982889	13.397843	17.378916	15.2836485	15.951638	13.854989	15.36505	15.951638	16.523613	13.167594	15.664356	16.989752	21.10342	15.566746	21.534172
1554580_a_at	23.746284	25.238676	24.556519	27.259623	21.841831	22.82196	21.430477	22.65983	23.849413	23.217781	22.105999	23.49532	20.619352	19.34864	19.38113	24.70112	27.229145	38.435925	39.172367	42.698845
1554582_a_at	15.79851	23.600672	15.579185	17.298922	13.42409	18.44018	19.146835	15.778642	18.644957	15.128468	15.557422	14.395994	17.591572	16.523613	17.586653	17.525295	14.160463	8.326756	9.275008	9.795427
1554583_a_at	30.566393	34.183376	43.396294	46.20756	30.82817	27.845076	35.902554	36.26576	35.82734	34.183376	32.72445	33.469353	36.26576	28.686687	32.148575	33.32462	34.226402	17.322603	17.545275	18.83647
1554584_at	13.862738	18.324533	14.557896	16.00525	14.635439	17.366768	14.223951	16.824299	15.9494095	17.233746	16.333	13.870487	15.446894	18.00207	16.798447	16.321587	16.672115	28.58147	27.253078	27.671232
1554586_a_at	62.15641	67.898	69.123924	63.43812	69.55043	57.612774	73.068726	62.574913	66.90861	69.46296	52.424847	54.243935	53.051514	77.56329	67.75579	55.805397	72.31673	16.36739	18.8916	22.932388
1554588_a_at	12.717121	22.790085	10.162594	11.457679	7.776766	11.135536	12.999327	12.854753	17.921713	14.1229	17.594034	13.224786	11.607615	15.627173	12.96847	23.872772	11.3081	8.428015	8.281212	7.7492676
1554589_at	44.10577	45.917778	42.383038	44.210724	38.448097	43.335667	36.704384	46.447178	53.580704	44.118107	42.7042	41.405025	35.113316	43.184483	39.04391	47.232952	45.521503	14.151071	12.133524	15.55187
1554591_at	169.68803	74.325676	31.096533	31.371601	21.750423	39.994118	17.769535	35.993008	109.67414	29.261835	27.841179	53.431118	30.171558	23.959705	41.87069	44.260185	29.748547	17.556051	22.450157	20.89694
1554592_a_at	8.880062	7.9537835	8.729895	9.278549	8.434775	8.866417	8.606294	9.388148	8.326986	9.226808	8.880062	7.6709485	8.982444	8.378365	8.764133	8.67636	9.246178	6.8461895	7.678568	8.353837
1554593_s_at	9.894823	9.611249	10.114402	8.364322	7.9482274	8.521294	8.260899	8.988725	8.619538	8.619538	18.608501	9.021454	7.874126	8.293292	8.056742	8.211386	8.619538	6.1981473	6.256341	6.3826604
1554594_at	28.411293	10.201024	9.864443	12.558119	11.311259	11.784198	11.311259	17.881674	19.766947	11.630356	12.489837	12.306121	11.147995	8.588265	9.219072	20.924255	10.580106	10.725513	14.746618	11.867455
1554595_at	139.85725	218.72932	240.30748	265.3092	201.5249	135.75398	174.81691	162.58228	136.87843	246.94844	260.09442	240.71094	204.7052	143.02077	141.07468	251.4423	204.59073	121.97962	148.81737	176.78282
1554597_at	75.31933	94.21253	63.305252	59.387318	52.873825	58.59563	52.278484	56.204693	102.85766	47.371826	74.2737	64.21441	42.3949	46.786064	53.081196	66.470436	40.647972	38.350044	53.13848	41.445034
1554599_x_at	65.96134	80.33326	62.952244	55.362457	43.057896	60.07203	52.770454	59.86243	91.29524	50.117287	79.829475	63.62464	40.455223	44.589344	55.50197	67.142914	33.51148	43.496563	51.998558	43.109077
1554600_s_at	736.0365	184.89676	633.4221	701.18384	453.57465	729.6845	469.31345	631.742	383.84604	267.35687	320.28244	531.7164	481.8116	415.51	261.80896	311.97446	274.74536	807.3379	497.74994	459.6001
1554601_at	12.519557	13.845311	10.621598	11.019391	9.301924	8.605093	11.234042	9.900362	12.663897	10.977878	10.693112	10.624572	11.295459	10.453666	11.019391	11.019391	13.977551	10.100502	8.616659	12.312358
1554602_at	70.61831	77.325066	145.01382	140.72006	130.78026	110.95409	114.75591	138.82468	48.470436	83.832565	97.83655	90.406166	128.96468	110.0888	88.02414	111.451515	159.69878	162.01863	160.83339	114.304924
1554604_at	10.714061	11.29072	10.44782	12.213569	10.063626	10.067847	8.66424	9.797102	10.477073	11.833719	8.896216	10.173965	10.235306	10.284071	11.322338	9.962838	10.881616	7.413404	7.374984	7.101058
1554606_at	10.10451	11.97016	11.97016	11.430481	11.945086	13.156557	25.185822	12.999327	9.261702	10.297021	12.20845	10.098862	11.311259	17.727352	15.322154	11.707026	11.614106	9.311219	10.573163	8.505613
1554607_at	11.37151	11.398564	12.566897	13.326859	11.390602	11.01169	11.12464	9.719342	11.257624	12.7937975	12.390707	11.076536	10.360555	11.059516	11.538045	13.771951	14.682576	10.999072	10.480675	10.029321
1554608_at	26.459883	39.90476	36.817448	32.829838	30.699146	31.804358	19.117414	23.185354	24.587439	47.424828	70.23437	31.44186	32.193546	23.023855	26.986622	31.048742	29.298681	18.391197	11.981475	20.86078
1554609_at	9.264292	14.188205	10.685642	12.297524	10.59935	19.67322	37.01873	8.191894	9.304528	12.849362	20.222553	13.510697	17.233751	44.161304	44.161304	11.061061	16.829006	9.764369	8.461837	9.8802595
1554610_at	15.9315815	17.357065	15.681886	16.697775	15.681886	15.037803	14.355797	14.233898	15.973951	15.761004	13.720071	11.194845	13.634029	16.551363	16.358133	15.305027	20.432846	15.199318	21.134275	16.880804
1554612_at	14.172345	8.826842	9.117816	10.79827	10.4653635	9.887914	9.809436	11.983552	11.185462	10.4653635	10.060812	8.073653	9.305828	10.79827	9.84653	9.661092	15.860472	8.94873	10.048881	11.632585
1554613_a_at	76.43306	71.33274	85.2031	87.97496	60.544132	59.895897	61.98291	66.30339	64.54737	71.68262	64.21441	55.781986	61.105347	68.56572	60.815594	68.11667	95.17887	62.876316	63.84918	65.96253
1554614_a_at	9.8424015	9.281142	9.950314	9.719342	9.4738455	10.3823	9.742468	9.556317	10.711065	11.667808	8.434775	9.742468	9.742468	10.988622	8.9386015	10.480002	9.690851	8.236809	7.7812076	7.4415426
1554615_at	16.982624	16.42688	15.324295	16.16942	15.0378	15.149626	14.327731	17.635899	16.45906	15.581361	13.399715	15.324295	15.272968	15.211172	13.920998	15.324295	19.48436	10.049606	10.375322	9.361582
1554616_at	49.387	72.23594	67.38738	72.75277	40.68777	40.302807	46.369316	53.91132	54.563354	73.04831	39.268345	55.82882	49.462986	56.95612	52.096104	59.962936	87.05739	49.205746	50.4571	56.103855
1554618_at	20.284842	31.384775	35.069164	35.547962	25.976088	28.97688	26.290281	31.866688	24.714952	31.44186	27.202528	28.799196	36.591686	35.320107	23.410076	30.656258	36.45892	27.610392	31.478802	25.712214
1554619_at	7.110198	7.2608705	6.7773046	6.720695	6.843951	7.1640763	7.047852	7.0824203	6.79913	6.7253947	6.9899592	6.9044943	6.825797	7.096296	7.500224	6.6916323	6.955842	5.3957624	5.1788325	6.6394076
1554621_at	30.429947	21.472467	26.209536	23.58088	24.263056	18.7207	23.72969	26.489481	38.45884	39.383793	18.660603	23.247017	20.541674	17.672909	16.14006	24.96846	23.676672	10.983009	14.564711	14.827716
1554623_x_at	36.581448	22.79327	22.242403	21.109358	22.364008	19.400103	20.564667	26.31602	31.305895	25.708744	16.71646	23.492037	22.332764	15.706019	19.54985	27.53539	21.841831	11.2720785	12.085899	10.726291
1554624_a_at	10.059409	10.484402	9.832776	10.645384	7.3929996	8.834247	9.005076	8.459573	7.9116454	10.327293	8.400647	7.9537854	8.182739	9.929471	9.005076	8.7886715	10.513754	8.663263	8.061857	8.123762
1554625_at	50.844162	35.478447	49.62924	49.07042	43.238857	60.26549	45.445206	49.28354	44.130444	73.84921	40.212757	44.28496	47.67077	48.776333	52.01604	48.92658	70.25403	101.90107	92.70919	85.60962
1554627_a_at	119.97254	120.831024	161.42723	183.42928	332.88177	264.19888	230.82436	207.47098	175.64981	288.92654	170.95003	187.13318	227.11143	221.12747	244.81715	183.455	224.64839	165.78851	194.78407	194.36989
1554628_at	137.93488	44.081116	224.89973	299.62146	94.00203	73.75634	109.56677	131.56886	295.95798	33.483368	311.8873	233.91025	212.93637	76.04933	83.78573	164.1351	36.74545	31.549301	60.03735	14.542652
1554629_at	11.357212	11.121532	11.759513	13.664555	15.679695	18.546175	25.918047	11.890102	16.056791	11.078084	15.592257	13.664555	12.376857	19.980879	18.360434	11.860222	12.854753	9.124637	10.321553	8.805081
1554631_at	25.737495	23.495314	20.616482	21.364672	18.833576	20.924255	19.213865	23.72969	21.844883	22.905067	17.298922	18.794127	19.527983	21.26634	19.240747	19.733814	20.854168	22.363655	16.541344	21.26047
1554633_a_at	12.040649	9.341021	9.059371	9.403913	9.443436	8.979934	9.305828	9.341021	8.1428	9.7779455	8.357309	9.341021	8.776395	8.226325	9.563002	10.385206	9.754736	8.494263	9.144411	8.364095
1554634_at	7.6709485	8.441853	7.731238	7.908326	8.183885	7.6709485	7.6709485	7.4303026	7.2954645	7.145073	7.3425307	7.6709485	6.842995	7.6709485	8.284026	7.6324415	8.415931	7.2745543	7.070377	7.2745543
1554635_a_at	29.339664	25.426384	22.602884	24.853542	25.426384	35.359623	28.371607	31.964832	25.787943	23.518332	25.235157	22.911478	21.505518	25.518976	25.479763	22.267303	36.45382	21.373543	19.879744	21.592138
1554636_at	7.8884478	7.1380835	7.2507253	7.7064195	8.503442	7.760474	9.2954235	7.853238	9.550971	8.417105	8.39008	9.731576	8.220574	7.695653	8.330479	8.830544	8.560697	7.1893563	7.906729	7.1734214
1554637_a_at	24.676975	23.709803	24.37525	18.463398	18.786245	21.275267	17.966871	17.966871	17.959337	14.8103895	20.607834	14.979052	19.205814	17.459272	18.854652	17.966871	14.860167	17.437042	18.454672	23.542309
1554638_at	11.841994	15.991827	11.4193	12.779496	20.168905	12.919607	13.901551	13.276648	10.241033	15.367201	14.299713	12.676297	30.12098	9.488426	8.495126	13.276648	10.312867	20.23288	34.457832	37.207813
1554640_at	11.5348215	11.568733	13.785436	12.376857	14.217987	15.761008	25.965197	14.217987	13.37165	13.171277	15.240975	14.091341	14.657963	17.125675	13.584558	14.174329	16.176203	10.474629	10.346349	11.241823
1554641_a_at	35.92765	42.19385	31.733295	33.259434	40.733295	34.130833	33.997494	33.87415	31.929102	35.40412	29.3807	35.862404	35.05935	34.130833	34.002254	37.50315	36.11396	37.191715	37.59647	35.834866
1554642_at	31.58725	26.73129	29.96559	29.657194	24.433247	23.043175	23.208052	22.205128	22.91468	27.597046	23.636992	24.718407	23.043175	24.718407	24.718407	24.968466	25.24222	44.232536	35.871094	48.668972
1554643_at	11.731599	20.183014	11.731599	10.6186285	10.482934	13.241435	13.184174	12.035602	11.896758	11.350866	10.120061	9.996325	11.464084	12.669212	13.540949	10.44198	13.465445	11.446888	9.939976	11.549773
1554646_at	25.497574	25.74831	25.795155	23.779514	22.742348	20.504374	23.35125	22.345257	26.129055	23.19508	22.81559	23.036732	20.807577	23.049625	22.612366	23.19508	21.538614	20.836702	17.32635	28.486752
1554648_a_at	34.456852	31.057426	33.161964	27.919128	24.097422	26.652931	21.018074	37.143147	33.357224	25.323507	64.16057	40.16781	25.965189	20.865839	18.6841	64.39419	23.699867	17.751282	25.121185	17.59917
1554649_at	17.332811	21.006317	16.205626	19.91395	16.025396	14.621122	19.755894	17.700111	19.281132	24.804941	16.68144	18.48405	20.950598	18.48405	17.839224	25.579683	18.736408	16.124714	15.601609	15.195202
1554650_a_at	24.683884	23.653515	33.35723	28.292385	27.084888	23.653526	25.769922	24.293606	27.084888	28.746897	28.052147	27.523851	23.140017	27.084888	22.628178	27.62407	54.032032	29.124914	24.752716	36.143917
1554652_s_at	26.400757	26.858643	23.492037	17.412958	21.665451	25.860144	22.047369	23.51504	18.486639	24.628725	21.860155	24.460588	21.55367	24.249495	20.441412	23.266523	23.014196	26.671333	27.5159	30.420256
1554655_a_at	23.547945	28.654621	26.686491	22.783718	22.432901	23.802792	21.768675	23.72969	24.276642	23.023855	26.034264	22.587095	22.010426	24.358227	23.547945	22.143135	24.440086	21.2367	20.03528	21.523682
1554657_a_at	21.352736	29.053957	19.538918	25.669247	22.33901	22.86668	20.467152	22.988476	22.031973	21.759546	23.09801	18.915379	20.527325	21.352736	21.032782	19.645739	21.352736	19.212626	17.057756	19.985468
1554659_at	25.94342	24.505085	32.578384	39.131344	29.508318	28.272615	25.543957	27.397154	26.121756	30.09153	51.459126	38.571926	36.766018	30.09153	33.41323	32.47834	28.586596	24.19117	23.142681	24.747372
1554660_a_at	97.89129	41.02474	117.59805	69.725655	143.78244	87.54556	58.041218	149.62668	88.110306	119.53736	57.6047	103.26107	74.62753	60.739086	55.985092	86.54766	85.62105	98.263176	117.51459	99.92222
1554661_s_at	167.82439	73.23235	217.35754	155.1871	254.69705	166.88847	122.56634	223.23958	177.42667	273.74863	115.60937	207.15218	170.59189	135.2237	143.76242	186.1938	231.2442	230.81633	220.58943	181.54036
1554662_at	38.442734	34.88338	54.00183	66.2849	46.285152	52.432182	43.78631	53.096054	43.396294	51.459126	39.268345	53.603207	48.606167	47.657448	53.63317	47.68409	87.301155	22.774881	26.01269	25.904049
1554663_a_at	9.512334	8.97868	9.07585	7.919389	7.8116326	8.563088	8.911152	8.545154	9.07585	9.4460745	10.90598	9.485772	8.017418	9.428923	10.196744	11.252898	10.9702015	10.27177	7.5237556	8.936147
1554664_at	16.266916	16.04333	16.032122	14.381911	13.556102	14.883032	14.446396	14.488868	15.423158	14.756653	14.17631	15.092553	16.30562	15.867121	13.837569	15.965023	14.899683	12.713701	12.940012	15.418051
1554665_at	10.2682705	12.935878	10.21815	10.03974	10.611211	9.018935	11.1839	9.712553	8.776395	9.467228	10.964075	11.457679	8.75556	10.189621	9.269473	9.647596	9.838278	7.3903	7.7650805	7.287295
1554666_at	21.94589	24.104155	24.996395	21.571762	20.372942	22.031973	23.802786	20.854172	23.766216	24.344606	18.639748	28.34782	21.571762	22.417215	23.482187	18.538399	21.457468	26.83933	24.595154	24.826075
1554667_s_at	21.939758	27.884018	22.799646	22.994902	46.609806	44.732952	81.37312	26.0197	33.148037	33.148037	40.038864	27.160723	41.677956	87.43551	59.921005	30.133615	24.88483	12.475128	24.991444	13.866245
1554668_a_at	15.505314	19.332428	16.378727	15.416691	15.158106	13.723902	12.7242365	15.158106	13.845307	14.883029	14.771106	13.364173	15.158106	20.045227	13.3810005	14.515224	21.592884	16.08926	16.842472	18.286646
1554670_at	11.531596	12.653279	18.207073	14.561967	12.653279	13.186013	12.070983	12.653279	8.260897	11.640115	17.90168	13.561786	13.936576	11.293879	13.195233	13.700899	12.653279	7.542373	11.615809	8.234732
1554671_a_at	85.76484	69.317474	102.112656	89.63857	79.362144	85.5493	79.94116	120.25812	97.27744	107.368225	105.110794	116.40409	105.40511	87.44772	97.27744	145.74559	141.5884	77.27704	79.3539	81.480675
1554672_at	14.914276	14.997905	15.572652	13.658829	14.476724	13.165757	13.979508	12.283775	14.424197	14.629306	12.665669	14.549762	14.287727	13.721981	12.099707	12.797376	17.714968	10.942862	11.258461	11.613296
1554675_a_at	12.425403	11.246616	13.975599	12.83141	12.4427805	11.664548	10.615666	13.298941	11.970157	11.414512	11.41132	11.473703	10.544663	10.664749	11.160467	12.359569	11.936733	7.6735845	8.295567	8.754394
1554676_at	23.162674	24.746067	27.763445	27.016815	45.757595	44.745453	22.19271	38.9077	18.237642	42.51359	24.06376	29.462967	24.06376	22.251743	23.162674	27.833399	59.753746	47.456802	50.882168	134.53392
1554677_s_at	23.689919	21.463469	23.485474	20.75238	17.393503	20.375792	18.20453	21.212896	19.913956	21.46047	21.463469	21.707891	21.463469	17.451962	21.463469	24.74952	27.833385	16.366207	16.201696	15.429186
1554678_s_at	1532.0771	609.9589	1975.4124	1772.5754	2642.7927	1357.0046	1659.388	1753.8427	1337.6051	1698.5845	1509.9637	1977.8978	3078.662	1243.644	1007.53906	1081.8448	1037.4113	2721.4336	2372.1003	1986.6875
1554679_a_at	29.253668	18.447918	79.639984	43.293304	47.39171	61.775303	56.472477	47.292427	21.656378	54.47955	43.69461	37.346207	72.81381	41.358753	23.846092	20.199953	23.094776	124.77961	80.67902	162.63057
1554680_s_at	18.414417	17.04685	21.346766	16.728153	16.052309	17.342516	15.077793	16.164904	16.616274	17.405657	15.708218	15.520489	18.512506	18.15878	17.951807	16.280565	20.720497	20.425793	21.099989	27.151003
1554681_a_at	47.998432	44.446194	43.749588	44.533257	42.246983	31.292768	38.26578	37.545116	48.206886	33.00931	41.220207	32.38313	33.572433	31.627	32.646763	36.545662	44.95864	25.109411	24.826075	27.524849
1554683_a_at	33.217625	38.21232	30.154694	24.822287	24.219004	34.795692	25.090933	31.061768	29.582663	25.387308	26.515425	26.092545	27.728537	29.413584	27.385666	31.955902	36.204964	26.301498	28.425156	27.152966
1554685_a_at	52.20546	50.17337	47.564266	40.756073	43.890503	44.315918	35.528084	43.269096	53.62568	45.572445	37.845497	38.501896	43.810818	50.089275	44.315918	42.997738	81.10057	40.806984	38.7143	48.472687
1554686_at	12.027191	7.9637985	13.035723	11.633609	12.988428	9.968414	10.606764	13.210003	10.830017	15.902657	9.673255	10.830017	10.727551	8.870138	9.669201	9.715269	10.485867	9.49956	8.8567	10.50718
1554689_a_at	16.604658	20.219719	20.504374	15.743386	14.046109	18.419567	16.142315	17.722395	18.841476	19.634748	15.871555	16.493607	15.500975	16.162642	16.604658	16.348986	15.050414	13.874757	13.476089	12.94235
1554690_a_at	376.8805	173.96356	156.75696	92.580505	115.916885	202.37193	175.01259	121.47464	251.583	64.87312	100.7514	134.86502	86.87501	140.60216	208.54695	202.28722	76.72211	216.08325	163.07724	139.64043
1554691_a_at	198.1449	86.14938	115.6741	126.60682	90.83699	110.45892	61.43083	195.996	166.19012	87.96271	84.09088	129.39821	96.70797	65.71286	83.961624	133.23463	107.4283	110.96647	77.92667	88.88961
1554692_at	12.663899	15.429627	13.300802	16.056795	12.406306	12.37859	13.134499	13.0011425	13.171277	12.230656	14.55993	14.253812	13.77773	13.557997	13.154716	13.352968	13.388484	10.873589	8.512825	8.610445
1554694_at	16.050062	13.448511	11.749654	13.338042	11.355622	13.9346285	11.684137	13.454155	13.012052	12.863748	13.1492	13.733499	11.293879	14.269759	12.860147	13.928793	17.702589	12.029984	10.176593	10.952341
1554696_s_at	24.923122	23.383919	35.967846	32.175545	28.48686	35.822334	23.361038	27.654974	26.147327	26.548813	33.338596	28.875774	29.978165	28.48686	29.049877	25.469074	25.795149	35.058548	34.951187	33.69431
1554697_at	52.903404	39.921505	64.06198	77.2819	63.358402	51.315437	58.784336	89.751396	28.134634	136.07706	64.06198	87.81523	125.584366	60.26546	50.92954	32.193546	109.29147	151.80566	113.52599	156.44893
1554699_at	17.347359	13.48239	18.270819	16.10625	14.3980055	14.295717	15.627173	12.61266	14.436301	15.730187	14.33775	14.653864	16.314735	15.063044	14.172345	15.251634	14.928877	13.786431	13.626685	14.798315
1554700_at	7.2234106	7.4126635	7.290367	7.3404775	6.9180207	7.0725265	6.335679	6.731037	6.7103677	6.74611	6.89967	7.4719667	6.9180207	6.4491687	6.840125	7.112186	7.1720924	6.412902	5.667811	6.3121214
1554701_a_at	48.830902	58.907745	48.395966	50.702168	48.395966	40.274624	62.295628	52.63046	45.26134	53.948994	35.717327	38.507267	39.093063	47.3321	55.774193	45.706436	50.53943	64.02909	89.85704	68.696465
1554702_at	10.513756	11.130867	11.235615	11.221485	12.528312	11.968488	9.4197035	10.626057	13.399718	13.882133	11.473709	10.754581	12.16756	13.341773	12.092944	11.968488	12.912393	6.972711	10.790925	12.576597
1554703_at	25.157661	28.18187	42.329746	80.862816	30.562115	30.34924	25.586838	48.484016	21.786942	48.40273	53.610695	53.401253	98.30273	30.553577	37.08089	294.63705	34.883366	42.912754	37.049057	25.284866
1554704_at	22.155514	29.802656	33.07398	47.391697	22.261072	25.777122	43.81693	34.17381	27.736286	25.49758	27.084888	39.109463	24.368439	27.736286	28.586596	26.982845	30.759283	8.613088	8.477424	9.646361
1554705_at	31.888971	31.257805	36.154408	28.762987	25.572542	37.840237	28.0757	32.61485	35.543003	36.179688	27.523846	29.163834	28.213413	34.346233	31.161816	34.26472	39.994137	28.971884	26.276834	33.819775
1554706_at	10.386658	9.054308	7.954899	8.182739	8.006219	7.862028	8.379538	7.3036284	8.73722	8.898705	8.099657	8.182739	8.414753	7.2405987	7.435497	8.99124	7.5739803	6.60071	5.6276646	6.8630095
1554707_at	11.0440645	13.548525	15.9093275	14.214015	13.015692	15.33072	15.272968	15.084117	16.173943	11.752937	16.71412	13.010238	11.780902	13.700899	10.672207	14.717511	13.700899	9.039108	11.40072	9.316257
1554708_s_at	36.941196	32.678738	34.878498	26.34546	17.931746	27.977741	26.94516	33.408585	45.719223	29.5496	22.432896	31.751064	26.504307	21.698793	24.344606	48.24061	31.262165	20.599733	19.573683	26.886814
1554710_at	14.858083	13.804719	13.858862	15.2943325	14.7031145	14.359812	14.359812	11.743084	12.0457	19.574457	10.819425	12.28206	14.381911	15.976184	17.378912	15.128468	19.93345	12.697198	11.199309	11.617485
1554711_at	21.296093	20.622238	21.79303	18.770496	19.736576	18.401552	18.161318	20.171732	19.800138	20.307547	20.941814	16.632545	17.896679	18.718088	16.523613	18.151167	20.129469	19.575092	20.571512	20.732094
1554712_a_at	15.798506	22.818777	23.769537	20.86875	17.894175	18.77049	16.45216	15.871559	17.352207	17.352207	18.859926	16.939945	19.184341	13.849183	14.444371	14.966489	15.405918	13.784821	10.557823	12.668943
1554714_at	18.024733	15.5422	16.081507	15.153864	13.783506	13.787362	14.837324	14.956031	14.787628	16.609303	14.738099	12.143765	13.248839	15.410227	14.004935	15.105221	17.821774	14.62052	13.7209215	14.62052
1554715_at	9.854795	12.359569	11.025554	9.694917	9.273361	11.943415	10.4653635	9.71391	10.4653635	11.005536	10.181078	10.787707	10.232449	11.893428	10.072073	9.869962	10.4653635	9.17614	9.385767	9.768602
1554716_s_at	14.194157	21.592884	15.08201	15.572652	12.718901	13.07588	13.274796	17.347359	12.681618	16.565248	15.827245	14.643631	15.0063	15.697241	15.08201	12.359569	16.961275	11.462591	10.992325	11.200115
1554717_a_at	109.062515	33.38523	72.59021	49.428444	43.94578	54.64735	159.36429	105.36089	61.775303	27.612492	40.551483	53.431118	45.91136	77.43329	80.16497	63.190285	22.549236	32.893677	20.109514	28.219238
1554719_at	42.722122	38.669106	39.21897	36.88443	45.45157	28.758955	26.772429	32.175552	50.250587	143.22086	29.504189	39.21897	45.4325	26.611982	28.005129	44.633003	90.431435	42.460712	52.27182	32.895172
1554721_a_at	155.31732	211.80826	179.19655	168.9306	157.98898	145.62332	174.98805	135.37506	130.94487	174.98805	162.71869	175.9693	159.25293	211.7195	216.44789	221.8706	188.18254	137.0004	171.82405	171.32875
1554722_at	9.752008	11.976851	11.141764	10.535826	9.885149	9.189475	8.885029	10.738053	11.57035	11.646625	9.923919	9.975383	10.772635	11.341342	10.772635	13.182329	14.414118	7.2590833	7.945766	7.3992405
1554723_x_at	8.765358	8.44303	7.1022496	6.987027	8.638841	7.206264	6.683217	7.600496	8.207943	7.5644555	7.7247562	7.6463203	7.0923276	7.458399	7.382671	7.5285864	6.671083	6.130973	5.67702	5.9593225
1554724_at	8.731116	9.122918	7.7431383	7.4688334	9.572364	8.182739	8.134834	8.053366	8.716482	9.792994	9.805321	9.463261	8.54635	8.501068	8.121198	8.495128	8.293297	6.612153	6.8699474	7.6785717
1554725_at	10.145557	10.081933	10.7290535	9.05684	7.4730124	8.687285	10.961009	9.987944	9.754736	9.556319	9.791626	11.851939	9.000041	10.093215	9.996325	9.457969	11.736523	7.2517548	8.1496	6.8003983
1554726_at	10.947225	9.925305	10.985552	10.947225	15.352172	10.430311	12.870938	13.907386	11.196412	9.871341	11.071892	11.6596575	11.7168455	9.476496	9.003817	9.307131	9.87272	7.8059564	10.037287	9.844676
1554728_at	11.249757	12.806318	15.789675	17.311018	13.081362	11.878471	12.826034	11.646625	10.327293	11.671074	12.409777	13.198924	14.922617	12.196507	12.885339	11.238754	11.320754	12.770252	12.454896	12.167064
1554730_at	19.335125	22.498848	28.85965	19.778011	17.772022	21.147758	18.380983	19.008154	15.172941	25.81318	17.635899	18.339914	21.589869	17.517952	20.484325	19.778011	29.92373	32.730892	29.597378	29.576046
1554732_at	14.903848	16.264639	19.300014	18.783617	15.128468	13.472969	14.291717	14.818672	16.537483	17.986973	16.590738	15.360758	15.962793	13.868553	15.507477	12.2649	18.08278	15.704402	16.80484	16.717154
1554733_at	6.498038	7.505469	7.505469	7.6506	7.903906	6.5363035	6.3970885	6.613512	7.069562	7.7865562	7.4876547	7.2335157	7.674168	7.9349055	7.1291094	9.166383	7.5866985	6.5762267	5.6788654	5.671084
1554735_a_at	42.626667	39.21897	39.90474	39.36729	39.21897	43.311455	37.91436	41.410812	36.255615	44.514595	33.855232	36.1746	31.503458	40.460876	42.252895	39.21897	41.70711	35.23992	33.474987	36.455654
1554736_at	12.813486	12.952161	18.235094	13.019332	12.057492	10.896837	10.591943	12.856551	13.08319	13.806654	12.278625	13.961927	12.7242365	13.33245	13.550418	16.824303	12.899757	9.913291	10.042539	9.075219
1554737_at	13.567477	9.101262	11.4929695	11.56065	10.741057	10.854269	10.741057	10.328739	11.976854	12.065921	10.347526	10.373598	10.252493	10.015906	10.135635	10.741057	11.278103	13.738014	14.225043	13.420529
1554739_at	12.568656	16.600012	11.623852	10.399731	9.801211	10.974811	12.66213	9.524311	12.561631	10.95488	12.287209	12.663899	10.141303	12.099707	11.438469	11.96514	10.302779	7.4404674	6.789364	7.642635
1554740_a_at	47.35857	87.95038	35.7373	34.11653	25.341215	46.661964	58.546474	36.0837	45.61707	28.130695	65.65773	49.921505	29.982355	73.67395	65.09111	34.298256	35.26581	18.040232	15.210295	21.29253
1554741_s_at	36.23029	56.95612	44.111942	60.408886	316.85352	281.2353	843.28357	53.081223	65.575195	41.602287	108.015564	54.25912	58.817196	1039.7349	633.86536	55.696297	16.70712	41.45403	18.739866	18.511368
1554742_at	7.91607	10.415738	7.2466745	7.91607	8.456026	7.79745	7.799631	7.2893486	7.90501	7.937123	8.479702	7.7388067	8.612313	7.1680846	6.430264	7.856536	7.7420545	6.3057475	6.4747477	5.8247557
1554743_x_at	11.6874	16.871405	12.297519	13.5333805	12.790219	12.756294	13.171273	11.528369	12.826034	13.712392	14.223948	13.766172	12.758077	11.682497	11.718483	14.705169	15.522661	7.6996555	7.6996555	7.438589
1554744_at	8.888758	8.664243	9.378966	10.870974	9.011375	9.046717	9.836903	8.844137	8.064632	9.802581	8.268986	9.125469	9.125469	9.45136	8.286344	7.731238	11.605993	7.2745543	6.425409	8.354293
1554745_at	19.200443	21.439478	21.571762	21.850994	18.817787	19.042728	19.200443	18.085308	19.681467	18.605902	19.373	17.073088	19.200443	19.240747	18.401548	18.496977	21.823515	18.553158	14.362226	12.174526
1554747_a_at	108.30288	115.787285	144.06422	141.01549	252.11115	217.35774	215.99455	154.23544	129.05492	310.66885	146.11272	106.08512	371.44058	188.23514	137.47287	145.07468	123.65063	299.04184	242.04955	212.20859
1554748_at	54.961468	51.646503	59.52028	57.765995	48.395966	49.58069	49.400806	55.478683	43.651867	45.217075	48.395966	42.829758	47.750805	48.66055	41.03048	48.395966	39.615715	58.68161	69.14654	61.951885
1554749_s_at	66.51692	49.24222	61.130993	44.260185	56.228256	53.62568	47.54431	53.62568	46.642387	51.480686	53.62568	50.15934	39.610184	53.62568	55.688465	56.884464	69.52125	73.482315	55.296974	71.381226
1554751_at	8.189605	9.128019	8.175879	8.029757	8.394779	7.5159693	8.075913	8.793587	8.029757	8.086081	7.3138466	5.8708954	7.235539	8.417105	9.5363	7.624975	7.3138456	6.8001523	6.909972	7.1344433
1554752_a_at	28.316126	37.66605	32.628513	30.268732	23.557823	26.275576	20.933033	34.77624	28.35178	31.657969	24.26645	26.866156	28.634598	29.823503	28.35178	36.392708	42.164387	24.145384	22.209654	31.742853
1554755_a_at	10.311424	12.912389	17.682796	14.210037	13.323133	11.752937	11.860222	12.688706	12.688706	11.8801365	11.7398	14.678467	12.623244	12.759859	10.870968	11.078084	13.5636835	15.53616	16.549997	16.634417
1554757_a_at	15.494479	14.682579	17.340086	15.128468	15.494479	22.917892	14.970675	24.996414	15.153871	17.106537	13.540953	14.703117	15.878221	15.809553	16.317022	16.000774	16.523617	23.06017	18.405138	22.458258
1554758_a_at	17.347359	17.569462	15.016793	13.822104	15.322162	13.741182	14.501033	16.253277	15.884884	15.016793	12.270054	13.440994	13.816309	15.706023	14.733985	15.706023	18.598114	12.768411	10.649933	10.971922
1554759_at	38.223026	33.43193	43.22073	40.5912	32.628513	36.571228	34.747086	35.90256	29.590937	39.765533	27.290134	34.13562	28.642607	42.35344	40.48918	42.35344	42.79985	49.292824	45.78989	57.422817
1554761_a_at	15.305027	15.60534	14.006892	14.719568	18.143555	14.555861	14.928877	16.251003	15.568301	14.928877	14.363829	11.076536	13.961927	14.375881	15.027291	15.115777	20.188658	9.471838	10.835991	9.6026
1554762_a_at	77.791306	99.28328	75.83706	81.92101	65.72201	75.498505	84.85842	73.08918	61.559765	126.535965	63.67803	80.07534	82.25376	103.78204	105.59683	105.84804	82.03562	122.79653	96.04607	77.38729
1554763_at	12.323336	13.588357	12.167557	12.888943	11.674338	12.247767	11.986901	11.53966	13.439113	14.750465	11.8072815	11.531593	11.855248	13.993194	12.247767	14.715452	13.241435	12.372924	11.038032	14.652212
1554764_a_at	7.772419	6.7905827	6.1696086	6.4347596	6.735745	5.9468894	6.4726524	6.90546	6.9296365	6.756492	7.256812	6.9296365	6.9296365	7.684903	7.5433373	7.518068	7.90501	5.430089	6.1451483	6.2713723
1554765_a_at	13.291508	15.655598	12.706459	14.874717	13.086849	13.556106	10.872492	11.509051	13.317547	12.441045	12.477624	12.213574	12.870938	12.843975	12.870938	12.979351	13.410962	10.2012205	10.469711	11.307309
1554766_s_at	11.609237	12.586238	17.42757	13.73926	13.119818	14.758715	14.1387005	14.460535	14.555865	14.002975	12.959407	13.493707	13.371647	13.284076	13.493707	13.99319	13.493707	10.3753195	10.938119	9.604331
1554767_s_at	10.025713	11.494578	15.856036	12.727792	14.835256	13.1602335	16.632542	11.930064	11.729958	10.85275	18.019693	13.140012	16.674446	12.512557	11.6596575	12.20845	10.434684	9.826219	10.697687	10.414329
1554768_a_at	19.789066	23.752928	18.634531	17.92171	22.599726	22.815578	19.530716	20.276337	19.789066	19.530716	18.21725	15.816181	18.286144	18.370705	19.98926	16.482084	18.600704	17.938326	20.71826	18.354738
1554769_at	9.035339	13.407212	9.463256	9.571024	9.863062	8.620745	12.14037	8.032002	9.021458	9.428923	14.87887	9.082196	9.790256	9.98515	8.793587	10.529937	10.930403	8.265243	10.287164	10.094125
1554770_x_at	9.4592905	11.774318	10.474145	9.569687	8.764133	8.90866	10.6558075	9.089819	8.446574	9.487101	15.322154	7.7323184	10.40846	10.201024	10.538773	10.069257	9.243592	7.927582	9.000382	6.92245
1554771_at	21.088709	29.180128	19.764185	37.3462	21.623085	16.248724	53.222366	26.671562	15.213298	28.213392	38.23904	42.418602	35.46357	42.561165	40.967422	25.422821	23.88946	18.415764	16.691832	13.291134
1554772_at	10.3823	11.078084	11.667808	14.055931	9.23584	9.847906	9.443436	9.847906	9.149736	15.105221	9.19976	8.815743	9.694917	8.760457	9.7984705	9.847906	9.070776	9.121674	8.650772	10.442175
1554773_at	28.558638	22.527178	20.507248	20.714703	24.033504	21.924433	22.735989	18.35274	20.746582	22.761436	20.775608	19.786303	17.403227	20.527325	19.786306	24.628725	21.112309	19.187685	15.998955	18.249739
1554774_at	18.736412	23.237274	13.858862	13.944373	12.319889	15.703825	13.833699	11.259199	18.278482	13.015695	15.311447	17.608799	13.886012	14.47672	12.475878	15.553072	14.653868	12.086991	14.164606	16.911291
1554776_at	8.977421	9.351472	9.428923	10.36055	8.56309	9.428923	8.731114	9.239717	9.428923	9.692205	8.886271	9.613933	10.086164	8.235529	8.894971	9.615278	8.7899	11.678849	9.243268	11.777021
1554777_at	13.319407	13.993194	11.188588	11.785847	10.2654	11.622228	10.679667	12.502067	12.3561125	10.715558	11.614106	11.076533	11.204242	9.950312	10.439063	12.870935	9.35278	9.075382	9.342854	10.540977
1554778_at	8.247048	7.621778	10.9242935	10.434686	7.9771714	8.040991	7.568688	7.46779	6.942241	6.700057	9.635467	10.376497	10.411371	8.011817	8.535602	7.9016976	6.914153	5.85399	6.626483	6.5296464
1554779_s_at	48.15301	16.916283	153.35388	116.50171	28.908089	83.16725	43.664047	37.070522	22.921083	19.81952	100.16159	55.022957	85.71684	47.851036	60.198112	52.154366	25.55109	21.726557	19.498962	18.250395
1554780_a_at	41.76544	25.101446	44.36549	37.00321	36.66848	39.21897	36.39272	38.362198	31.28839	34.57265	36.66848	37.766205	38.20698	33.722954	33.66643	36.489506	40.472183	23.834208	24.817127	24.380445
1554781_at	11.107546	11.047153	18.915375	12.258044	9.006334	10.00611	6.8516107	10.787707	8.922371	8.399474	40.955986	14.9497595	21.14184	8.245896	9.201049	8.197624	9.892061	7.9966745	8.6653	9.462101
1554782_at	33.2641	33.642902	22.10601	17.500814	22.988476	22.921083	22.57446	21.665445	22.988476	22.988476	17.43001	19.875023	20.330265	31.529886	24.320791	24.252882	34.514694	20.850996	21.175493	20.368391
1554783_s_at	12.836796	12.930457	12.342303	13.651194	12.02383	12.770569	12.530063	13.700899	12.607375	15.60534	13.597863	11.554188	11.807286	12.607375	10.657299	10.568279	14.152549	14.7173815	12.758046	12.041282
1554784_at	12.138671	11.891764	12.138671	11.246611	11.460881	12.220402	36.7403	12.306112	11.913397	11.75458	10.070663	10.820934	10.074887	18.085308	17.113707	12.138674	11.928394	9.01533	9.211968	9.086525
1554785_at	10.219578	8.352636	8.314191	8.352636	8.98747	8.052238	8.892486	7.9649134	7.812724	8.53799	7.382673	8.035372	7.9116435	8.135973	8.174736	9.264292	9.325364	7.6558843	9.189975	8.101517
1554786_at	8.783759	10.6632595	8.797277	9.35278	7.471968	8.59187	8.712828	9.013894	8.395952	9.723421	8.797277	8.376024	9.5951395	8.069143	8.640052	8.982448	9.037867	8.039057	6.5212903	8.4677925
1554787_at	23.769543	17.859192	18.783627	17.386206	17.204868	17.859192	17.255451	18.502151	18.296385	19.872242	17.58174	19.797373	16.99213	16.546732	15.128468	17.859192	27.51615	13.758849	14.108751	18.603104
1554789_a_at	36.357136	77.2927	15.583542	14.412104	16.655811	27.954277	57.709503	20.006039	38.696148	11.0641575	18.037336	18.859926	12.418457	30.699146	37.070522	31.675697	17.296509	14.238908	11.809361	10.750311
1554790_at	10.599352	14.053967	12.925033	12.988428	10.756082	12.356115	12.988428	14.889275	12.470647	15.275105	12.660361	13.171277	14.889275	12.988428	14.76078	13.841436	12.988428	17.786222	14.292957	19.244537
1554791_a_at	22.451715	23.912836	23.983154	27.339758	19.23268	29.025528	26.33073	21.985807	23.58088	24.30039	27.806166	22.2704	25.55109	33.431923	36.520123	19.85002	28.650604	16.834885	13.978775	13.259524
1554793_at	8.199915	7.2537684	7.4188833	7.261884	7.7031884	7.294444	7.144073	7.206264	8.640047	8.492752	7.0114903	7.2649336	6.968494	7.119149	6.968494	7.1811223	6.7621617	5.8363247	5.8448606	5.2421894
1554794_a_at	20.017227	11.767734	19.364882	16.194302	16.980253	15.50314	13.67411	17.934246	18.406696	17.974407	15.568297	17.635899	13.548522	14.190187	12.649744	17.979431	15.546551	7.832195	12.107065	10.05142
1554795_a_at	26.623138	22.31404	26.623138	30.699146	25.795149	35.8875	52.97002	26.363878	21.976599	24.259666	21.239607	20.842506	29.15567	48.715004	44.210735	23.84275	21.793036	43.359455	42.418602	27.10158
1554796_at	22.65983	20.871672	21.508518	23.73965	25.094439	22.124565	22.164806	22.65983	21.79607	29.274109	21.909107	24.97544	20.80467	24.608076	23.959694	22.65983	24.645948	21.644396	25.379477	30.569906
1554797_at	9.001299	8.376022	8.661818	8.606296	8.944852	8.387739	8.434775	8.193043	9.95727	8.165597	7.0399733	8.028637	8.756785	8.020784	10.124303	8.083819	8.106453	7.603581	6.9258237	8.451159
1554798_at	32.953983	23.986506	26.118093	26.238853	17.859192	24.453754	21.565735	20.341646	26.686491	25.217527	22.786901	21.009256	23.331676	24.073854	24.98243	26.183908	24.033504	23.229692	21.464733	20.787886
1554800_at	23.305586	21.87544	18.870478	14.989519	17.085018	17.819283	14.430241	16.958902	17.702583	17.864182	14.347766	15.8139715	17.077856	22.152407	16.221495	27.666574	31.472641	19.076197	15.234182	18.700014
1554801_at	11.968488	14.12685	10.970206	13.847245	14.050038	13.345505	11.960124	11.738163	11.631981	12.0036745	10.4653635	12.380319	13.345505	14.494946	13.80858	15.414541	17.68033	11.889309	10.649933	11.937026
1554803_s_at	47.39832	39.982933	34.24077	39.982933	36.555893	38.80993	43.70681	36.601913	33.657032	39.982933	39.793343	39.982933	36.868958	43.70681	44.353092	35.87245	48.409515	47.75916	35.325844	36.782665
1554804_a_at	155.29555	148.23189	193.19398	189.66154	123.46056	148.5639	137.85774	132.25114	132.34355	158.23204	154.94864	143.16084	153.74025	181.21179	139.52515	150.71841	172.92093	91.47966	83.57389	94.070496
1554805_at	26.140017	30.438465	30.179996	21.242569	23.396992	27.720776	20.66264	31.12262	23.007767	27.024364	21.662418	23.318624	22.599722	22.211338	24.337793	27.232956	29.05395	16.690327	12.959407	15.908576
1554806_a_at	214.01088	447.40326	154.862	120.32535	222.61635	349.91687	301.72314	206.37172	375.25064	171.1892	284.0404	272.37445	157.0641	277.02106	324.1111	221.80862	143.72226	145.69327	185.03867	166.50194
1554807_a_at	52.873825	29.79433	63.695824	53.535793	116.59947	67.66113	104.13082	66.54484	72.367294	66.05359	55.478683	52.09608	99.44997	75.69933	63.34949	49.782112	40.449554	61.853622	59.473522	37.567314
1554808_at	15.507481	14.580303	13.055784	12.740255	11.761156	9.987944	11.123089	11.918397	11.627106	10.591946	11.240328	10.883136	12.540577	10.617147	10.266836	13.72774	12.044015	10.969746	11.042814	10.977265
1554809_at	218.02728	184.87111	165.5179	153.09685	122.446526	160.66185	144.56871	181.84654	128.04866	160.66185	148.95894	141.5292	135.56451	175.11058	144.40707	197.09497	202.51364	108.947075	121.08278	96.91284
1554810_at	11.276525	20.481459	13.282223	12.977538	11.866855	14.76078	15.071471	14.206067	17.43001	12.999327	13.017513	12.477621	11.475309	10.118645	12.470644	12.49857	12.28034	10.563063	9.754864	12.124992
1554812_at	9.923919	16.271461	14.245835	15.546547	12.082802	10.875528	12.7616415	11.588157	11.205807	12.619714	12.082802	10.626054	17.020655	13.191544	12.082802	10.690123	13.702817	13.724386	12.3065815	11.783397
1554813_at	13.697074	12.82962	12.82962	13.983415	13.197081	11.651512	12.176065	13.13267	11.583301	13.010238	11.728319	13.187861	12.544085	11.762805	12.32506	13.1731205	14.099229	8.829739	9.84006	11.406277
1554814_at	64.10675	64.71003	62.008896	62.59243	63.87415	65.0365	66.73114	62.969807	63.63353	62.008896	56.16539	61.079712	67.52882	62.008896	53.91885	58.726818	54.72378	52.899345	49.158714	56.386963
1554816_at	14.377893	12.665669	9.138234	10.179656	10.079116	9.9712	11.254476	11.040979	14.793835	10.774143	10.893792	11.202677	10.893792	9.580398	10.854269	14.8103895	10.491731	7.650363	8.000427	9.200011
1554818_s_at	10.994773	13.876312	15.0042	14.860167	13.397849	13.584561	14.707223	14.795902	18.608505	14.287727	12.912386	13.723902	12.630309	15.166583	14.287727	16.693106	17.839228	10.725516	10.521978	12.594991
1554819_a_at	85.227	100.77961	88.815254	101.984245	91.37185	96.12836	78.238525	86.777916	91.00217	91.60205	80.70473	75.94312	90.520004	90.520004	84.07905	95.16562	90.64665	50.539093	48.22322	48.726944
1554820_at	7.6367097	6.7131815	7.6132584	7.6773853	6.868871	6.970443	7.497079	6.9170527	6.9451528	8.5129595	7.5771556	7.9816303	7.6688037	8.106453	6.5738754	7.1550684	7.4521456	5.946007	6.4747477	6.649957
1554821_a_at	44.920948	26.286596	46.7599	34.13084	37.070522	30.31956	38.164284	53.408714	43.396294	57.476017	42.90768	33.305984	43.184483	33.931038	29.92373	37.16913	23.6403	117.31549	105.557365	106.71775
1554822_at	11.030181	10.081933	9.9280815	9.951704	7.9727144	9.006334	9.237135	9.647596	9.647596	9.709837	7.8411746	9.647596	9.091089	8.89373	9.3960285	10.528465	10.910558	7.877256	7.66307	8.298561
1554824_at	17.094578	20.347324	22.4737	31.49465	19.262274	23.670055	35.58276	19.81952	18.915369	19.267666	20.432837	21.783892	22.857094	23.561108	25.56538	23.488754	20.734982	26.68001	25.809347	24.23179
1554825_at	16.800802	14.966489	15.02939	17.068314	14.67437	12.022148	14.860167	18.332224	13.825964	15.02939	14.559937	16.228306	15.869342	14.824892	14.116979	15.243105	16.805498	10.842247	10.092486	12.258276
1554826_at	24.836182	26.948925	34.495403	33.13879	28.443094	26.667843	24.714952	26.600824	26.667843	27.43549	23.97981	26.041533	29.71531	23.023855	26.667843	25.38376	42.323845	22.403221	21.03386	23.736368
1554827_a_at	36.499702	33.152676	34.452023	34.341427	34.68884	33.166584	31.525488	32.085693	31.105217	35.093674	33.06474	35.488354	36.683853	36.632618	33.841026	35.697353	52.992226	61.037785	67.454834	70.4092
1554828_at	10.67967	10.443441	11.274954	10.550569	12.0794325	11.976857	11.609242	11.118428	10.88162	11.368333	9.439478	10.559422	9.70848	13.440994	12.905175	9.612595	11.90841	9.765426	11.680954	13.564385
1554830_a_at	16.911541	12.468893	13.407203	16.470558	14.233888	14.35579	12.860138	14.872622	15.851591	12.8349905	18.311733	11.635225	14.1209135	17.645744	13.232172	13.5788555	13.506909	11.72868	16.259087	15.362805
1554831_x_at	8.729893	9.184341	8.263206	7.7150455	8.263206	8.292136	8.437133	7.3992033	7.319981	8.245894	7.6816792	7.8829374	8.263206	9.373722	8.437133	7.56657	7.6709485	6.5550227	5.9966393	6.5997596
1554833_at	82.43796	26.990398	63.411537	40.84734	25.834846	32.256622	17.576832	25.834846	90.71008	19.791845	41.030487	70.79626	27.370373	22.448584	17.576832	57.50014	20.390041	14.192231	12.015672	18.371964
1554834_a_at	41.49193	35.81231	51.050694	60.68819	69.404724	45.956318	44.297325	54.411037	44.47106	43.36597	34.351025	36.96702	40.64796	50.638416	48.531445	54.115185	72.60039	33.176777	34.074562	44.791447
1554835_a_at	106.263176	48.220383	107.72906	87.06955	52.512863	78.74323	61.568394	131.38506	146.39893	91.69177	76.89392	101.50065	97.87761	44.795536	62.583717	60.688164	109.93504	72.02016	78.18713	75.21794
1554836_at	16.009727	17.378916	16.041088	16.958902	14.920529	15.25163	19.170944	15.065151	12.827828	15.553072	15.553072	14.993715	15.196296	19.192394	14.081501	13.905439	15.553072	13.616367	12.827981	15.214683
1554837_a_at	24.801476	18.639748	25.122526	22.612366	19.659477	17.781958	19.435394	19.141487	22.130753	21.19511	19.536188	20.452839	20.129478	16.01196	15.481481	17.781958	22.10601	19.901274	14.30947	13.907592
1554839_at	25.976088	22.710573	20.682873	28.980934	25.88907	21.729153	23.136784	23.643593	26.82112	25.412167	23.318624	24.235939	23.703173	23.097992	26.66038	25.795137	25.543951	37.087185	40.461678	36.080723
1554840_at	33.138775	21.25743	26.30866	23.413359	18.671043	19.157549	20.09012	22.461143	27.685928	22.732811	23.899487	23.58088	25.44772	19.435394	21.388586	25.654898	24.327595	12.233974	11.80723	13.589368
1554841_at	14.042185	12.628539	12.3181715	11.812234	14.507108	12.186282	11.104438	15.46634	14.267766	11.183897	12.558119	13.241431	13.655005	10.15833	10.763601	13.843367	11.573584	14.48923	17.896948	13.038439
1554842_at	46.039917	54.808025	94.67458	64.61962	56.42513	53.72323	57.733723	51.841805	55.813194	47.160362	49.726467	46.99584	46.19464	58.374897	50.482937	53.259598	62.008896	13.363268	13.294493	12.347056
1554844_at	8.471409	7.5888186	8.335138	8.220576	8.308383	8.417105	7.0715384	8.61954	9.044187	9.149741	7.776766	8.040991	7.674168	8.034249	7.9526744	7.3312497	8.428884	7.239466	7.981541	8.364396
1554846_at	8.67636	8.367828	9.2954235	8.70187	7.6345744	8.249355	9.058104	9.029026	9.657042	10.05238	8.301415	8.459573	9.230678	8.67636	8.608696	8.185026	8.222874	8.296615	7.5484986	8.267478
1554847_at	23.149723	21.550665	23.13679	20.222553	21.388586	22.643995	18.166393	19.383839	22.276638	24.853542	22.517727	21.707886	20.435696	19.978083	16.956533	19.568983	24.888308	18.946892	18.37063	18.567884
1554849_at	20.464287	18.03229	17.727356	17.83424	17.727356	15.878217	15.362907	19.697987	18.054995	16.500532	17.727356	17.921719	14.783501	16.00525	17.727356	21.857105	17.540005	17.67331	20.580784	21.523682
1554850_at	21.388586	36.64799	23.078644	21.469473	21.382605	22.783712	18.268261	19.291927	23.58088	23.312105	21.260393	23.58088	20.544544	22.783712	19.189707	20.301867	20.395744	17.8634	15.655743	17.494707
1554852_a_at	24.877878	28.08354	18.997526	18.252945	14.643631	18.247845	17.859192	20.381487	20.668419	16.438366	15.664352	17.238567	17.192846	20.098543	19.000181	20.889185	21.451468	13.595746	15.244355	13.007895
[truncated: 10,754,564 more chars]
