# Supplementary material for: Transcriptomes of human prostate cells
Source: BMC Genomics. 2006 Apr 25;7:92. doi: 10.1186/1471-2164-7-92 (PMC1553448; doi:10.1186/1471-2164-7-92)
Supplement: Additional file 2 — Genes detected in sorted cells but not whole tissue Column titles indicate the following: probeset-Affymetrix probeset ID, gene_symbol-HUGO gene name, public_ID-genebank ID of sequence used to make the probeset. Column titles CD104, CD49a, CD31, CD26, and Prostate indicate sample name. Expression levels are indicated by fluorescent signal intensity. [file 1471-2164-7-92-S2.xls]

## Sheet: Table_S1_expr_sorts_not_prostat
probeset	gene_symbol	Public_ID	CD104	CD49a	CD31	CD26	Prostate
1053_at	RFC2	M87338	64	60	70	59	29
1405_i_at	CCL5	M21121	19	62	248	82	49
200052_s_at	ILF2	NM_004515	1713	1034	1958	1283	33
200056_s_at	C1D	NM_006333	435	416	326	496	20
200069_at	---	AI656011	556	528	535	420	48
200071_at	SMNDC1	BF224259	1460	984	1810	1013	44
200597_at	EIF3S10	AI123320	196	142	96	240	29
200602_at	APP	NM_000484	2466	1971	2902	1372	46
200658_s_at	PHB	AL560017	382	346	400	505	44
200671_s_at	SPTBN1	N92501	74	96	91	68	37
200685_at	SFRS11	AU146237	274	208	222	207	13
200688_at	SF3B3	D13642	69	73	79	70	43
200690_at	HSPA9B	AA927701	451	419	373	423	43
200729_s_at	ACTR2	NM_005722	486	425	872	394	44
200730_s_at	PTP4A1	BF576710	338	383	327	298	30
200731_s_at	PTP4A1	AW165960	499	521	476	553	43
200733_s_at	PTP4A1	U48296	1128	941	951	992	15
200749_at	RAN	BF112006	813	954	810	1176	45
200751_s_at	HNRPC	BE898861	595	424	831	423	16
200798_x_at	MCL1	NM_021960	1715	2085	1911	2148	45
200821_at	LAMP2	NM_013995	1013	934	758	861	21
200835_s_at	MAP4	AI553791	105	157	110	98	43
200864_s_at	RAB11A	NM_004663	559	393	539	663	18
200889_s_at	SSR1	AI016620	191	190	509	237	36
200890_s_at	SSR1	AW006345	115	131	207	167	32
200892_s_at	SFRS10	BC000451	2254	1834	1888	2189	38
200908_s_at	---	BC005354	70	80	102	76	34
200935_at	CALR	NM_004343	50	47	56	60	43
200979_at	PDHA1	BF739979	37	62	33	41	44
200994_at	IPO7	BG291787	1599	1142	1165	1310	35
200995_at	IPO7	AI741392	919	607	697	754	23
201001_s_at	Kua-UEV /// UBE2V1	BG164064	374	374	485	354	49
201016_at	EIF1AX	BE542684	736	690	555	543	14
201017_at	EIF1AX	BG149698	1047	604	618	827	48
201014_s_at	PAICS	NM_006452	280	181	158	210	23
201025_at	EIF5B	AB018284	76	85	111	96	44
201026_at	---	AB018284	48	44	48	66	21
201027_s_at	EIF5B	NM_015904	260	222	325	251	41
201038_s_at	ANP32A	T67821	245	202	213	288	45
201053_s_at	PSMF1	NM_006814	331	331	376	435	28
201075_s_at	SMARCC1	NM_003074	91	69	86	87	43
201083_s_at	BCLAF1	AA740754	404	388	353	439	11
201088_at	KPNA2	NM_002266	2975	3091	3516	2230	46
201091_s_at	CBX3	BE748755	1371	1290	1706	836	29
201109_s_at	THBS1	AV726673	494	1128	612	358	27
201110_s_at	THBS1	NM_003246	889	1861	878	669	26
201111_at	CSE1L	AF053641	445	476	421	416	35
201132_at	HNRPH2	NM_019597	691	520	671	680	25
201139_s_at	SSB	NM_003142	735	780	625	718	29
201141_at	GPNMB	NM_002510	40	583	159	36	44
201143_s_at	EIF2S1	BC002513	491	385	538	445	34
201147_s_at	TIMP3	BF347089	404	675	305	121	45
201151_s_at	MBNL1	BF512200	182	197	210	71	15
201169_s_at	BHLHB2	BG326045	245	404	137	143	44
201179_s_at	GNAI3	J03005	443	301	551	357	33
201181_at	GNAI3	NM_006496	462	371	489	423	31
201203_s_at	RRBP1	AI921320	38	57	58	51	47
201219_at	CTBP2	AW269836	297	210	221	331	33
201223_s_at	RAD23B	NM_002874	982	781	991	868	42
201228_s_at	ARIH2	AW074830	92	79	136	72	33
201229_s_at	ARIH2	BC000422	88	80	144	74	26
201237_at	CAPZA2	AV685920	440	484	602	354	44
201263_at	TARS	NM_003191	998	830	1626	866	33
201278_at	DAB2	N21202	287	223	526	174	45
201294_s_at	WSB1	N24643	268	248	167	242	48
201297_s_at	MOBK1B	AK023321	172	171	364	145	16
201299_s_at	MOBK1B	NM_018221	92	109	101	77	47
201304_at	NDUFA5	NM_005000	989	1145	593	1304	30
201316_at	PSMA2	AL523904	381	320	422	463	43
201323_at	EBNA1BP2	NM_006824	271	261	290	382	22
201324_at	EMP1	NM_001423	6473	4565	5384	5619	20
201325_s_at	EMP1	NM_001423	2861	1882	2465	2759	27
201326_at	CCT6A	BE737030	849	779	1428	626	42
201335_s_at	ARHGEF12	NM_015313	57	61	59	38	23
201337_s_at	VAMP3	NM_004781	104	103	162	117	17
201340_s_at	ENC1	AF010314	112	155	56	221	26
201344_at	UBE2D2	BF196642	60	77	48	66	27
201362_at	IVNS1ABP	AF205218	657	317	977	295	23
201370_s_at	CUL3	AU145232	168	165	131	180	16
201407_s_at	PPP1CB	AI186712	1029	1320	927	1099	18
201424_s_at	CUL4A	NM_003589	633	574	469	893	17
201436_at	EIF4E	AI742789	497	406	367	560	12
201437_s_at	EIF4E	NM_001968	1388	894	855	1041	16
201466_s_at	JUN	NM_002228	8995	7753	5413	6210	34
201448_at	TIA1	AL046419	453	562	241	379	29
201449_at	TIA1	AL567227	158	174	130	147	22
201450_s_at	TIA1	NM_022037	299	509	247	267	18
201476_s_at	RRM1	AI692974	76	90	96	79	44
201478_s_at	DKC1	U59151	388	306	585	372	41
201486_at	RCN2	NM_002902	495	560	229	280	27
201501_s_at	GRSF1	NM_002092	496	573	344	935	29
201505_at	LAMB1	NM_002291	359	816	517	71	13
201512_s_at	TOMM70A	BC003633	194	245	329	162	29
201513_at	TSN	AI659180	95	118	112	138	28
201521_s_at	NCBP2	NM_007362	59	55	89	67	43
201543_s_at	SARA1	NM_020150	381	342	703	365	47
201534_s_at	UBL3	AF044221	846	688	606	589	36
201539_s_at	FHL1	U29538	65	207	74	45	47
201567_s_at	GOLGA4	NM_002078	985	673	958	816	42
201564_s_at	FSCN1	NM_003088	104	65	156	54	49
201569_s_at	CGI-51	NM_015380	228	341	245	245	35
201589_at	SMC1L1	D80000	360	546	443	384	45
201595_s_at	LEREPO4	NM_018471	1310	893	1084	1099	34
201602_s_at	PPP1R12A	BE737620	131	180	163	95	19
201603_at	PPP1R12A	AI817061	958	1307	912	635	29
201607_at	PWP1	AI694451	156	168	159	180	44
201604_s_at	PPP1R12A	NM_002480	270	440	270	181	23
201616_s_at	CALD1	AL577531	454	771	187	281	44
201617_x_at	CALD1	NM_004342	483	1083	235	329	24
201624_at	DARS	NM_001349	188	201	116	160	27
201629_s_at	ACP1	BE872974	112	90	110	116	37
201633_s_at	CYB5-M	AW235051	140	99	160	120	49
201634_s_at	CYB5-M	NM_030579	311	242	307	225	18
201636_at	FXR1	BG025078	294	181	178	110	22
201647_s_at	SCARB2	NM_005506	58	85	69	91	24
201652_at	COPS5	NM_006837	474	477	559	626	37
201656_at	ITGA6	NM_000210	2968	711	1554	1232	22
201657_at	ARL1	BE890745	181	254	138	304	14
201664_at	SMC4L1	AL136877	394	489	735	238	29
201685_s_at	C14orf92	NM_014828	207	230	248	231	26
201691_s_at	TPD52	NM_005079	100	30	16	308	13
201699_at	PSMC6	NM_002806	2715	2197	2462	2356	29
201701_s_at	PGRMC2	NM_006320	748	675	372	635	36
201711_x_at	RANBP2	AI681120	543	533	525	457	39
201713_s_at	RANBP2	D42063	1193	1122	1105	926	26
201714_at	TUBG1	NM_001070	86	86	159	111	40
201718_s_at	EPB41L2	BF511685	61	159	142	27	35
201719_s_at	EPB41L2	NM_001431	332	1031	579	147	20
201724_s_at	GALNT1	NM_020474	454	340	458	483	30
201733_at	CLCN3	AA902971	40	32	24	70	20
201735_s_at	CLCN3	NM_001829	223	238	165	358	44
201737_s_at	TEB4	NM_005885	131	103	134	138	42
201744_s_at	LUM	NM_002345	165	6072	626	592	37
201745_at	PTK9	NM_002822	834	773	862	1047	38
201776_s_at	KIAA0494	AK001487	138	174	219	144	40
201780_s_at	RNF13	NM_007282	415	407	463	716	34
201797_s_at	VARS2	NM_006295	36	39	63	32	38
201816_s_at	GBAS	NM_001483	762	613	383	503	47
201821_s_at	TIMM17A	BC004439	575	459	1008	439	28
201822_at	TIMM17A	NM_006335	41	42	51	38	23
201823_s_at	RNF14	NM_004290	124	153	180	195	26
201824_at	RNF14	AB022663	64	108	72	134	22
201830_s_at	NET1	NM_005863	1464	403	362	714	43
201833_at	HDAC2	NM_001527	490	423	446	435	35
201836_s_at	STAF65(gamma)	AU154740	53	68	66	50	27
201838_s_at	STAF65(gamma)	NM_014860	60	74	66	65	39
201843_s_at	EFEMP1	NM_004105	302	1287	136	53	23
201862_s_at	LRRFIP1	NM_004735	722	316	351	599	37
201872_s_at	ABCE1	AI002002	411	315	506	276	37
201873_s_at	ABCE1	NM_002940	442	303	482	398	31
201878_at	ARIH1	N25546	374	417	364	241	21
201880_at	ARIH1	AL040708	342	266	369	284	44
201881_s_at	ARIH1	NM_005744	750	762	692	351	32
201888_s_at	IL13RA1	U81379	84	82	126	85	21
201889_at	FAM3C	NM_014888	1272	1017	1253	822	43
201890_at	RRM2	BE966236	41	74	43	28	19
201902_s_at	YY1	BG390664	44	36	62	50	40
201905_s_at	CTDSPL	BF590317	47	55	39	45	40
201907_x_at	DVL3	U49262	41	43	51	47	48
201915_at	SEC63	AI806665	50	58	39	64	25
201916_s_at	SEC63	NM_007214	745	801	763	757	45
201925_s_at	DAF	NM_000574	3657	1969	3797	1707	16
201927_s_at	PKP4	BG292559	235	64	201	115	27
201928_at	PKP4	AA194254	809	293	724	365	38
201929_s_at	PKP4	NM_003628	69	27	71	28	34
201951_at	ALCAM	BF242905	301	134	289	633	25
201935_s_at	EIF4G3	AI768122	214	194	265	101	35
201936_s_at	EIF4G3	NM_003760	208	232	270	133	37
201939_at	PLK2	NM_006622	3528	1994	2618	1586	17
201942_s_at	CPD	D85390	48	63	91	54	27
201943_s_at	CPD	NM_001304	100	130	159	143	30
201946_s_at	CCT2	AL545982	316	216	398	263	39
201948_at	GNL2	NM_013285	805	512	695	664	19
201961_s_at	RNF41	AL583171	62	56	57	85	45
201967_at	RBM6	NM_005777	320	410	387	275	46
201970_s_at	NASP	NM_002482	796	668	1016	481	48
201971_s_at	ATP6V1A	NM_001690	45	42	52	48	41
201975_at	RSN	NM_002956	939	642	605	892	17
201981_at	PAPPA	AA148534	13	68	14	15	18
201985_at	KIAA0196	NM_014846	161	220	124	222	37
201992_s_at	KIF5B	NM_004521	225	231	276	194	42
201995_at	EXT1	NM_000127	737	861	617	294	37
201996_s_at	SHARP	AL524033	519	323	619	250	44
202006_at	PTPN12	NM_002835	2308	1635	4011	1186	36
202007_at	NID	BF940043	138	1296	251	132	21
202008_s_at	NID	NM_002508	20	51	30	22	45
202033_s_at	RB1CC1	BG402105	612	553	404	583	20
202034_x_at	RB1CC1	NM_014781	807	806	582	943	16
202035_s_at	SFRP1	AI332407	79	204	38	26	28
202049_s_at	ZNF262	AA521508	118	128	142	112	25
202052_s_at	RAI14	NM_015577	1997	783	4481	638	37
202055_at	KPNA1	AA652173	268	301	566	326	48
202056_at	KPNA1	AW051311	433	487	603	417	34
202057_at	KPNA1	BC002374	79	82	94	94	28
202058_s_at	KPNA1	BC002374	97	83	143	74	40
202060_at	SH2BP1	NM_014633	837	703	755	819	37
202064_s_at	SEL1L	AF052059	39	41	61	56	35
202067_s_at	LDLR	AI861942	219	92	156	212	35
202069_s_at	IDH3A	AI826060	459	422	398	326	19
202073_at	OPTN	AV757675	165	321	337	225	40
202079_s_at	OIP106	AI633774	87	65	175	49	49
202083_s_at	SEC14L1	AI017770	260	153	547	233	15
202085_at	TJP2	NM_004817	2597	1903	2626	2622	46
202097_at	NUP153	NM_005124	2775	1914	1817	1496	36
202101_s_at	RALB	NM_002881	101	75	155	104	47
202113_s_at	SNX2	AF043453	195	243	195	194	34
202114_at	SNX2	NM_003100	287	340	240	309	25
202124_s_at	ALS2CR3	AV705253	115	148	124	101	36
202125_s_at	ALS2CR3	NM_015049	315	430	300	330	44
202126_at	PRPF4B	AA156948	945	754	1003	744	29
202127_at	PRPF4B	AB011108	233	164	262	109	24
202129_s_at	RIOK3	AW006290	234	127	160	182	45
202131_s_at	RIOK3	NM_003831	797	408	398	759	23
202132_at	TAZ	AA081084	980	495	1063	568	47
202133_at	TAZ	BF674349	4271	2241	4120	2324	45
202134_s_at	TAZ	NM_015472	513	207	760	191	48
202146_at	IFRD1	AA747426	4046	3401	2394	2373	26
202147_s_at	IFRD1	NM_001550	2161	1879	1270	1237	22
202149_at	NEDD9	AL136139	3561	1203	2071	1563	48
202158_s_at	CUGBP2	NM_006561	78	138	109	105	32
202160_at	CREBBP	NM_004380	1206	1031	1010	950	47
202163_s_at	CNOT8	NM_004779	511	452	689	327	19
202165_at	PPP1R2	BF966540	369	350	368	404	19
202166_s_at	PPP1R2	NM_006241	606	511	740	463	45
202169_s_at	AASDHPPT	AF302110	427	611	294	411	48
202170_s_at	AASDHPPT	AF151057	264	400	190	231	39
202173_s_at	ZNF161	NM_007146	531	425	441	447	34
202193_at	LIMK2	NM_005569	974	273	950	478	35
202195_s_at	CGI-100	NM_016040	411	526	660	449	32
202196_s_at	DKK3	NM_013253	183	533	104	59	20
202200_s_at	SRPK1	NM_003137	1128	503	858	610	37
202202_s_at	LAMA4	NM_002290	155	1012	249	74	33
202213_s_at	CUL4B	AI650819	81	173	108	55	38
202221_s_at	EP300	AV727101	184	174	147	136	25
202232_s_at	GA17	NM_006360	901	789	897	743	27
202234_s_at	SLC16A1	BF511091	195	185	158	181	33
202238_s_at	NNMT	NM_006169	842	637	911	440	35
202235_at	SLC16A1	BF511091	96	104	90	109	16
202251_at	PRPF3	NM_004698	245	213	316	188	30
202259_s_at	PFAAP5	NM_014887	293	362	117	246	37
202265_at	BMI1	NM_005180	1326	1359	1249	1115	48
202269_x_at	GBP1	BC002666	1132	1445	849	824	39
202270_at	GBP1	NM_002053	766	881	409	539	18
202278_s_at	SPTLC1	NM_006415	52	53	83	53	22
202287_s_at	TACSTD2	NM_002353	325	61	58	115	19
202288_at	FRAP1	U88966	43	53	49	65	41
202293_at	STAG1	AW168948	320	326	445	179	22
202303_x_at	SMARCA5	NM_003601	523	525	651	391	31
202304_at	FNDC3	NM_014923	715	867	598	620	42
202314_at	CYP51A1	NM_000786	616	446	357	969	46
202318_s_at	SENP6	AF306508	563	643	453	600	40
202319_at	SENP6	NM_015571	104	118	68	95	16
202330_s_at	UNG	NM_003362	152	98	90	110	40
202342_s_at	TRIM2	NM_015271	173	213	39	120	19
202345_s_at	---	NM_001444	240	727	455	156	30
202346_at	HIP2	NM_005339	457	416	654	564	20
202350_s_at	MATN2	NM_002380	1250	4565	889	421	32
202351_at	ITGAV	AI093579	4038	2986	3787	3541	47
202352_s_at	PSMD12	AI446530	2189	1428	1928	1714	31
202353_s_at	PSMD12	NM_002816	383	325	513	390	34
202359_s_at	SNX19	NM_014758	108	177	96	133	20
202375_at	SEC24D	NM_014822	265	348	473	195	22
202381_at	ADAM9	NM_003816	2385	1541	1604	3258	22
202384_s_at	TCOF1	AW167713	56	59	57	59	45
202393_s_at	TIEG	NM_005655	4263	4712	3109	2999	39
202396_at	TCERG1	NM_006706	812	610	422	647	24
202398_at	AP3S2	BC002785	44	54	50	80	30
202422_s_at	ACSL4	NM_022977	376	477	514	96	11
202402_s_at	CARS	NM_001751	252	196	489	229	48
202405_at	---	BF432532	237	302	220	198	28
202412_s_at	USP1	AW499935	253	241	206	214	23
202413_s_at	USP1	NM_003368	1219	1202	1205	1038	42
202414_at	ERCC5	NM_000123	243	363	250	315	38
202430_s_at	PLSCR1	NM_021105	825	740	1073	868	13
202431_s_at	MYC	NM_002467	1959	1572	946	1102	37
202439_s_at	IDS	NM_000202	195	393	164	142	46
202445_s_at	NOTCH2	NM_024408	71	84	67	112	28
202451_at	GTF2H1	BC000365	498	514	360	542	39
202456_s_at	C9orf60	NM_006336	46	51	52	51	49
202464_s_at	PFKFB3	NM_004566	2245	2699	3329	1177	41
202469_s_at	CPSF6	AU149367	620	485	743	515	42
202470_s_at	CPSF6	NM_007007	63	56	89	57	33
202480_s_at	DEDD	NM_004216	70	63	84	79	48
202498_s_at	SLC2A3	BE550486	334	405	496	173	19
202499_s_at	SLC2A3	NM_006931	3147	3611	3355	1829	29
202502_at	ACADM	NM_000016	445	502	252	455	24
202506_at	SSFA2	NM_006751	1208	557	1611	427	46
202508_s_at	SNAP25	NM_003081	25	127	15	10	15
202511_s_at	APG5L	AK001899	188	191	270	299	45
202512_s_at	APG5L	NM_004849	224	197	169	257	21
202514_at	DLG1	AW139131	184	135	144	91	21
202527_s_at	SMAD4	NM_005359	345	323	480	301	31
202534_x_at	DHFR	NM_000791	119	137	73	113	34
202536_at	DKFZP564O123	AK002165	1891	1256	1115	2437	21
202537_s_at	DKFZP564O123	AF151842	902	520	526	1167	46
202539_s_at	HMGCR	AL518627	461	296	352	786	33
202540_s_at	HMGCR	NM_000859	441	300	346	837	33
202541_at	SCYE1	BF589679	148	143	127	205	24
202543_s_at	GMFB	BC005359	356	344	290	400	18
202551_s_at	CRIM1	BG546884	726	465	824	403	43
202552_s_at	CRIM1	NM_016441	882	645	1025	539	15
202557_at	STCH	AI718418	827	1147	959	634	29
202558_s_at	STCH	NM_006948	519	626	677	673	14
202561_at	TNKS	AF070613	139	199	134	92	48
202572_s_at	DLGAP4	NM_014902	74	72	88	83	38
202583_s_at	RANBP9	NM_005493	79	77	156	61	39
202585_s_at	NFX1	NM_002504	26	31	27	51	31
202591_s_at	SSBP1	NM_003143	673	763	1045	795	39
202600_s_at	NRIP1	AI824012	1857	843	1234	1031	37
202602_s_at	HTATSF1	NM_014500	503	981	466	547	29
202604_x_at	ADAM10	NM_001110	82	73	104	151	34
202606_s_at	TLK1	NM_012290	475	533	364	659	36
202609_at	EPS8	NM_004447	497	1434	490	420	49
202610_s_at	CRSP2	AF135802	161	111	185	145	31
202611_s_at	CRSP2	AI971089	157	115	223	173	14
202613_at	CTPS	NM_001905	131	198	215	153	49
202614_at	SLC30A9	NM_006345	477	569	249	772	19
202619_s_at	PLOD2	AI754404	208	356	202	299	34
202620_s_at	PLOD2	NM_000935	542	970	544	898	15
202625_at	LYN	AI356412	364	270	941	1231	15
202626_s_at	LYN	NM_002350	448	269	1132	1331	44
202628_s_at	SERPINE1	NM_000602	2472	2932	5431	702	28
202630_at	APPBP2	AA046411	212	342	225	271	28
202631_s_at	APPBP2	NM_006380	137	168	192	182	22
202633_at	TOPBP1	NM_007027	209	233	233	184	46
202634_at	POLR2K	AL558030	421	452	388	480	28
202638_s_at	ICAM1	NM_000201	1180	1344	3119	1535	37
202647_s_at	NRAS	NM_002524	110	99	204	116	23
202651_at	FAM34A	NM_014873	830	629	529	412	18
202653_s_at	AXOT	BC003404	1887	1388	1872	1301	20
202654_x_at	AXOT	NM_022826	422	324	473	272	13
202658_at	PEX11B	NM_003846	156	125	184	193	49
202660_at	ITPR2	AA834576	56	60	43	60	14
202663_at	WASPIP	AI005043	16	66	61	40	15
202664_at	WASPIP	AW058622	122	628	328	175	15
202666_s_at	ACTL6A	NM_004301	212	207	217	227	16
202674_s_at	LMO7	NM_005358	26	13	12	101	16
202675_at	SDHB	NM_003000	226	196	307	268	37
202684_s_at	RNMT	AB020966	55	53	44	88	14
202686_s_at	AXL	NM_021913	784	946	398	275	28
202690_s_at	SNRPD1	BC001721	358	310	445	449	31
202691_at	SNRPD1	NM_006938	163	184	234	246	24
202694_at	STK17A	AW183478	149	62	46	45	25
202695_s_at	STK17A	NM_004760	212	83	115	113	48
202697_at	CPSF5	NM_007006	198	196	291	188	40
202710_at	BET1	BC000899	158	159	166	350	38
202712_s_at	CKMT1	NM_020990	105	41	43	105	47
202724_s_at	FOXO1A	NM_002015	910	502	983	349	45
202731_at	PDCD4	NM_014456	85	94	54	69	29
202739_s_at	PHKB	NM_000293	168	183	87	192	26
202742_s_at	PRKACB	NM_002731	35	74	25	32	35
202744_at	---	NM_006749	90	35	48	43	47
202745_at	USP8	NM_005154	146	175	166	155	26
202746_at	ITM2A	AL021786	643	565	726	243	40
202760_s_at	AKAP2	NM_007203	3142	1381	3594	728	28
202763_at	CASP3	NM_004346	247	159	327	261	45
202765_s_at	---	AI264196	20	65	27	20	48
202766_s_at	---	NM_000138	209	2186	285	146	29
202777_at	SHOC2	NM_007373	339	342	504	274	46
202778_s_at	ZNF198	NM_003453	643	594	509	419	43
202783_at	NNT	U40490	94	122	87	129	20
202784_s_at	NNT	NM_012343	58	75	70	70	22
202786_at	STK39	NM_013233	824	474	227	1118	41
202798_at	SEC24B	NM_006323	1280	798	985	812	42
202816_s_at	SS18	AW292882	93	137	148	178	28
202817_s_at	SS18	NM_005637	55	63	69	65	17
202820_at	AHR	NM_001621	630	305	447	166	29
202823_at	TCEB1	N89607	505	387	451	360	12
202833_s_at	SERPINA1	NM_000295	17	34	230	32	19
202843_at	DNAJB9	NM_012328	405	559	610	399	19
202852_s_at	FLJ11506	NM_024666	251	199	300	260	29
202859_x_at	IL8	NM_000584	17159	14788	16685	12388	29
202862_at	FAH	NM_000137	62	87	30	101	44
202870_s_at	CDC20	NM_001255	68	70	93	49	42
202872_at	ATP6V1C1	AW024925	142	121	173	219	27
202874_s_at	ATP6V1C1	NM_001695	113	93	189	168	21
202886_s_at	PPP2R1B	M65254	73	71	109	159	23
202892_at	CDC23	NM_004661	158	167	119	156	27
202897_at	PTPNS1	AB023430	128	99	247	89	34
202900_s_at	NUP88	NM_002532	533	467	573	592	18
202901_x_at	CTSS	BC002642	46	89	188	79	12
202903_at	LSM5	AU153477	56	87	28	83	18
202906_s_at	NBS1	AF049895	179	469	452	213	22
202907_s_at	NBS1	NM_002485	291	558	530	409	28
202904_s_at	LSM5	NM_012322	31	36	20	51	12
202916_s_at	FAM20B	NM_014864	75	89	80	64	37
202918_s_at	PREI3	AF151853	1188	1253	1338	916	38
202920_at	ANK2	BF726212	13	232	18	12	18
202921_s_at	ANK2	NM_001148	18	73	22	19	45
202922_at	GCLC	BF676980	515	219	197	510	32
202950_at	CRYZ	NM_001889	464	639	117	419	39
202930_s_at	SUCLA2	NM_003850	490	730	468	683	24
202932_at	YES1	NM_005433	1230	562	1581	844	28
202933_s_at	YES1	NM_005433	2909	1480	3004	1986	27
202946_s_at	BTBD3	NM_014962	342	420	374	177	25
202951_at	STK38	BE048506	248	313	392	191	45
202959_at	MUT	AI433712	76	108	39	92	22
202965_s_at	CAPN6	NM_014289	29	85	24	20	30
202969_at	DYRK2	AI216690	284	357	223	276	36
202970_at	DYRK2	AI192838	86	92	76	90	36
202971_s_at	DYRK2	NM_006482	120	139	74	85	26
202976_s_at	RHOBTB3	NM_014899	93	269	87	172	39
202979_s_at	ZF	NM_021212	330	199	163	242	31
202980_s_at	SIAH1	AI953523	250	210	219	203	16
202982_s_at	ZAP128	NM_006821	128	161	96	206	36
202983_at	---	AI760760	141	290	73	214	44
202984_s_at	BAG5	AA457021	228	91	228	149	14
202986_at	ARNT2	NM_014862	69	81	36	83	38
202988_s_at	RGS1	NM_002922	23	466	1036	494	15
202990_at	PYGL	NM_002863	158	190	163	255	32
202992_at	C7	NM_000587	162	4119	350	168	32
202993_at	ILVBL	NM_006844	136	144	139	178	47
203004_s_at	MEF2D	NM_005920	57	66	64	64	40
203013_at	HSGT1	NM_007265	209	194	192	177	43
203015_s_at	SSX2IP	AW136988	37	67	33	31	34
203016_s_at	SSX2IP	AK001710	156	350	69	100	27
203017_s_at	SSX2IP	R52678	43	132	24	35	33
203018_s_at	SSX2IP	AU152583	39	122	25	34	17
203019_x_at	SSX2IP	NM_014021	25	96	17	16	38
203020_at	RABGAP1L	NM_014857	260	411	199	200	34
203023_at	HSPC111	NM_016391	284	156	276	265	23
203039_s_at	NDUFS1	NM_005006	235	274	265	378	42
203048_s_at	KIAA0372	BE566023	147	206	74	196	27
203049_s_at	KIAA0372	NM_014639	352	550	175	472	14
203053_at	BCAS2	NM_005872	1289	1611	1050	1245	34
203058_s_at	PAPSS2	AW299958	57	340	177	53	25
203060_s_at	PAPSS2	AF074331	148	979	593	140	19
203077_s_at	SMAD2	NM_005901	321	247	345	248	15
203080_s_at	BAZ2B	NM_013450	446	353	324	290	30
203087_s_at	KIF2	NM_004520	327	258	258	262	26
203095_at	MTIF2	NM_002453	282	226	124	270	49
203100_s_at	CDYL	NM_004824	82	67	82	82	43
203105_s_at	DNM1L	NM_012062	208	273	322	227	23
203112_s_at	WHSC2	NM_005663	87	60	60	58	41
203115_at	FECH	AU152635	42	49	25	96	23
203120_at	TP53BP2	NM_005426	1501	1132	1349	1447	39
203128_at	SPTLC2	NM_004863	102	66	97	125	47
203132_at	RB1	NM_000321	1344	1000	1689	881	16
203131_at	PDGFRA	NM_006206	32	1933	151	104	38
203138_at	HAT1	NM_003642	1386	1012	1139	1153	13
203145_at	SPAG5	NM_006461	53	59	86	69	43
203153_at	---	NM_001548	736	545	1051	973	37
203158_s_at	GLS	AF097493	175	187	590	82	23
203160_s_at	RNF8	AK022075	146	194	138	132	42
203164_at	SLC33A1	BE464756	376	417	575	437	28
203165_s_at	SLC33A1	NM_004733	86	117	161	101	14
203176_s_at	TFAM	BE552470	99	77	90	113	29
203177_x_at	TFAM	NM_003201	484	356	391	474	18
203194_s_at	NUP98	AA527238	164	149	207	122	40
203199_s_at	MTRR	N29717	92	111	97	85	23
203202_at	HRB2	AI950314	312	309	241	312	23
203203_s_at	HRB2	NM_007043	182	139	157	146	12
203207_s_at	CHPPR	BF214329	58	56	97	64	22
203208_s_at	CHPPR	NM_014637	428	448	475	406	24
203209_at	RFC5	BC001866	83	111	38	55	28
203211_s_at	MTMR2	AK027038	256	331	432	352	38
203216_s_at	MYO6	NM_004999	1241	728	931	1736	28
203222_s_at	TLE1	NM_005077	102	163	89	146	23
203225_s_at	RFK	NM_018339	206	198	347	192	40
203231_s_at	ATXN1	AW235612	394	248	117	243	45
203232_s_at	ATXN1	NM_000332	1747	1035	581	945	44
203234_at	UPP1	NM_003364	1006	375	1813	411	44
203242_s_at	LIM	BG054550	305	147	157	221	42
203245_s_at	FLJ35348	BC002791	36	109	22	34	35
203253_s_at	KIAA0433	NM_015216	151	229	111	156	28
203255_at	FBXO11	NM_018693	396	326	418	282	38
203263_s_at	ARHGEF9	AI625739	46	66	41	47	25
203264_s_at	ARHGEF9	NM_015185	37	61	26	33	38
203265_s_at	MAP2K4	AA810268	135	98	105	130	39
203270_at	DTYMK	NM_012145	49	51	48	70	48
203275_at	IRF2	NM_002199	145	99	188	115	40
203276_at	LMNB1	NM_005573	27	25	53	27	24
203302_at	DCK	NM_000788	104	106	91	94	14
203283_s_at	HS2ST1	AK023260	71	108	63	68	16
203284_s_at	HS2ST1	AW151887	179	248	121	83	28
203285_s_at	HS2ST1	NM_012262	95	135	88	75	14
203290_at	HLA-DQA1	NM_002122	47	561	1902	109	36
203291_at	CNOT4	NM_013316	253	203	295	197	45
203296_s_at	ATP1A2	NM_000702	54	869	54	74	24
203299_s_at	AP1S2	AF251295	355	167	472	134	33
203304_at	BAMBI	NM_012342	214	337	186	268	33
203310_at	STXBP3	NM_007269	1202	1269	996	1170	21
203319_s_at	ZNF148	L04282	144	160	147	131	34
203323_at	CAV2	BF197655	927	597	866	276	42
203324_s_at	CAV2	NM_001233	1972	1029	2093	456	21
203329_at	PTPRM	NM_002845	522	318	597	347	36
203335_at	PHYH	NM_006214	503	707	302	603	39
203338_at	PPP2R5E	NM_006246	565	448	525	412	36
203339_at	SLC25A12	AI887457	198	226	76	92	27
203341_at	CEBPZ	NM_005760	536	471	658	417	14
203344_s_at	RBBP8	NM_002894	838	619	790	393	49
203347_s_at	M96	NM_007358	128	72	134	70	10
203354_s_at	PSD3	AW117368	39	57	30	25	30
203355_s_at	PSD3	NM_015310	397	564	201	188	17
203356_at	CAPN7	BE349584	303	329	205	240	21
203357_s_at	CAPN7	NM_014296	74	81	63	49	36
203358_s_at	EZH2	NM_004456	446	517	521	205	16
203359_s_at	MYCBP	AL525412	149	178	120	251	32
203360_s_at	MYCBP	D50692	46	47	47	86	45
203362_s_at	MAD2L1	NM_002358	52	99	42	56	14
203375_s_at	---	NM_003291	107	122	92	99	27
203377_s_at	CDC40	NM_015891	45	74	50	51	19
203378_at	PCF11	AB020631	806	470	658	458	22
203386_at	TBC1D4	AI650848	700	331	632	602	43
203397_s_at	GALNT3	BF063271	1222	313	288	847	41
203400_s_at	TF	NM_001063	58	44	27	51	46
203401_at	PRPS2	NM_002765	457	594	187	371	38
203403_s_at	RNF6	NM_005977	1160	798	1401	1491	22
203405_at	DSCR2	NM_003720	169	203	194	140	25
203414_at	MMD	NM_012329	502	376	658	1069	40
203427_at	ASF1A	NM_014034	125	161	126	107	23
203428_s_at	ASF1A	AB028628	80	96	130	56	28
203429_s_at	C1orf9	NM_016227	577	621	461	510	36
203431_s_at	RICS	NM_014715	74	61	39	112	45
203432_at	TMPO	AW272611	95	88	96	81	47
203448_s_at	TERF1	AI347136	105	191	108	97	22
203449_s_at	TERF1	NM_017489	162	314	146	174	21
203460_s_at	PSEN1	NM_007318	337	323	569	514	36
203465_at	MRPL19	NM_014763	108	130	114	159	15
203474_at	IQGAP2	NM_006633	247	102	119	428	48
203481_at	C10orf6	AI655902	57	132	90	40	16
203482_at	C10orf6	AL133215	60	123	67	45	45
203485_at	RTN1	NM_021136	160	88	26	509	41
203486_s_at	ARMC8	BF195973	222	260	287	233	37
203487_s_at	ARMC8	NM_015396	166	196	197	180	47
203491_s_at	KIAA0092	AI123527	115	115	84	91	15
203492_x_at	KIAA0092	AA918224	57	62	57	36	29
203493_s_at	KIAA0092	AL525206	103	120	82	69	17
203497_at	PPARBP	NM_004774	530	324	467	303	47
203501_at	PGCP	NM_006102	159	551	108	237	45
203502_at	BPGM	NM_001724	300	250	257	373	15
203504_s_at	ABCA1	NM_005502	27	201	234	38	36
203505_at	ABCA1	AF285167	252	1124	1085	252	40
203507_at	CD68	NM_001251	43	36	53	43	30
203510_at	MET	BG170541	1856	519	1206	824	22
203518_at	CHS1	NM_000081	279	358	376	164	49
203521_s_at	ZNF318	NM_014345	73	85	60	42	27
203525_s_at	APC	AI375486	190	196	211	293	14
203552_at	MAP4K5	AW298170	957	790	773	895	15
203531_at	CUL5	BF435809	526	572	421	578	45
203533_s_at	CUL5	NM_003478	55	68	39	64	22
203543_s_at	BTEB1	NM_001206	1130	1895	1051	1048	15
203544_s_at	STAM	NM_003473	468	474	438	1002	40
203548_s_at	LPL	BF672975	16	73	43	27	33
203549_s_at	LPL	NM_000237	50	341	118	104	27
203553_s_at	MAP4K5	NM_006575	391	355	336	324	16
203558_at	CUL7	NM_014780	74	85	67	69	39
203560_at	GGH	NM_003878	127	198	202	72	14
203561_at	FCGR2A	NM_021642	18	68	463	18	22
203563_at	AFAP	NM_021638	65	49	88	28	11
203564_at	FANCG	NM_004629	177	184	184	109	48
203565_s_at	MNAT1	NM_002431	175	159	121	171	47
203566_s_at	AGL	NM_000645	463	345	99	421	21
203579_s_at	SLC7A6	AI660619	58	54	89	52	23
203584_at	KIAA0103	NM_014673	558	787	387	521	23
203589_s_at	TFDP2	NM_006286	52	36	21	98	37
203593_at	CD2AP	NM_012120	1183	488	987	1062	21
203594_at	RTCD1	NM_003729	232	271	180	440	39
203595_s_at	IFIT5	N47725	458	332	648	713	43
203597_s_at	WBP4	AI734228	230	168	253	150	24
203598_s_at	WBP4	AK000979	502	382	499	307	13
203599_s_at	WBP4	NM_007187	326	232	248	202	28
203603_s_at	ZFHX1B	NM_014795	25	662	306	55	11
203604_at	ZNF516	N38750	159	176	97	63	27
203607_at	INPP5F	NM_014937	273	482	308	102	38
203608_at	ALDH5A1	AL031230	76	36	11	90	28
203619_s_at	FAIM2	NM_012306	11	81	16	12	33
203620_s_at	FCHSD2	NM_014824	263	258	594	108	45
203625_x_at	SKP2	BG105365	67	95	41	49	45
203629_s_at	COG5	AU152134	158	149	187	227	18
203637_s_at	MID1	NM_000381	891	419	633	194	32
203640_at	MBNL2	BE328496	1545	995	1645	668	46
203642_s_at	COBLL1	NM_014900	361	208	119	700	23
203645_s_at	CD163	NM_004244	19	65	270	20	49
203646_at	FDX1	NM_004109	299	285	330	321	24
203650_at	PROCR	NM_006404	204	295	270	123	15
203651_at	ZFYVE16	NM_014733	346	596	384	381	24
203653_s_at	COIL	BG391060	66	50	57	59	32
203654_s_at	COIL	NM_004645	339	228	290	315	46
203672_x_at	TPMT	U12387	106	80	80	212	47
203675_at	NUCB2	NM_005013	321	542	508	387	22
203680_at	PRKAR2B	NM_002736	143	724	168	127	41
203688_at	PKD2	NM_000297	139	430	264	64	18
203689_s_at	FMR1	AI743037	145	191	154	134	46
203690_at	TUBGCP3	NM_006322	113	167	156	90	24
203691_at	PI3	NM_002638	126	108	317	362	49
203692_s_at	E2F3	AI640363	229	188	287	311	43
203693_s_at	E2F3	NM_001949	514	358	511	551	38
203696_s_at	RFC2	NM_002914	52	48	58	45	22
203697_at	FRZB	U91903	126	1170	180	148	29
203698_s_at	FRZB	NM_001463	65	944	96	94	19
203699_s_at	DIO2	U53506	18	380	43	26	39
203700_s_at	DIO2	NM_013989	29	292	60	38	46
203705_s_at	FZD7	AI333651	338	858	89	98	31
203706_s_at	FZD7	NM_003507	284	687	60	68	32
203710_at	ITPR1	NM_002222	427	824	420	271	28
203711_s_at	HIBCH	NM_014362	84	64	30	112	12
203713_s_at	LLGL2	NM_004524	61	33	36	71	30
203724_s_at	RIPX	NM_014961	47	43	26	52	16
203730_s_at	ZFP95	BF196931	86	90	91	54	16
203735_x_at	PPFIBP1	N35896	197	148	239	123	31
203738_at	FLJ11193	AI421192	123	140	158	182	24
203739_at	ZNF217	NM_006526	2197	923	1070	3553	41
203743_s_at	---	NM_003211	1950	1469	1877	1426	19
203745_at	HCCS	AI801013	189	103	150	167	25
203750_s_at	RARA	NM_000964	64	66	70	70	44
203753_at	TCF4	NM_003199	1041	626	1933	304	32
203757_s_at	CEACAM6	BC005008	66	33	57	44	40
203762_s_at	D2LIC	NM_016008	74	131	30	86	19
203763_at	D2LIC	NM_016008	125	219	30	116	15
203765_at	GCA	NM_012198	238	140	200	248	21
203767_s_at	STS	AI122754	42	74	44	158	15
203769_s_at	STS	NM_000351	46	65	42	82	35
203771_s_at	BLVRA	AA740186	83	109	83	84	31
203774_at	MTR	NM_000254	224	393	191	182	31
203775_at	SLC25A13	NM_014251	130	207	203	262	23
203779_s_at	EVA1	NM_005797	133	37	57	60	17
203780_at	EVA1	AF275945	2269	498	793	1022	30
203785_s_at	DDX28	NM_018380	75	63	109	121	34
203787_at	SSBP2	NM_012446	357	500	208	148	20
203789_s_at	SEMA3C	NM_006379	779	464	212	789	43
203791_at	DMXL1	NM_005509	542	444	175	1225	46
203799_at	DCL-1	NM_014880	331	1167	164	375	33
203801_at	MRPS14	AA013164	86	162	44	157	13
203803_at	PCYOX1	N45309	58	140	13	151	16
203810_at	DNAJB4	BG252490	1043	809	529	276	18
203811_s_at	DNAJB4	NM_007034	366	325	187	101	19
203816_at	DGUOK	NM_001929	79	93	91	115	38
203818_s_at	---	NM_006802	136	135	202	85	44
203821_at	DTR	NM_001945	5947	2214	2757	1770	44
203827_at	WIPI49	NM_017983	116	174	298	286	23
203830_at	NJMU-R1	NM_022344	51	55	24	55	11
203840_at	BLZF1	NM_003666	51	58	33	58	11
203845_at	PCAF	AV727449	293	237	106	190	24
203849_s_at	KIF1A	BG473130	34	37	35	317	48
203852_s_at	SMN2	NM_000344	419	423	451	413	18
203854_at	IF	NM_000204	934	478	874	246	34
203855_at	KIAA0893	NM_014969	506	663	632	356	23
203856_at	VRK1	NM_003384	113	137	97	107	25
203860_at	PCCA	NM_000282	282	211	169	464	24
203868_s_at	VCAM1	NM_001078	5413	2926	6235	1565	21
203869_at	USP46	AK024318	65	51	41	58	15
203870_at	USP46	BE856374	61	65	35	72	19
203874_s_at	SMARCA1	NM_003069	663	1052	655	590	25
203875_at	SMARCA1	NM_003069	1222	1735	1064	916	27
203881_s_at	DMD	NM_004010	94	495	84	80	20
203884_s_at	RAB11FIP2	NM_014904	125	304	123	79	27
203887_s_at	THBD	NM_000361	3576	1697	5025	1246	40
203889_at	SGNE1	NM_003020	12	145	20	15	22
203891_s_at	DAPK3	NM_001348	109	70	97	88	47
203894_at	TUBG2	NM_016437	53	61	39	34	40
203895_at	PLCB4	AL535113	330	326	195	162	19
203896_s_at	PLCB4	NM_000933	65	70	42	50	15
203903_s_at	HEPH	NM_014799	28	929	54	36	23
203909_at	SLC9A6	NM_006359	128	216	247	108	37
203910_at	PARG1	NM_004815	2857	1373	1946	2767	47
203913_s_at	HPGD	AL574184	27	52	35	54	12
203914_x_at	HPGD	NM_000860	167	164	70	173	45
203922_s_at	CYBB	AI308863	24	33	58	25	41
203925_at	GCLM	NM_002061	707	431	797	1431	26
203934_at	KDR	NM_002253	734	436	1208	337	36
203935_at	ACVR1	NM_001105	495	633	576	698	27
203939_at	NT5E	NM_002526	281	489	522	95	21
203940_s_at	KIAA1036	NM_014909	55	72	138	47	36
203960_s_at	C1orf41	NM_016126	74	80	57	66	23
203961_at	NEBL	AL157398	221	386	74	364	49
203962_s_at	NEBL	NM_006393	219	269	85	267	21
203964_at	NMI	NM_004688	306	332	376	406	33
203970_s_at	PEX3	NM_003630	161	145	67	183	16
203971_at	SLC31A1	NM_001859	292	213	304	536	28
203972_s_at	PEX3	AB035307	178	163	112	223	37
203983_at	TSNAX	NM_005999	427	435	304	488	43
203986_at	GENX-3414	NM_003943	68	163	65	142	40
203987_at	FZD6	NM_003506	544	128	448	320	21
203988_s_at	FUT8	NM_004480	36	81	41	30	44
203989_x_at	F2R	NM_001992	71	90	116	29	13
203991_s_at	UTX	NM_021140	119	85	84	86	14
203992_s_at	UTX	AF000992	284	186	203	202	44
203999_at	SYT1	AV731490	30	192	33	61	42
204003_s_at	NUPL2	NM_007342	107	136	108	125	47
204001_at	SNAPC3	NM_003084	149	230	120	129	36
204005_s_at	PAWR	NM_002583	632	249	247	312	19
204011_at	SPRY2	NM_005842	449	542	371	319	28
204014_at	DUSP4	NM_001394	249	161	502	260	19
204023_at	---	NM_002916	111	90	66	67	43
204024_at	C8orf1	NM_004337	31	62	32	40	27
204025_s_at	PDCD2	NM_002598	105	86	103	101	21
204026_s_at	ZWINT	NM_007057	115	75	37	99	34
204030_s_at	SCHIP1	NM_014575	1526	787	1571	284	26
204032_at	BCAR3	NM_003567	602	264	416	240	24
204036_at	EDG2	AW269335	164	834	106	162	23
204037_at	EDG2	BF055366	265	960	121	204	26
204042_at	WASF3	AB020707	153	269	89	132	45
204052_s_at	SFRP4	NM_003014	13	95	27	11	17
204054_at	PTEN	NM_000314	67	166	94	64	39
204058_at	ME1	AL049699	36	134	30	128	14
204059_s_at	ME1	NM_002395	130	383	106	321	28
204061_at	PRKX	NM_005044	55	36	53	24	33
204062_s_at	ULK2	BG526973	50	108	27	33	41
204063_s_at	ULK2	NM_014683	32	66	26	27	28
204068_at	STK3	NM_006281	744	995	804	443	28
204071_s_at	TOPORS	NM_005802	174	180	197	141	14
204072_s_at	13CDNA73	NM_023037	204	202	108	81	28
204078_at	SC65	NM_006455	50	67	45	54	44
204085_s_at	CLN5	NM_006493	132	203	104	164	17
204092_s_at	STK6	NM_003600	37	54	53	33	40
204094_s_at	KIAA0669	NM_014779	793	554	364	436	41
204097_s_at	RBMX2	AF078865	55	58	51	44	39
204101_at	MTM1	NM_000252	190	207	167	165	28
204105_s_at	NRCAM	NM_005010	18	180	21	21	41
204109_s_at	NFYA	NM_002505	90	61	139	58	40
204112_s_at	HNMT	NM_006895	434	632	80	490	27
204114_at	NID2	NM_007361	50	623	442	48	25
204120_s_at	ADK	NM_001123	132	92	73	106	12
204123_at	LIG3	NM_013975	50	48	59	66	46
204145_at	FRG1	NM_004477	393	527	465	463	41
204127_at	RFC3	BC000149	133	93	76	96	37
204135_at	DOC1	NM_014890	482	996	332	94	26
204137_at	TM7SF1	NM_003272	269	369	569	218	26
204140_at	TPST1	NM_003596	209	708	278	164	37
204148_s_at	POMZP3 /// ZP3	NM_012230	66	49	66	67	45
204154_at	CDO1	NM_001801	66	254	30	82	24
204157_s_at	KIAA0999	NM_025164	170	180	289	136	32
204159_at	CDKN2C	NM_001262	78	205	101	77	14
204160_s_at	ENPP4	AW194947	165	123	239	338	36
204161_s_at	ENPP4	NM_014936	39	39	50	77	18
204162_at	KNTC2	NM_006101	15	298	15	17	12
204165_at	WASF1	NM_003931	96	116	108	91	18
204170_s_at	CKS2	NM_001827	731	631	1089	412	20
204171_at	RPS6KB1	NM_003161	887	637	686	656	15
204172_at	CPOX	NM_000097	88	137	101	82	25
204176_at	KLEIP	AA808694	75	147	78	93	15
204183_s_at	ADRBK2	AI478542	47	50	56	56	33
204184_s_at	ADRBK2	NM_005160	54	53	49	76	36
204185_x_at	PPID	NM_005038	245	259	404	290	27
204186_s_at	PPID	AI014573	207	244	360	244	38
204192_at	CD37	NM_001774	21	35	59	24	49
204194_at	BACH1	NM_001186	654	494	782	895	15
204199_at	RALGPS1	NM_014636	115	102	69	110	26
204201_s_at	PTPN13	NM_006264	128	234	22	66	16
204202_at	IQCE	NM_017604	43	61	26	37	22
204203_at	CEBPG	NM_001806	294	151	466	268	22
204208_at	RNGTT	NM_003800	115	122	102	102	21
204205_at	APOBEC3G	NM_021822	208	345	275	176	37
204222_s_at	GLIPR1	NM_006851	649	641	413	226	30
204224_s_at	GCH1	NM_000161	2304	2379	3080	1890	25
204226_at	STAU2	NM_014393	120	99	137	101	41
204234_s_at	ZNF195	AI476267	105	41	58	55	30
204235_s_at	GULP1	AF200715	606	959	689	854	32
204236_at	FLI1	NM_002017	445	163	677	106	12
204237_at	GULP1	NM_016315	562	1094	642	936	43
204238_s_at	C6orf108	NM_006443	43	46	33	80	49
204240_s_at	SMC2L1	NM_006444	50	53	72	32	22
204244_s_at	ASK	NM_006716	173	274	195	232	14
204254_s_at	VDR	NM_000376	218	92	116	98	40
204255_s_at	VDR	AA772285	86	45	70	51	16
204256_at	ELOVL6	NM_024090	30	66	24	75	16
204258_at	CHD1	NM_001270	1180	1577	1194	947	34
204259_at	---	NM_002423	1383	633	1392	1422	34
204260_at	CHGB	NM_001819	26	516	22	26	39
204262_s_at	PSEN2	NM_000447	102	116	203	163	33
204264_at	CPT2	NM_000098	73	75	50	143	17
204270_at	SKI	AI568728	348	490	202	217	20
204271_s_at	EDNRB	M74921	644	3309	2959	863	34
204273_at	EDNRB	NM_000115	255	1518	1322	371	12
204275_at	SOLH	AI796687	35	29	56	31	38
204276_at	TK2	BE895437	116	218	71	105	40
204278_s_at	EBAG9	NM_004215	147	148	129	140	31
204283_at	FARS1	NM_006567	148	173	96	122	32
204285_s_at	PMAIP1	AI857639	4622	2418	5613	2666	30
204286_s_at	PMAIP1	NM_021127	4774	2778	4718	2850	11
204291_at	ZNF518	NM_014803	57	87	25	60	13
204299_at	FUSIP1	NM_021993	264	227	329	202	18
204310_s_at	NPR2	NM_003995	80	126	77	166	24
204314_s_at	CREB1	NM_004379	506	362	431	323	31
204324_s_at	GOLPH4	NM_014498	72	166	69	48	21
204327_s_at	ZNF202	N91520	81	85	118	76	41
204333_s_at	---	NM_000027	66	68	22	91	14
204342_at	SLC25A24	NM_013386	332	302	358	213	37
204343_at	ABCA3	NM_001089	64	54	64	94	47
204344_s_at	SEC23A	NM_006364	65	80	111	57	45
204347_at	AK3	AI653169	187	93	91	353	26
204353_s_at	POT1	BC002923	57	59	39	44	33
204349_at	CRSP9	BC005250	82	120	86	125	14
204354_at	POT1	NM_015450	215	256	138	163	25
204358_s_at	FLRT2	AF169676	27	109	22	22	33
204359_at	---	NM_013231	84	1228	53	36	31
204369_at	PIK3CA	NM_006218	173	156	252	109	18
204373_s_at	CAP350	NM_014810	489	482	417	404	36
204388_s_at	MAOA	NM_000240	919	237	282	503	17
204389_at	MAOA	NM_000240	240	66	82	141	20
204396_s_at	GRK5	NM_005308	274	812	787	181	32
204403_x_at	KIAA0738	NM_014719	192	155	156	173	35
204409_s_at	EIF1AY	BC005248	248	247	230	239	15
204410_at	EIF1AY	NM_004681	115	171	85	116	26
204420_at	FOSL1	BG251266	474	227	400	309	42
204421_s_at	FGF2	M27968	88	690	204	77	29
204422_s_at	FGF2	NM_002006	34	401	80	45	12
204423_at	MKLN1	NM_013255	327	265	549	231	43
204428_s_at	LCAT	NM_000229	78	109	61	46	47
204433_s_at	SPATA2	U28164	52	46	77	66	45
204435_at	NUPL1	NM_014778	714	543	513	536	37
204438_at	MRC1	NM_002438	43	53	144	22	21
204439_at	C1orf29	NM_006820	358	273	484	175	40
204446_s_at	ALOX5	NM_000698	57	97	119	120	34
204449_at	PDCL	NM_005388	562	493	676	422	16
204451_at	FZD1	NM_003505	910	537	199	299	38
204453_at	ZNF84	NM_003428	155	164	121	112	23
204455_at	DST	NM_001723	2969	306	137	267	23
204458_at	LYPLA3	AL110209	41	41	45	55	38
204463_s_at	EDNRA	AU118882	23	467	21	29	47
204464_s_at	EDNRA	NM_001957	128	2243	172	231	33
204468_s_at	TIE	NM_005424	71	27	217	23	32
204469_at	PTPRZ1	NM_002851	70	11	9	9	13
204470_at	CXCL1	NM_001511	4592	3294	7288	3218	30
204475_at	MMP1	NM_002421	2177	1269	6646	1681	12
204485_s_at	TOM1L1	NM_005486	302	224	36	539	26
204493_at	BID	NM_001196	94	70	281	154	43
204496_at	STRN3	NM_014574	749	768	603	693	17
204497_at	ADCY9	AB011092	152	405	174	76	36
204500_s_at	AGTPBP1	NM_015239	263	152	329	233	25
204507_s_at	PPP3R1	NM_000945	43	32	100	34	19
204509_at	CA12	NM_017689	53	44	47	47	45
204510_at	CDC7	NM_003503	69	71	92	48	35
204512_at	HIVEP1	NM_002114	467	259	407	561	18
204513_s_at	ELMO1	NM_014800	35	37	53	27	37
204516_at	SCA7	BG390306	559	389	385	377	21
204523_at	ZNF140	NM_003440	114	106	108	121	20
204527_at	MYO5A	NM_000259	34	38	58	49	21
204529_s_at	TOX	AI961231	9	110	15	9	14
204537_s_at	GABRE	NM_004961	62	50	54	26	44
204540_at	EEF1A2	NM_001958	39	33	34	74	46
204544_at	HPS5	NM_007216	92	86	70	94	26
204547_at	RAB40B	NM_006822	282	203	61	317	44
204555_s_at	PPP1R3D	NM_006242	51	47	47	50	49
204557_s_at	DZIP1	NM_014934	18	214	12	11	12
204560_at	FKBP5	NM_004117	31	34	26	58	38
204566_at	PPM1D	NM_003620	335	288	332	228	25
204567_s_at	ABCG1	NM_004915	179	64	324	103	20
204569_at	ICK	NM_014920	48	67	44	70	10
204575_s_at	MMP19	U38321	24	96	213	27	45
204579_at	FGFR4	NM_002011	21	55	25	21	35
204580_at	MMP12	NM_002426	15	431	1008	35	29
204591_at	CHL1	NM_006614	46	19	12	97	16
204593_s_at	FLJ20232	AA046752	147	132	185	155	27
204596_s_at	STC1	U46768	548	219	1227	205	38
204597_x_at	STC1	NM_003155	1024	625	1521	512	31
204602_at	DKK1	NM_012242	1170	714	590	603	20
204605_at	CGRRF1	NM_006568	184	198	240	186	32
204614_at	SERPINB2	NM_002575	135	549	2081	55	32
204616_at	UCHL3	NM_006002	738	309	630	1096	45
204619_s_at	CSPG2	BF590263	201	314	24	29	17
204620_s_at	CSPG2	NM_004385	1088	1320	162	140	49
204622_x_at	NR4A2	NM_006186	1466	4747	2661	2050	40
204627_s_at	ITGB3	M35999	42	37	113	31	30
204628_s_at	ITGB3	NM_000212	78	81	128	82	35
204634_at	NEK4	NM_003157	171	301	156	247	17
204636_at	COL17A1	NM_000494	56	32	40	33	31
204645_at	CCNT2	NM_001241	281	208	236	284	26
204646_at	DPYD	NM_000110	294	814	237	95	18
204647_at	HOMER3	NM_004838	111	113	165	93	34
204651_at	NRF1	AW003022	119	108	188	105	47
204652_s_at	NRF1	NM_005011	57	53	86	61	34
204659_s_at	GFER	AF124604	45	50	52	60	42
204662_at	CP110	NM_014711	157	158	106	128	37
204671_s_at	ANKRD6	BE677131	168	149	118	43	18
204672_s_at	ANKRD6	NM_014942	86	77	60	23	22
204675_at	SRD5A1	NM_001047	115	90	49	145	21
204677_at	CDH5	NM_001795	362	164	696	161	18
204679_at	KCNK1	NM_002245	1315	1085	690	1435	43
204681_s_at	RAPGEF5	NM_012294	1032	397	2764	347	28
204688_at	SGCE	NM_003919	169	325	47	87	44
204689_at	HHEX	NM_001529	238	96	552	82	28
204695_at	CDC25A	AI343459	63	59	68	67	27
204699_s_at	MGC29875	N30910	139	125	119	134	41
204700_x_at	MGC29875	NM_014388	137	136	128	153	31
204703_at	TTC10	NM_006531	123	180	72	109	38
204712_at	WIF1	NM_007191	2212	215	87	399	17
204714_s_at	F5	NM_000130	116	42	48	51	29
204715_at	PANX1	NM_015368	125	218	252	177	21
204716_at	CCDC6	NM_005436	59	36	28	44	21
204719_at	ABCA8	NM_007168	38	1274	63	65	27
204720_s_at	DNAJC6	AV729634	100	70	80	142	18
204725_s_at	NCK1	NM_006153	411	251	456	249	40
204726_at	---	NM_001257	67	77	38	18	18
204730_at	RIMS3	NM_014747	28	70	31	25	49
204732_s_at	TRIM23	AI021991	53	93	42	78	24
204739_at	CENPC1	NM_001812	92	85	83	70	27
204742_s_at	APRIN	NM_015032	37	67	29	31	18
204748_at	PTGS2	NM_000963	4196	9021	6330	4346	31
204749_at	NAP1L3	NM_004538	37	301	32	29	16
204750_s_at	DSC2	BF196457	130	54	28	545	27
204751_x_at	DSC2	NM_004949	178	64	62	837	19
204753_s_at	HLF	AI810712	120	136	40	46	30
204754_at	HLF	W60800	136	191	60	49	48
204755_x_at	HLF	M95585	141	183	56	65	26
204759_at	CHC1L	NM_001268	602	658	350	416	24
204761_at	USP6NL	NM_014688	253	106	183	243	13
204760_s_at	NR1D1 /// THRA	NM_021724	170	215	117	125	44
204766_s_at	NUDT1	NM_002452	58	83	54	58	39
204774_at	EVI2A	NM_014210	15	99	149	68	41
204775_at	CHAF1B	NM_005441	59	52	57	48	37
204776_at	THBS4	NM_003248	68	109	84	93	45
204778_x_at	HOXB7	AW102783	105	56	129	64	45
204779_s_at	HOXB7	NM_004502	117	42	262	43	38
204780_s_at	TNFRSF6	AA164751	1461	1845	753	464	29
204781_s_at	TNFRSF6	NM_000043	924	1029	476	334	40
204783_at	MLF1	AI911434	125	59	38	58	18
204784_s_at	MLF1	NM_022443	390	274	172	212	24
204786_s_at	IFNAR2	L41944	432	159	507	411	30
204790_at	SMAD7	NM_005904	310	707	282	224	48
204791_at	NR2C1	NM_003297	293	263	220	159	15
204796_at	EML1	AI825937	56	133	65	40	14
204797_s_at	EML1	NM_004434	39	77	59	30	23
204798_at	MYB	NM_005375	65	50	48	90	43
204799_at	ZBED4	NM_014838	51	38	70	50	18
204802_at	RRAD	NM_004165	415	1059	279	741	18
204803_s_at	RRAD	NM_004165	476	1026	297	790	32
204807_at	TMEM5	BF224146	91	197	68	132	13
204809_at	CLPX	NM_006660	357	320	284	719	19
204817_at	ESPL1	NM_012291	91	73	122	83	48
204821_at	BTN3A3	NM_006994	85	167	94	70	38
204823_at	NAV3	NM_014903	492	363	292	206	42
204831_at	CDK8	R59697	325	299	246	252	15
204832_s_at	BMPR1A	NM_004329	249	442	72	273	32
204834_at	FGL2	NM_006682	90	210	625	38	23
204838_s_at	MLH3	NM_014381	48	124	25	56	25
204844_at	ENPEP	L12468	13	650	57	46	14
204845_s_at	ENPEP	NM_001977	9	113	17	13	15
204847_at	ZBTB11	NM_014415	929	659	545	442	40
204849_at	TCFL5	NM_006602	67	116	117	33	24
204853_at	ORC2L	NM_006190	146	133	141	122	30
204855_at	SERPINB5	NM_002639	1552	185	273	280	39
204857_at	MAD1L1	NM_003550	33	30	51	38	42
204859_s_at	APAF1	NM_013229	159	126	199	102	18
204863_s_at	IL6ST	BE856546	1049	1150	946	1159	36
204864_s_at	IL6ST	NM_002184	44	47	61	62	42
204865_at	CA3	NM_005181	8	287	10	9	16
204866_at	PHF16	NM_014735	156	134	159	120	30
204868_at	ICT1	NM_001545	81	91	112	136	48
204871_at	---	NM_006980	44	40	37	58	20
204872_at	TLE4	NM_007005	503	912	528	311	42
204873_at	PEX1	NM_000466	71	86	32	73	13
204875_s_at	GMDS	NM_001500	186	130	194	553	44
204877_s_at	TAO1	AW007163	83	59	152	62	36
204879_at	T1A-2	NM_006474	30	63	45	23	38
204897_at	PTGER4	AA897516	1284	1142	2113	1707	19
204899_s_at	SAP30	BF247098	75	70	69	66	48
204900_x_at	SAP30	NM_003864	174	291	188	111	28
204905_s_at	EEF1E1	NM_004280	276	222	273	337	35
204924_at	TLR2	NM_003264	94	210	1246	95	41
204929_s_at	VAMP5	NM_006634	166	273	171	143	42
204931_at	TCF21	NM_003206	21	1071	90	35	49
204932_at	TNFRSF11B	BF433902	36	23	101	80	13
204933_s_at	TNFRSF11B	NM_002546	30	20	96	64	18
204938_s_at	PLN	M60411	9	52	10	9	19
204939_s_at	PLN	NM_002667	23	444	22	40	44
204940_at	PLN	NM_002667	9	97	10	9	12
204944_at	PTPRG	NM_002841	164	304	243	73	16
204953_at	SNAP91	NM_014841	29	26	14	73	28
204955_at	SRPX	NM_006307	178	1238	129	137	47
204957_at	ORC5L	NM_002553	181	251	109	310	44
204962_s_at	CENPA	NM_001809	62	34	43	41	21
204963_at	SSPN	AL136756	150	979	56	93	19
204971_at	CSTA	NM_005213	1882	378	465	319	36
204976_s_at	AMMECR1	AK023637	43	62	41	61	21
204979_s_at	SH3BGR	NM_007341	140	212	77	83	39
204984_at	GPC4	NM_001448	58	62	25	27	25
205000_at	DDX3Y	NM_004660	4592	4170	4843	2667	49
205001_s_at	DDX3Y	AF000985	816	620	1011	442	42
205003_at	DOCK4	NM_014705	615	308	1435	272	23
205004_at	NRF	NM_017544	200	147	157	132	42
205005_s_at	NMT2	AW293531	145	155	60	104	21
205006_s_at	NMT2	NM_004808	207	212	81	169	24
205010_at	FLJ10613	NM_019067	77	75	112	77	48
205016_at	TGFA	NM_003236	255	81	220	356	48
205017_s_at	MBNL2	AI088145	77	58	67	47	32
205027_s_at	MAP3K8	NM_005204	1854	1845	2046	1673	12
205034_at	CCNE2	NM_004702	104	102	52	53	13
205044_at	GABRP	NM_014211	191	32	57	37	28
205047_s_at	ASNS	NM_001673	453	318	538	259	36
205048_s_at	PSPH	NM_003832	105	36	34	23	16
205060_at	PARG	NM_003631	139	164	98	148	22
205062_x_at	ARID4A	NM_002892	126	102	110	93	18
205092_x_at	ZBTB1	NM_014950	119	148	124	67	12
205078_at	PIGF	NM_002643	103	72	72	95	22
205084_at	BCAP29	NM_018844	196	183	317	270	16
205087_at	RWDD3	NM_015485	127	167	86	197	16
205089_at	---	NM_003416	85	96	58	139	18
205091_x_at	RECQL	NM_002907	126	155	213	59	12
205107_s_at	EFNA4	NM_005227	101	72	74	70	34
205109_s_at	ARHGEF4	NM_015320	21	74	19	28	47
205111_s_at	PLCE1	NM_016341	26	107	17	30	16
205114_s_at	MGC12815	NM_002983	194	1846	6163	153	49
205116_at	LAMA2	NM_000426	109	351	119	77	21
205117_at	FGF1	X59065	99	43	49	44	43
205120_s_at	SGCB	U29586	335	678	269	311	45
205122_at	TMEFF1	BF439316	110	204	180	64	12
205131_x_at	SCGF	NM_002975	56	159	64	70	38
205135_s_at	NUFIP1	AL049842	115	78	110	98	19
205136_s_at	NUFIP1	NM_012345	55	48	38	44	21
205145_s_at	MYL5	NM_002477	44	53	44	51	45
205150_s_at	KIAA0644	AV724192	22	134	21	20	27
205173_x_at	CD58	NM_001779	271	318	734	488	35
205152_at	SLC6A1	AI003579	14	69	17	23	19
205174_s_at	QPCT	NM_012413	41	65	41	56	21
205176_s_at	ITGB3BP	NM_014288	313	458	114	263	46
205178_s_at	RBBP6	NM_006910	1254	1340	1310	663	39
205187_at	SMAD5	AF010601	241	226	166	151	13
205188_s_at	SMAD5	NM_005903	161	144	126	104	32
205191_at	RP2	NM_006915	98	107	190	153	11
205198_s_at	ATP7A	NM_000052	106	98	50	93	21
205206_at	KAL1	NM_000216	331	100	29	152	46
205207_at	IL6	NM_000600	2592	9980	9618	3145	44
205214_at	STK17B	NM_004226	72	143	143	228	31
205217_at	TIMM8A	NM_004085	78	59	52	67	16
205219_s_at	GALK2	NM_002044	40	37	38	56	46
205220_at	---	NM_006018	1871	205	495	472	39
205221_at	HGD	NM_000187	243	124	45	1105	40
205222_at	EHHADH	NM_001966	68	39	17	145	13
205224_at	SURF2	NM_017503	51	43	51	70	48
205225_at	ESR1	NM_000125	85	263	113	61	43
205226_at	PDGFRL	NM_006207	46	158	45	85	24
205227_at	IL1RAP	NM_002182	216	107	250	99	32
205229_s_at	COCH	AA669336	18	371	42	25	35
205253_at	PBX1	NM_002585	59	98	39	35	31
205231_s_at	EPM2A	NM_005670	52	110	50	61	29
205234_at	SLC16A4	NM_004696	53	206	38	23	11
205239_at	AREG	NM_001657	1195	329	595	472	15
205240_at	GPSM2	NM_013296	42	56	39	25	43
205242_at	CXCL13	NM_006419	9	1420	134	10	24
205246_at	PEX13	NM_002618	157	124	177	215	33
205249_at	EGR2	NM_000399	837	1438	497	655	24
205250_s_at	KIAA0373	NM_014684	105	130	62	94	29
205259_at	NR3C2	NM_000901	99	105	56	66	17
205260_s_at	ACYP1	NM_001107	299	411	228	144	27
205263_at	BCL10	AF082283	2655	1080	1770	2277	36
205264_at	ASE-1	NM_012099	163	99	134	118	45
205265_s_at	APEG1	NM_005876	76	87	58	65	48
205267_at	POU2AF1	NM_006235	31	69	116	19	38
205269_at	LCP2	AI123251	47	167	322	52	10
205278_at	GAD1	NM_000817	98	13	12	21	17
205280_at	GLRB	NM_000824	10	83	8	8	13
205281_s_at	PIGA	NM_002641	1123	636	570	1021	13
205283_at	FCMD	NM_006731	42	53	32	49	31
205286_at	TFAP2C	U85658	601	121	102	488	47
205288_at	CDC14A	NM_003672	174	107	191	150	11
205289_at	BMP2	AA583044	2048	912	1300	993	17
205290_s_at	BMP2	NM_001200	1310	613	873	664	36
205295_at	CKMT2	NM_001825	81	60	115	71	48
205297_s_at	CD79B	NM_000626	57	60	88	52	43
205306_x_at	KMO	AI074145	13	30	151	85	39
205308_at	CGI-62	NM_016010	310	284	78	202	31
205317_s_at	SLC15A2	NM_021082	75	73	39	213	32
205325_at	PHYHIP	NM_014759	47	64	44	46	40
205329_s_at	SNX4	NM_003794	96	153	130	166	16
205330_at	MN1	NM_002430	48	63	86	46	29
205339_at	SIL	NM_003035	106	123	72	138	27
205345_at	BARD1	NM_000465	148	121	55	72	43
205352_at	SERPINI1	NM_005025	269	184	161	170	31
205355_at	ACADSB	NM_001609	92	63	24	262	15
205361_s_at	PFDN4	AI718295	448	376	426	287	18
205366_s_at	HOXB6	NM_018952	48	25	138	26	34
205372_at	PLAG1	NM_002655	29	106	21	15	20
205376_at	INPP4B	NM_003866	142	269	371	151	16
205381_at	LRRC17	NM_005824	27	258	22	25	27
205395_s_at	MRE11A	NM_005590	74	83	55	71	23
205399_at	DCAMKL1	NM_004734	111	526	41	50	17
205401_at	AGPS	NM_003659	46	79	94	35	19
205403_at	IL1R2	NM_004633	164	102	158	111	24
205407_at	RECK	NM_021111	171	761	183	81	17
205413_at	C11orf8	NM_001584	287	32	20	148	25
205414_s_at	KIAA0672	NM_014859	71	186	39	82	36
205415_s_at	ATXN3	AI888099	109	113	134	102	16
205416_s_at	ATXN3	NM_004993	39	39	62	43	29
205420_at	PEX7	NM_000288	162	142	52	300	24
205421_at	SLC22A3	NM_021977	51	91	24	277	16
205425_at	HIP1	NM_005338	27	30	78	21	18
205427_at	ZNF354A	NM_005649	47	50	72	35	44
205430_at	BMP5	AL133386	10	848	12	14	13
205440_s_at	NPY1R	NM_000909	21	56	24	18	17
205443_at	SNAPC1	NM_003082	759	408	716	397	19
205446_s_at	---	NM_001880	129	126	140	135	43
205449_at	HSU79266	NM_013299	55	71	62	61	46
205450_at	PHKA1	NM_002637	135	118	93	121	41
205452_at	PIGB	NM_004855	130	126	56	135	38
205457_at	C6orf106	NM_024294	90	74	93	81	32
205462_s_at	HPCAL1	NM_002149	39	35	134	30	40
205466_s_at	HS3ST1	NM_005114	263	111	287	160	16
205471_s_at	DACH1	AW772082	80	265	50	60	38
205472_s_at	DACH1	NM_004392	37	134	22	40	17
205475_at	SCRG1	NM_007281	15	264	20	19	25
205476_at	CCL20	NM_004591	6539	2027	7336	5605	21
205497_at	ZNF175	NM_007147	111	116	109	96	35
205498_at	GHR	NM_000163	155	379	25	148	29
205499_at	SRPX2	NM_014467	16	83	23	17	29
205501_at	---	AI143879	376	93	337	531	14
205509_at	CPB1	NM_001871	22	18	19	67	42
205514_at	ZNF415	NM_018355	100	101	48	92	21
205518_s_at	CMAH	NM_003570	407	130	481	103	44
205523_at	HAPLN1	U43328	8	384	8	9	13
205525_at	CALD1	NM_018495	223	106	36	70	29
205528_s_at	CBFA2T1	X79990	29	115	38	19	14
205529_s_at	CBFA2T1	NM_004349	25	102	39	22	38
205530_at	ETFDH	NM_004453	92	97	66	89	20
205532_s_at	CDH6	AU151483	14	93	15	22	13
205539_at	AVIL	NM_006576	80	60	135	35	21
205540_s_at	RRAGB	NM_016656	32	55	31	50	17
205541_s_at	GSPT2	NM_018094	82	93	112	139	36
205543_at	APG-1	NM_014278	183	52	36	37	14
205552_s_at	OAS1	NM_002534	60	53	161	146	23
205554_s_at	DNASE1L3	NM_004944	173	58	499	83	32
205555_s_at	MSX2	D31771	30	62	39	30	26
205558_at	TRAF6	NM_004620	229	179	270	154	40
205559_s_at	PCSK5	NM_006200	166	539	264	87	27
205560_at	PCSK5	NM_006200	48	155	87	36	18
205567_at	CHST1	NM_003654	60	55	85	49	37
205569_at	LAMP3	NM_014398	229	145	755	94	36
205570_at	PIP5K2A	NM_005028	47	43	63	41	42
205571_at	LIPT1	NM_015929	185	161	78	228	27
205572_at	ANGPT2	NM_001147	1206	797	4372	387	16
205573_s_at	SNX7	NM_015976	385	661	407	259	44
205578_at	ROR2	NM_004560	50	101	27	63	19
205579_at	HRH1	NM_000861	231	116	328	160	20
205581_s_at	NOS3	NM_000603	33	21	65	23	32
205583_s_at	CXorf45	NM_024810	309	313	227	166	28
205584_at	CXorf45	NM_024810	148	144	113	90	37
205585_at	ETV6	NM_001987	72	59	90	63	40
205588_s_at	FGFR1OP	NM_007045	50	63	47	53	43
205590_at	RASGRP1	NM_005739	12	70	52	82	20
205591_at	OLFM1	NM_006334	228	168	335	176	32
205596_s_at	SMURF2	AY014180	894	666	801	700	25
205603_s_at	DIAPH2	NM_007309	41	133	96	38	16
205607_s_at	PACE-1	NM_020423	130	154	107	161	45
205609_at	ANGPT1	NM_001146	152	817	29	57	15
205612_at	MMRN1	NM_007351	176	27	58	13	12
205618_at	PRRG1	NM_000950	452	350	792	224	22
205619_s_at	MEOX1	NM_004527	302	68	640	53	13
205628_at	PRIM2A	NM_000947	34	39	13	137	18
205632_s_at	PIP5K1B	NM_003558	66	176	77	55	30
205647_at	RAD52	NM_002879	87	106	49	53	21
205651_x_at	RAPGEF4	NM_007023	562	155	725	113	12
205652_s_at	TTLL1	NM_012263	40	49	29	54	42
205661_s_at	PP591	NM_025207	46	44	54	68	34
205662_at	EPPB9	NM_015681	47	54	43	62	46
205664_at	KIN	NM_012311	154	153	219	158	15
205667_at	WRN	NM_000553	220	213	152	165	21
205668_at	LY75	NM_002349	45	31	51	17	28
205670_at	GAL3ST1	NM_004861	53	47	52	42	35
205677_s_at	DLEU1	NM_005887	158	138	149	68	47
205680_at	MMP10	NM_002425	1636	467	2502	731	15
205681_at	BCL2A1	NM_004049	51	632	2329	472	16
205684_s_at	C9orf55	NM_017925	147	117	98	109	49
205685_at	CD86	BG236280	33	48	139	48	28
205686_s_at	CD86	NM_006889	12	21	116	14	41
205687_at	UBPH	NM_019116	55	69	94	72	33
205695_at	SDS	NM_006843	47	59	271	50	49
205698_s_at	MAP2K6	NM_002758	123	92	70	97	41
205704_s_at	ATP6V0A2	NM_012463	78	84	94	109	46
205709_s_at	CDS1	NM_001263	249	60	40	234	28
205713_s_at	COMP	NM_000095	17	233	28	35	33
205765_at	CYP3A5	NM_000777	1609	425	1106	2270	28
205726_at	DIAPH2	NM_006729	104	478	238	117	38
205728_at	SH2D1A	AL022718	29	178	13	75	13
205729_at	OSMR	NM_003999	55	57	80	61	21
205739_x_at	ZFD25	NM_016220	76	85	62	59	13
205741_s_at	DTNA	NM_001392	20	41	24	57	27
205745_x_at	ADAM17	NM_003183	342	267	315	229	32
205751_at	SH3GL2	NM_003026	17	9	11	98	17
205757_at	ENTPD5	NM_001249	28	22	23	51	45
205761_s_at	PP35	AW242981	49	33	35	72	36
205763_s_at	DDX18	NM_006773	175	134	195	145	39
205767_at	EREG	NM_001432	41	633	2908	32	11
205768_s_at	SLC27A2	NM_003645	28	53	24	119	19
205769_at	SLC27A2	NM_003645	26	59	23	112	24
205771_s_at	AKAP7	AL137063	197	187	43	564	25
205773_at	CPEB3	NM_014912	45	56	37	63	14
205782_at	---	NM_002009	10	67	10	9	16
205786_s_at	ITGAM	NM_000632	61	50	87	37	31
205791_x_at	ZNF230	NM_006300	47	52	58	48	23
205794_s_at	---	NM_002515	34	95	39	19	47
205795_at	NRXN3	NM_004796	113	46	52	41	23
205796_at	FLJ11336	NM_018393	55	65	73	29	27
205801_s_at	RASGRP3	NM_015376	905	400	1321	1276	18
205802_at	---	NM_003304	223	681	215	99	23
205803_s_at	---	NM_003304	161	523	153	65	13
205805_s_at	ROR1	NM_005012	60	153	51	44	28
205806_at	ROM1	NM_000327	54	61	59	60	40
205809_s_at	WASL	BE504979	418	383	256	352	17
205816_at	ITGB8	NM_002214	58	54	58	33	12
205817_at	SIX1	NM_005982	89	67	41	94	42
205819_at	MARCO	NM_006770	34	39	117	38	40
205822_s_at	HMGCS1	NM_002130	65	52	73	88	41
205826_at	MYOM2	NM_003970	75	188	110	107	42
205828_at	MMP3	NM_002422	82	294	89	43	19
205830_at	CLGN	NM_004362	114	198	29	446	19
205836_s_at	YTHDC2	NM_022828	85	124	63	74	19
205841_at	JAK2	NM_004972	33	58	46	52	16
205842_s_at	JAK2	AF001362	67	127	98	98	39
205844_at	VNN1	NM_004666	14	20	48	152	13
205846_at	PTPRB	NM_002837	187	77	285	78	31
205856_at	SLC14A1	NM_015865	1801	213	180	226	43
205857_at	SLC18A2	AI269290	85	37	27	344	29
205866_at	---	NM_003665	42	36	59	40	38
205872_x_at	PDE4DIP	NM_022359	67	186	786	65	31
205876_at	LIFR	NM_002310	85	51	63	89	17
205878_at	POU6F1	NM_002702	75	112	80	76	22
205880_at	PRKCM	NM_002742	288	267	191	428	38
205891_at	ADORA2B	NM_000676	169	80	77	48	49
205896_at	SLC22A4	NM_003059	405	265	540	358	45
205907_s_at	OMD	AI765819	10	110	9	9	18
205908_s_at	OMD	NM_005014	10	109	10	10	15
205916_at	S100A7	NM_002963	130	200	91	34	19
205922_at	---	NM_004665	37	45	51	59	40
205923_at	RELN	NM_005045	86	43	48	43	43
205931_s_at	CREB5	NM_004904	71	60	66	43	27
205932_s_at	MSX1	NM_002448	288	389	630	180	33
205930_at	GTF2E1	NM_005513	71	90	109	110	39
205934_at	PLCL1	NM_006226	14	199	16	16	21
205935_at	FOXF1	NM_001451	165	975	416	114	39
205942_s_at	SAH	NM_005622	57	35	17	99	29
205943_at	TDO2	NM_005651	32	136	18	15	27
205945_at	IL6R	NM_000565	275	96	175	441	42
205961_s_at	PSIP1	NM_004682	176	376	173	90	39
205968_at	KCNS3	NM_002252	268	206	94	296	43
205978_at	KL	NM_004795	39	20	26	62	21
205979_at	SCGB2A1	NM_002407	28	14	16	104	20
205980_s_at	ARHGAP8	NM_015366	283	79	101	246	32
205981_s_at	ING1L	NM_001564	387	312	401	354	25
205984_at	CRHBP	NM_001882	40	25	69	23	40
205990_s_at	WNT5A	NM_003392	66	149	96	57	25
205991_s_at	PRRX1	NM_006902	17	75	41	19	38
205992_s_at	IL15	NM_000585	136	110	267	97	26
205997_at	ADAM28	NM_021778	17	43	113	16	26
205999_x_at	CYP3A4	AF182273	74	45	67	106	38
206002_at	GPR64	NM_005756	50	25	21	165	30
206003_at	KIAA0635	NM_014645	121	79	193	70	24
206009_at	ITGA9	NM_002207	57	48	98	32	47
206011_at	CASP1	AI719655	66	48	162	32	42
206020_at	SOCS6	NM_016387	90	90	97	106	12
206025_s_at	TNFAIP6	AW188198	28	985	1309	114	32
206026_s_at	TNFAIP6	NM_007115	19	998	993	159	24
206027_at	S100A3	NM_002960	24	43	60	43	35
206028_s_at	MERTK	NM_006343	186	214	202	197	36
206030_at	ASPA	NM_000049	60	581	20	17	33
206032_at	DSC3	AI797281	283	36	25	55	25
206033_s_at	DSC3	NM_001941	84	18	20	25	26
206036_s_at	REL	NM_002908	271	310	460	161	22
206038_s_at	NR2C2	NM_003298	21	23	51	17	21
206039_at	RAB33A	NM_004794	53	80	75	25	37
206043_s_at	KIAA0703	NM_014861	68	39	37	136	47
206055_s_at	SNRPA1	NM_003090	1978	1471	2257	1536	47
206060_s_at	PTPN22	NM_015967	15	39	54	35	30
206065_s_at	DPYS	NM_001385	33	19	16	124	27
206068_s_at	ACADL	AI367275	103	144	26	319	36
206069_s_at	ACADL	NM_001608	99	96	23	331	28
206070_s_at	EPHA3	AF213459	27	2416	103	76	17
206071_s_at	EPHA3	NM_005233	17	83	22	20	28
206081_at	SLC24A1	NM_004727	127	124	76	88	35
206084_at	PTPRR	NM_002849	15	20	10	64	17
206089_at	NELL1	NM_006157	58	115	50	126	36
206095_s_at	FUSIP1	NM_006625	1478	966	1929	993	39
206100_at	CPM	NM_001874	74	92	81	376	25
206101_at	ECM2	NM_001393	54	2264	128	126	41
206104_at	ISL1	NM_002202	52	1117	113	68	44
206106_at	MAPK12	AL022328	43	43	52	42	32
206109_at	FUT1	NM_000148	67	39	126	77	27
206110_at	HIST1H3H	NM_003536	58	33	32	117	47
206113_s_at	RAB5A	NM_004162	125	107	173	131	44
206115_at	EGR3	NM_004430	1505	1537	683	812	19
206156_at	GJB5	NM_005268	64	37	50	39	39
206157_at	PTX3	NM_002852	110	2230	428	219	14
206181_at	SLAMF1	NM_003037	16	43	316	39	33
206165_s_at	CLCA2	NM_006536	115	9	9	12	27
206172_at	IL13RA2	NM_000640	45	679	193	348	25
206173_x_at	GABPB2	NM_002041	318	241	328	250	30
206175_x_at	ZNF222	NM_013360	109	77	129	107	28
206179_s_at	TPPP	NM_007030	52	46	41	55	42
206197_at	NME5	NM_003551	105	160	33	80	37
206205_at	MPHOSPH9	NM_022782	35	56	37	30	18
206208_at	CA4	NM_000717	41	76	50	52	38
206211_at	SELE	NM_000450	11735	4895	13389	4372	18
206214_at	PLA2G7	NM_005084	83	113	124	245	16
206233_at	B4GALT6	AF097159	58	75	45	19	19
206235_at	LIG4	NM_002312	83	73	96	89	17
206236_at	GPR4	NM_005282	108	100	315	83	24
206237_s_at	NRG1	NM_013957	151	72	66	47	42
206238_s_at	YAF2	NM_005748	69	103	89	75	28
206239_s_at	SPINK1	NM_003122	328	155	204	2993	25
206245_s_at	IVNS1ABP	NM_006469	2521	1440	3256	1082	36
206247_at	MICB	NM_005931	191	167	441	132	24
206262_at	ADH1B	NM_000669	17	136	13	19	17
206269_at	GCM1	AB026493	88	116	157	40	37
206272_at	SPHAR	NM_006542	190	217	49	250	48
206276_at	LY6D	NM_003695	74	41	54	44	40
206277_at	P2RY2	NM_002564	51	41	120	41	48
206283_s_at	TAL1	NM_003189	70	40	185	37	31
206286_s_at	---	NM_003212	77	32	47	37	43
206314_at	ZNF167	NM_018651	34	57	23	41	21
206315_at	CRLF1	NM_004750	52	60	48	56	47
206326_at	GRP	NM_002091	13	14	15	66	48
206332_s_at	IFI16	NM_005531	1516	982	1659	559	37
206336_at	CXCL6	NM_002993	738	612	1049	698	20
206341_at	---	NM_000417	19	31	160	26	19
206343_s_at	NRG1	NM_013959	697	151	43	135	19
206359_at	SOCS3	BG035761	266	363	477	241	27
206360_s_at	SOCS3	NM_003955	42	42	54	45	48
206377_at	FOXF2	NM_001452	17	202	33	26	46
206379_at	EYA3	NM_001990	62	54	57	65	47
206383_s_at	G3BP2	NM_012297	172	151	235	205	36
206385_s_at	ANK3	NM_020987	1403	1257	115	1011	35
206396_at	SLC1A1	NM_004170	46	39	60	61	47
206409_at	TIAM1	NM_003253	295	114	154	135	42
206412_at	FER	NM_005246	100	153	126	100	27
206414_s_at	DDEF2	NM_003887	509	361	486	202	19
206416_at	ZNF205	NM_003456	54	55	43	54	36
206432_at	HAS2	NM_005328	114	206	62	33	15
206433_s_at	SPOCK3	BC000460	9	153	12	11	18
206434_at	SPOCK3	NM_016950	8	152	9	11	13
206448_at	ZNF365	NM_014951	66	135	36	48	35
206451_at	FLJ10560	NM_018138	82	76	59	55	14
206474_at	PCTK2	NM_002595	72	59	120	62	24
206481_s_at	LDB2	NM_001290	563	615	677	223	28
206483_at	---	NM_012472	51	45	36	31	47
206488_s_at	CD36	NM_000072	42	72	33	35	21
206512_at	U2AF1L1	NM_005083	54	53	99	34	23
206495_s_at	MIZF	NM_015517	169	141	194	171	42
206504_at	CYP24A1	NM_000782	222	67	170	48	13
206507_at	ZNF305	NM_014724	68	80	65	70	15
206521_s_at	GTF2A1	NM_015859	55	57	57	58	25
206527_at	ABAT	NM_000663	60	54	56	105	49
206529_x_at	SLC26A4	NM_000441	135	106	78	726	14
206542_s_at	SMARCA2	AV725365	668	1050	697	463	28
206545_at	CD28	NM_006139	9	39	35	62	17
206550_s_at	NUP155	NM_004298	78	74	77	67	33
206554_x_at	SETMAR	NM_006515	113	114	72	139	17
206552_s_at	TAC1	NM_003182	16	38	44	235	12
206555_s_at	THUMPD1	NM_017736	681	538	399	700	41
206556_at	CLUL1	NM_014410	47	17	12	54	28
206557_at	FLJ12985	NM_024924	33	14	12	56	17
206569_at	IL24	NM_006850	31	73	135	52	34
206572_x_at	ZNF85	NM_003429	92	75	56	85	34
206577_at	VIP	NM_003381	42	12	103	12	13
206583_at	FLJ20344	NM_017776	129	160	107	124	26
206584_at	LY96	NM_015364	142	90	202	37	14
206587_at	CCT6B	NM_006584	88	68	63	123	26
206599_at	SLC16A5	NM_004695	56	45	41	75	47
206601_s_at	HOXD3	BC005124	76	33	191	31	22
206605_at	P11	NM_006025	170	66	195	95	27
206613_s_at	TAF1A	NM_005681	85	78	40	51	14
206618_at	IL18R1	NM_003855	61	64	126	45	15
206631_at	PTGER2	NM_000956	23	262	66	69	31
206632_s_at	APOBEC3B	NM_004900	243	74	108	302	16
206675_s_at	SKIL	NM_005414	130	228	111	74	13
206636_at	RASA2	NM_006506	52	44	74	44	31
206648_at	ZNF571	NM_016536	66	118	50	85	17
206668_s_at	SCAMP1	NM_004866	115	90	60	121	23
206680_at	CD5L	NM_005894	58	67	63	60	20
206682_at	CLECSF14	NM_006344	26	29	57	24	37
206683_at	ZNF165	NM_003447	317	109	132	567	13
206695_x_at	ZNF43	NM_003423	119	68	72	74	33
206701_x_at	EDNRB	NM_003991	145	868	1111	248	25
206702_at	TEK	NM_000459	278	79	426	91	28
206706_at	NTF3	NM_002527	242	308	259	122	48
206709_x_at	GPT	NM_005309	53	54	65	60	43
206710_s_at	EPB41L3	NM_012307	244	274	662	78	19
206715_at	TFEC	NM_012252	8	31	76	8	15
206721_at	LOC57821	NM_021179	11	96	11	13	14
206726_at	PGDS	NM_014485	11	123	42	22	38
206734_at	JRKL	NM_003772	67	83	36	42	17
206746_at	BFSP1	NM_001195	67	71	96	47	28
206748_s_at	SPAG9	NM_003971	68	52	88	54	35
206760_s_at	FCER2	NM_002002	50	48	64	48	41
206767_at	RBMS3	NM_014483	76	92	64	46	42
206770_s_at	SLC35A3	NM_012243	312	175	118	555	23
206778_at	CRYBB2	NM_000496	53	47	52	52	44
206805_at	SEMA3A	NM_006080	34	26	60	24	30
206812_at	ADRB3	NM_000025	63	76	68	67	36
206816_s_at	SPAG8	NM_012436	52	54	40	68	22
206825_at	OXTR	NM_000916	23	31	70	57	38
206833_s_at	ACYP2	NM_001108	141	168	104	150	47
206838_at	TBX19	NM_005149	95	104	130	78	47
206847_s_at	HOXA7	AF026397	68	81	53	43	24
206854_s_at	MAP3K7	NM_003188	262	256	209	227	25
206857_s_at	FKBP1B	NM_004116	122	131	79	182	49
206875_s_at	SLK	NM_014720	1401	951	1245	1124	20
206877_at	MAD	NM_002357	74	70	115	99	35
206881_s_at	LILRA3	NM_006865	29	36	76	28	28
206894_at	APOA4	NM_000482	47	43	47	53	48
206896_s_at	GNG7	NM_005145	53	54	57	53	39
206898_at	CDH19	NM_021153	88	64	23	14	14
206907_at	TNFSF9	NM_003811	43	43	89	55	31
206910_x_at	CFHL2	NM_005666	67	97	61	48	20
206914_at	CRTAM	NM_019604	35	142	448	44	14
206917_at	GNA13	NM_006572	53	52	76	36	29
206924_at	IL11	NM_000641	62	622	178	101	17
206927_s_at	GUCY1A2	NM_000855	23	107	30	28	48
206928_at	ZNF124	NM_003431	55	38	49	31	30
206932_at	CH25H	NM_003956	79	724	127	56	28
206941_x_at	SEMA3E	NM_012431	10	83	10	9	14
206951_at	HIST1H4E	NM_003545	103	90	88	99	45
206953_s_at	LPHN2	NM_012302	260	700	283	125	21
206956_at	BGLAP /// PMF1	NM_000711	53	70	47	61	40
206957_at	AGXT	NM_016236	14	15	17	76	19
206958_s_at	UPF3A	AF318575	326	350	199	347	41
206959_s_at	UPF3A	NM_023011	90	98	68	110	45
206971_at	GPR161	NM_007369	47	57	61	44	32
206972_s_at	GPR161	NM_007369	52	87	76	52	22
206974_at	CXCR6	NM_006564	38	84	60	114	25
206976_s_at	HSPH1	NM_006644	5297	4407	3124	1989	41
206987_x_at	FGF18	NM_003862	133	127	110	53	36
206989_s_at	SFRS2IP	NM_004719	381	457	339	368	40
206995_x_at	SCARF1	NM_003693	237	92	504	126	13
207000_s_at	PPP3CC	NM_005605	148	278	247	154	33
207002_s_at	PLAGL1	NM_002656	357	576	274	299	29
207017_at	RAB27B	NM_004163	22	16	16	53	19
207018_s_at	RAB27B	NM_004163	19	9	10	113	16
207022_s_at	LDHC	NM_002301	107	73	98	45	31
207057_at	---	NM_004731	125	92	124	34	39
207059_at	PAX9	NM_006194	55	46	46	59	49
207063_at	CYorf14	NM_018542	88	77	37	89	36
207066_at	HRC	NM_002152	27	68	40	34	43
207069_s_at	SMAD6	NM_005585	149	213	179	148	25
207072_at	IL18RAP	NM_003853	78	113	274	152	44
207075_at	CIAS1	NM_004895	17	48	235	26	33
207079_s_at	MED6	NM_005466	36	29	61	28	21
207085_x_at	CSF2RA	NM_006140	11	21	97	12	18
207098_s_at	MFN1	NM_017927	200	205	191	415	19
207108_s_at	NIPBL	NM_015384	75	62	100	69	47
207109_at	POU2F3	NM_014352	47	31	19	140	12
207127_s_at	HNRPH3	NM_021644	1784	1412	1515	1120	49
207147_at	DLX2	NM_004405	56	22	40	93	20
207153_s_at	GLMN	NM_007070	81	81	66	66	24
207156_at	HIST1H2AG	NM_021064	19	13	13	65	13
207165_at	HMMR	NM_012485	54	31	33	39	25
207173_x_at	CDH11	D21254	122	1474	562	145	31
207178_s_at	FRK	NM_002031	40	20	17	96	11
207181_s_at	CASP7	NM_001227	539	385	783	801	47
207186_s_at	FALZ	NM_004459	479	470	519	355	28
207194_s_at	ICAM4	NM_001544	305	264	853	227	23
207201_s_at	SLC22A1	NM_003057	36	66	98	220	43
207254_at	SLC15A1	NM_005073	25	21	19	107	22
207283_at	DKFZp547I014	NM_020217	102	87	120	72	23
207291_at	PRRG4	NM_024081	217	78	188	346	26
207300_s_at	F7	NM_000131	50	51	43	52	23
207302_at	SGCG	NM_000231	14	54	15	14	27
207306_at	TCF15	NM_004609	82	78	153	98	41
207338_s_at	ZNF200	NM_003454	98	77	138	126	25
207345_at	FST	NM_006350	36	137	27	26	30
207350_s_at	VAMP4	NM_003762	55	54	59	53	32
207360_s_at	---	NM_002531	62	60	71	59	45
207362_at	SLC30A4	NM_013309	22	15	14	70	33
207381_at	ALOX12B	NM_001139	53	54	54	64	20
207386_at	CYP7B1	NM_004820	48	48	140	42	25
207387_s_at	GK	NM_000167	23	43	147	126	19
207405_s_at	RAD17	NM_002873	160	161	124	188	38
207413_s_at	SCN5A	NM_000335	62	61	48	53	41
207414_s_at	PCSK6	NM_002570	44	30	52	78	48
207417_s_at	ZNF177	NM_003451	48	62	49	45	24
207425_s_at	MSF	NM_006640	52	44	39	44	28
207433_at	IL10	NM_000572	10	14	134	10	24
207434_s_at	FXYD2	NM_021603	41	52	48	52	26
207469_s_at	PIR	NM_003662	81	104	65	58	21
207482_at	C20orf10	NM_014477	54	48	49	53	47
207483_s_at	TIP120A	NM_018448	558	516	635	423	24
207513_s_at	ZNF189	NM_003452	467	374	449	514	23
207517_at	---	NM_018891	256	106	140	352	16
207526_s_at	IL1RL1	NM_003856	198	637	434	290	30
207528_s_at	SLC7A11	NM_014331	26	27	77	31	40
207532_at	CRYGD	NM_006891	42	58	44	54	49
207535_s_at	NFKB2	NM_002502	112	87	223	88	38
207536_s_at	TNFRSF9	NM_001561	26	40	73	30	46
207545_s_at	NUMB	NM_003744	150	122	207	106	20
207565_s_at	MR1	NM_001531	36	60	39	37	27
207571_x_at	C1orf38	NM_004848	24	38	132	30	42
207591_s_at	ARID1A	NM_006015	47	46	52	52	40
207593_at	ABCG4	NM_022169	81	82	89	80	30
207604_s_at	SLC4A7	NM_003615	281	187	406	140	40
207605_x_at	H-plk	NM_024498	43	52	38	28	45
207606_s_at	ARHGAP12	NM_018287	110	90	103	174	22
207610_s_at	EMR2	NM_013447	12	29	164	11	27
207622_s_at	ABCF2	NM_005692	142	133	175	130	25
207623_at	ABCF2	NM_005692	65	63	61	38	20
207624_s_at	RPGR	NM_000328	295	139	315	174	22
207630_s_at	CREM	NM_001881	424	1609	2362	808	42
207651_at	GPR171	NM_013308	13	31	36	81	45
207655_s_at	BLNK	NM_013314	246	60	100	241	24
207671_s_at	VMD2	NM_004183	44	71	51	53	49
207688_s_at	---	NM_005538	56	49	50	44	26
207691_x_at	ENTPD1	NM_001776	101	84	118	37	31
207695_s_at	IGSF1	NM_001555	32	57	33	32	39
207702_s_at	AIP1	NM_012301	23	63	16	41	21
207703_at	NLGN4Y	NM_014893	127	126	164	48	20
207717_s_at	PKP2	NM_004572	276	56	50	75	15
207719_x_at	KAB	NM_014812	763	715	1107	231	23
207753_at	ZNF304	NM_020657	76	55	83	82	16
207764_s_at	HIPK3	NM_005734	51	41	53	24	22
207768_at	---	NM_001965	195	217	101	733	15
207769_s_at	PQBP1	NM_005710	299	382	454	365	42
207773_x_at	CYP3A43	NM_022820	46	37	49	59	24
207782_s_at	PSEN1	NM_007319	108	100	212	147	32
207791_s_at	RAB1A	NM_004161	908	683	1392	787	45
207808_s_at	---	NM_000313	380	423	496	388	18
207819_s_at	ABCB4	NM_000443	27	22	61	21	35
207829_s_at	BNIP1	NM_013978	69	54	72	70	39
207832_at	BAIAP2	NM_017451	63	55	53	62	25
207845_s_at	ANAPC10	NM_014885	219	238	218	180	15
207847_s_at	MUC1	NM_002456	135	132	149	175	39
207850_at	CXCL3	NM_002090	2897	3178	7509	2087	18
207855_s_at	MCLC	NM_015127	73	122	32	137	13
207871_s_at	ST7	NM_018412	115	135	111	128	23
207884_at	GUCY2D	NM_000180	41	39	44	58	32
207894_s_at	TCL6	NM_020552	60	56	63	66	40
207920_x_at	---	NM_003410	75	121	82	91	25
207938_at	PI15	NM_015886	68	37	32	110	29
207957_s_at	PRKCB1	NM_002738	20	204	100	20	19
207963_at	C6orf54	NM_014354	36	71	43	305	22
207971_s_at	KIAA0582	NM_015147	65	62	60	44	39
207977_s_at	DPT	NM_001937	22	151	31	30	25
207978_s_at	NR4A3	NM_006981	141	754	258	137	41
207980_s_at	CITED2	NM_006079	116	113	136	233	30
207981_s_at	ESRRG	NM_001438	122	93	15	138	15
207996_s_at	C18orf1	NM_004338	87	521	113	98	18
208017_s_at	MCF2	NM_005369	52	146	49	26	20
208018_s_at	HCK	NM_002110	35	67	344	32	46
208022_s_at	CDC14B	NM_003671	252	169	71	282	44
208046_at	HIST1H4A	NM_003538	39	36	57	32	40
208127_s_at	SOCS5	NM_014011	1066	999	1204	440	22
208051_s_at	PAIP1	NM_006451	376	249	189	664	44
208055_s_at	HERC4	NM_015601	42	36	57	34	11
208066_s_at	GTF2B	NM_001514	1629	1365	1492	1185	44
208067_x_at	---	NM_007125	51	49	49	52	39
208070_s_at	REV3L	NM_002912	704	1115	750	358	39
208079_s_at	STK6	NM_003158	52	85	70	38	19
208086_s_at	DMD	M92650	54	90	52	48	26
208087_s_at	ZBP1	NM_030776	45	40	43	65	36
208116_s_at	MAN1A1	NM_005907	70	121	148	36	16
208089_s_at	TDRD3	NM_030794	35	54	24	23	18
208096_s_at	COL21A1	NM_030820	217	331	187	62	17
208103_s_at	ANP32E	NM_030920	617	826	646	249	16
208129_x_at	RUNX1	NM_001754	57	68	50	61	37
208146_s_at	CPVL	NM_031311	70	300	152	52	28
208147_s_at	CYP2C8	NM_030878	37	20	64	15	19
208158_s_at	OSBPL1A	NM_018030	701	738	661	483	40
208173_at	IFNB1	NM_002176	20	23	83	22	39
208180_s_at	---	NM_003543	53	29	36	273	21
208184_s_at	TMEM1	NM_003274	59	71	89	70	29
208228_s_at	FGFR2	M87771	265	72	32	36	26
208232_x_at	---	L12260	49	46	49	68	47
208249_s_at	TGDS	NM_014305	117	161	124	198	40
208264_s_at	EIF3S1	NM_003758	398	262	373	523	19
208290_s_at	EIF5	NM_001969	702	820	1048	637	31
208296_x_at	TNFAIP8	NM_014350	1822	1558	1938	2124	49
208310_s_at	C7orf28A	NM_007085	85	127	194	124	28
208319_s_at	RBM3	NM_006743	813	816	1194	940	18
208322_s_at	SIAT4A	NM_003033	196	321	485	328	49
208325_s_at	AKAP13	NM_006738	165	159	179	129	38
208328_s_at	MEF2A	NM_005587	48	63	78	26	14
208343_s_at	NR5A2	AF146343	34	14	74	14	12
208352_x_at	ANK1	NM_020479	46	52	51	53	38
208370_s_at	DSCR1	NM_004414	2717	2298	4014	1693	30
208447_s_at	PRPS1	NM_002764	138	149	153	119	40
208393_s_at	RAD50	NM_005732	97	133	53	73	20
208394_x_at	ESM1	NM_007036	365	734	1654	469	14
208396_s_at	PDE1A	NM_005019	56	213	29	47	18
208398_s_at	TBPL1	NM_004865	465	540	471	361	39
208399_s_at	EDN3	NM_000114	66	147	18	16	31
208424_s_at	CIAPIN1	NM_020313	118	133	178	164	36
208456_s_at	RRAS2	NM_012250	91	72	116	109	26
208469_s_at	PPT2	NM_030652	68	74	74	54	42
208476_s_at	FRMD4A	NM_018027	55	49	76	41	40
208496_x_at	HIST1H3G	NM_003534	55	49	66	63	41
208498_s_at	AMY2B	NM_004038	195	81	59	46	18
208499_s_at	---	NM_006260	100	104	192	148	23
208504_x_at	PCDHB11	NM_018931	35	54	36	38	44
208510_s_at	PPARG	NM_015869	145	67	65	96	32
208553_at	HIST1H1E	NM_005321	63	52	57	60	26
208606_s_at	WNT4	NM_030761	25	120	29	34	45
208607_s_at	SAA1 /// SAA2	NM_030754	54	27	27	45	34
208650_s_at	CD24	BG327863	422	347	183	1165	29
208653_s_at	CD164	AF263279	117	148	317	175	37
208666_s_at	ST13	BE866412	317	403	220	301	34
208673_s_at	SFRS3	AF107405	725	775	664	843	16
208694_at	PRKDC	U47077	68	85	29	42	15
208708_x_at	EIF5	AL080102	2468	2767	3093	2081	40
208733_at	RAB2	AW301641	62	72	60	92	18
208740_at	SAP18	BF593650	556	647	481	677	38
208745_at	ATP5L	AA917672	818	840	415	989	47
208753_s_at	NAP1L1	BC002387	567	653	588	206	42
208754_s_at	NAP1L1	AL162068	954	1050	759	431	46
208762_at	SUMO1	U83117	90	94	95	98	12
208797_s_at	GOLGIN-67	AI829170	62	75	28	42	26
208802_at	SRP72	AI493872	262	306	265	244	18
208803_s_at	SRP72	AF069765	86	84	116	80	32
208810_at	DNAJB6	AF080569	1378	904	966	1532	18
208828_at	POLE3	BC004170	265	263	489	315	47
208838_at	TIP120A	AB020636	397	376	547	355	45
208839_s_at	TIP120A	AL136810	209	220	331	202	26
208840_s_at	G3BP2	AU149503	322	287	501	414	42
208857_s_at	PCMT1	M93008	443	441	475	440	40
208859_s_at	ATRX	AI650257	491	483	487	338	23
208866_at	CSNK1A1	BF510713	333	164	209	237	18
208875_s_at	PAK2	BF796470	92	70	198	89	31
208877_at	PAK2	W74494	616	428	835	482	42
208883_at	EDD	BF515424	153	173	133	155	18
208892_s_at	DUSP6	BC003143	2176	473	2620	602	31
208896_at	DDX18	X98743	475	512	485	527	20
208920_at	SRI	AV752215	37	62	20	45	16
208925_at	C3orf4	AF161522	593	515	675	383	36
208933_s_at	LGALS8	AI659005	463	256	527	407	35
208934_s_at	LGALS8	AF342815	306	163	430	410	43
208935_s_at	LGALS8	L78132	408	194	357	360	16
208958_at	TXNDC4	AI827677	53	64	54	58	15
208938_at	PRCC	BC004913	32	30	57	31	20
208950_s_at	ALDH7A1	BC002515	553	466	112	633	30
208951_at	ALDH7A1	BC002515	262	220	62	338	43
208953_at	KIAA0217	AU154358	70	57	70	90	43
208962_s_at	FADS1	BE540552	80	282	107	194	48
208963_x_at	FADS1	BG165833	91	223	93	157	39
208965_s_at	IFI16	BG256677	922	656	995	361	27
208966_x_at	IFI16	AF208043	2066	1401	2488	820	32
208985_s_at	EIF3S1	BC002719	536	492	918	614	48
208988_at	FBXL11	BE675843	701	732	687	689	34
208993_s_at	PPIG	AW340788	460	424	368	396	28
208995_s_at	PPIG	U40763	377	448	290	362	27
209015_s_at	DNAJB6	BC002446	385	394	1139	270	36
209023_s_at	STAG2	BC001765	1420	1138	1734	874	30
209025_s_at	SYNCRIP	AF037448	758	702	703	1359	36
209027_s_at	ABI1	BF673013	1363	547	914	1028	32
209028_s_at	ABI1	AF006516	2009	789	1008	1321	45
209031_at	IGSF4	AL519710	292	289	254	223	34
209037_s_at	EHD1	AW182860	125	108	360	172	25
209049_s_at	PRKCBP1	BC001004	97	93	38	90	40
209053_s_at	WHSC1	BE793789	71	64	84	56	45
209056_s_at	CDC5L	NM_001253	1387	1115	1111	1172	48
209065_at	UQCRB	BC005230	207	217	133	142	37
209072_at	MBP	M13577	108	73	81	101	39
209073_s_at	NUMB	AF015040	152	130	307	102	36
209084_s_at	RAB28	BE504689	80	117	85	64	20
209085_x_at	RFC1	L14922	267	283	339	269	25
209096_at	UBE2V2	U62136	493	499	543	523	28
209098_s_at	JAG1	U61276	175	140	329	64	19
209099_x_at	JAG1	U73936	3706	2665	4923	1595	36
209109_s_at	TM4SF6	U84895	369	278	148	488	49
209115_at	UBE1C	AL117566	800	856	696	786	23
209119_x_at	NR2F2	AV703465	60	83	55	66	46
209125_at	KRT6A	J00269	124	37	36	88	23
209135_at	ASPH	AF289489	1570	766	1893	525	23
209139_s_at	PRKRA	AF083033	360	363	480	301	38
209157_at	DNAJA2	AF011793	247	289	270	281	45
209160_at	AKR1C3	AB018580	1222	289	772	174	25
209168_at	GPM6B	AW148844	73	1067	79	86	29
209169_at	GPM6B	N63576	41	605	41	43	23
209170_s_at	GPM6B	AF016004	293	3904	264	232	40
209175_at	SEC23IP	AK001135	135	152	168	211	29
209176_at	SEC23IP	AI332962	108	98	105	137	42
209183_s_at	C10orf10	AL136653	616	657	706	441	41
209187_at	DR1	AW516932	944	898	867	484	30
209197_at	SYT11	AA626780	67	259	118	68	40
209198_s_at	SYT11	BC004291	29	170	98	28	16
209200_at	MEF2C	AL536517	471	532	613	196	41
209203_s_at	BICD2	BC002327	141	103	145	56	40
209204_at	LMO4	AI824831	128	225	262	89	31
209206_at	SEC22L1	AV701283	363	581	350	609	20
209209_s_at	PLEKHC1	AW469573	549	590	592	212	16
209211_at	KLF5	AF132818	3779	1387	857	2614	14
209220_at	GPC3	L47125	28	131	28	28	27
209227_at	TUSC3	AU158251	33	63	16	99	17
209242_at	PEG3	AL042588	176	587	154	65	44
209257_s_at	CSPG6	BF795297	101	89	143	54	37
209258_s_at	CSPG6	AI373676	180	183	180	124	11
209259_s_at	CSPG6	AF020043	699	688	1031	387	24
209267_s_at	SLC39A8	AB040120	304	434	490	190	28
209268_at	VPS45A	AF165513	144	264	87	202	38
209272_at	NAB1	AF045451	667	491	570	351	33
209277_at	TFPI2	AL574096	2893	970	1394	1185	12
209278_s_at	TFPI2	L27624	3192	1076	2800	1274	34
209279_s_at	NSDHL	BC000245	66	69	73	95	40
209281_s_at	ATP2B1	M95541	164	316	296	143	36
209285_s_at	RAP140	N38985	287	399	275	124	38
209292_at	ID4	AL022726	268	297	24	172	13
209298_s_at	ITSN1	AF114488	30	142	27	22	12
209301_at	CA2	M36532	130	179	299	61	30
209303_at	NDUFS4	BC005270	226	262	216	208	31
209306_s_at	SWAP70	AI139569	1479	680	2034	741	17
209307_at	SWAP70	AB014540	1293	596	1812	687	17
209308_s_at	BNIP2	BC002461	1357	855	1583	770	46
209314_s_at	HBS1L	AK024258	65	81	57	51	13
209315_at	HBS1L	AW297143	51	36	45	32	13
209321_s_at	ADCY3	AF033861	29	97	59	22	41
209335_at	DCN	AI281593	61	3708	179	116	27
209337_at	PSIP1	AF063020	368	941	338	196	48
209342_s_at	IKBKB	AF080158	112	70	181	82	40
209344_at	TPM4	BC002827	535	361	343	402	42
209348_s_at	MAF	AF055376	522	1135	209	1527	35
209358_at	TAF11	AF118094	380	386	366	375	29
209359_x_at	RUNX1	L34598	44	57	48	44	32
209362_at	SURB7	AI688580	392	371	247	322	41
209363_s_at	SURB7	U46837	82	74	60	50	29
209379_s_at	KIAA1128	AF241785	573	675	604	455	34
209382_at	POLR3C	U93867	66	109	146	141	32
209387_s_at	TM4SF1	M90657	5617	2109	4983	4030	20
209388_at	PAPOLA	BC000927	885	887	794	861	21
209392_at	ENPP2	L35594	3978	1838	3942	1708	42
209406_at	BAG2	AF095192	28	260	46	61	26
209474_s_at	ENTPD1	U87967	90	64	85	33	25
209412_at	TMEM1	U61500	122	102	122	142	24
209416_s_at	FZR1	AF083810	62	54	62	68	47
209421_at	MSH2	U04045	72	54	47	45	24
209424_s_at	AMACR	AI796120	28	31	26	80	31
209425_at	AMACR	AA888589	36	48	25	92	16
209426_s_at	AMACR	AF047020	27	32	26	82	36
209430_at	---	AJ001017	1163	792	817	891	27
209431_s_at	ZNF278	AF254083	105	98	72	94	41
209433_s_at	PPAT	AI457120	174	122	122	157	48
209434_s_at	PPAT	U00238	121	76	68	93	20
209443_at	SERPINA5	J02639	56	105	65	56	49
209444_at	RAP1GDS1	BC001851	177	206	316	160	46
209446_s_at	---	BC001743	69	32	39	23	20
209447_at	SYNE1	AF043290	60	328	93	39	45
209448_at	HTATIP2	BC002439	375	389	444	538	49
209470_s_at	GPM6A	D49958	504	42	315	63	17
209451_at	TANK	U59863	1010	1083	1231	679	16
209454_s_at	TEAD3	AF142482	101	110	64	101	30
209456_s_at	FBXW11	AB033281	64	50	55	61	34
209459_s_at	ABAT	AF237813	899	523	197	2911	45
209460_at	ABAT	AF237813	607	344	149	2290	38
209461_x_at	WDR18	BC001648	75	68	96	106	47
209463_s_at	TAF12	D50544	61	77	61	55	32
209465_x_at	PTN	AL565812	64	834	30	119	29
209469_at	GPM6A	BF939489	740	82	472	122	15
209480_at	HLA-DQB1	M16276	454	80	467	69	29
209485_s_at	OSBPL1A	W19983	309	264	279	198	31
209493_at	PDZK3	AF338650	100	182	90	34	19
209498_at	---	X16354	1566	454	863	2828	47
209501_at	CDR2	AL582414	705	1013	1002	437	45
209512_at	C9orf99	BC004331	39	47	25	60	14
209523_at	TAF2	AK001618	567	585	422	436	26
209524_at	HDGFRP3	AK001280	565	498	513	288	34
209529_at	PPAP2C	AF047760	99	34	54	79	42
209533_s_at	PLAA	AF145020	87	110	147	114	29
209535_s_at	---	AF127481	134	130	82	83	41
209540_at	IGF1	AU144912	29	2807	90	36	34
209541_at	IGF1	AI972496	20	2596	70	41	45
209544_at	RIPK2	AF027706	190	159	193	653	13
209551_at	MGC11061	BC004875	63	91	69	84	12
209555_s_at	CD36	M98399	34	98	33	53	34
209566_at	INSIG2	AL080184	345	252	306	334	19
209570_s_at	D4S234E	BC001745	413	108	50	159	47
209571_at	CIR	U03644	88	117	71	99	25
209572_s_at	EED	AF080227	444	435	905	318	27
209574_s_at	C18orf1	AI349506	77	273	133	107	39
209575_at	IL10RB	BC001903	154	104	189	193	38
209576_at	GNAI1	AL049933	317	293	144	194	16
209580_s_at	MBD4	AF114784	101	186	174	171	17
209582_s_at	CD200	H23979	398	96	676	92	30
209583_s_at	CD200	AF063591	2596	814	4469	798	48
209585_s_at	MINPP1	AF084943	145	226	112	271	21
209595_at	GTF2F2	BC001771	89	62	68	63	15
209602_s_at	GATA3	AI796169	70	19	21	37	15
209603_at	GATA3	AI796169	85	27	30	39	32
209606_at	PSCDBP	L06633	16	562	1021	314	16
209610_s_at	SLC1A4	BF340083	57	121	177	91	45
209612_s_at	ADH1B	M24317	14	295	15	13	21
209613_s_at	ADH1B	M21692	8	259	8	8	16
209624_s_at	MCCC2	AB050049	52	48	48	91	47
209626_s_at	OSBPL3	AI202969	87	46	171	24	21
209628_at	NXT2	AK023289	417	448	372	524	26
209630_s_at	FBXW2	AL043967	263	271	250	257	43
209631_s_at	GPR37	U87460	125	140	37	370	13
209632_at	PPP2R3A	AI760130	53	60	54	44	13
209636_at	NFKB2	BC002844	44	45	111	76	33
209647_s_at	SOCS5	AW664421	1180	1044	1537	525	45
209648_x_at	SOCS5	AL136896	645	612	645	263	15
209649_at	STAM2	AL133600	176	194	125	223	15
209652_s_at	PGF	BC001422	74	212	320	55	34
209653_at	KPNA4	U93240	141	92	217	64	30
209654_at	KIAA0947	BC004902	362	333	365	300	31
209655_s_at	TM4SF10	AI803181	117	407	200	85	24
209657_s_at	HSF2	M65217	184	203	147	84	20
209662_at	CETN3	BC005383	656	841	282	434	21
209666_s_at	CHUK	AF080157	299	353	358	406	19
209672_s_at	FLJ20323	AL136892	35	23	18	93	12
209674_at	CRY1	D83702	2632	1985	2082	1515	18
209676_at	TFPI	J03225	70	239	114	27	14
209682_at	CBLB	U26710	429	453	630	175	32
209683_at	FAM49A	AA243659	42	94	127	37	22
209681_at	SLC19A2	AF153330	595	1022	205	656	25
209689_at	FLJ10996	BC005078	104	87	134	81	17
209690_s_at	DOK4	BF591163	55	62	59	63	37
209691_s_at	DOK4	BC003541	40	54	35	44	21
209692_at	EYA2	U71207	134	57	29	99	42
209693_at	ASTN2	AF116574	126	96	23	303	30
209704_at	M96	AL523380	212	105	184	138	19
209707_at	PIGK	AF022913	164	369	95	301	30
209708_at	MOXD1	AY007239	39	737	81	43	46
209712_at	SLC35D1	AI769637	63	87	65	81	43
209715_at	CBX5	L07515	188	165	182	98	25
209717_at	EVI5	AF008915	263	293	261	214	15
209720_s_at	---	BC005224	98	42	79	625	14
209722_s_at	SERPINB9	L40378	18	22	93	17	25
209723_at	SERPINB9	BC002538	665	806	1942	568	44
209731_at	NTHL1	U79718	50	76	47	53	24
209733_at	LOC286440	AL034399	193	218	185	255	41
209735_at	ABCG2	AF098951	1050	331	1171	397	40
209737_at	AIP1	AB014605	61	237	24	168	34
209740_s_at	PNPLA4	U03886	49	85	32	108	37
209741_x_at	ZNF291	AF119814	143	142	62	83	24
209745_at	COQ7	AK024291	81	78	53	118	32
209748_at	SPG4	AB029006	269	213	232	213	21
209750_at	NR1D2	N32859	523	481	227	404	24
209751_s_at	SEDL /// SEDLP	AF291676	136	148	282	217	20
209757_s_at	MYCN	BC002712	54	38	68	45	30
209769_s_at	GP1BB	L20860	79	82	79	111	42
209772_s_at	CD24	X69397	154	151	142	408	43
209774_x_at	CXCL2	M57731	9518	8450	11248	7303	27
209778_at	TRIP11	AF007217	46	69	73	52	32
209780_at	PHTF2	AL136883	567	737	357	233	26
209782_s_at	DBP	U79283	36	56	27	37	45
209785_s_at	PLA2G4C	AF065214	191	324	254	118	47
209788_s_at	ARTS-1	AF183569	114	110	96	86	36
209790_s_at	CASP6	BC000305	87	62	37	91	38
209795_at	CD69	L07555	100	1463	1831	1518	18
209798_at	NPAT	D83243	471	418	622	298	27
209799_at	PRKAA1	AF100763	268	301	226	291	13
209800_at	KRT16	AF061812	829	82	91	98	24
209805_at	PMS2	U14658	83	82	75	85	47
209821_at	---	AB024518	834	839	713	265	16
209822_s_at	VLDLR	L22431	25	99	19	75	22
209829_at	C6orf32	AB002384	48	61	26	21	17
209838_at	TRIP15	AA496247	415	397	294	342	23
209839_at	DNM3	AL136712	53	44	61	21	27
209840_s_at	LRRN3	AI221950	20	223	29	25	45
209841_s_at	LRRN3	AL442092	28	505	37	32	38
209846_s_at	BTN3A2	BC002832	114	152	122	78	45
209849_s_at	RAD51C	AF029669	161	191	98	154	39
209861_s_at	METAP2	U13261	896	638	848	654	26
209866_s_at	---	R50822	16	71	16	18	25
209867_s_at	---	AF307080	18	66	19	17	35
209865_at	SLC35A3	BC005136	44	25	14	63	29
209869_at	ADRA2A	AF284095	17	131	33	30	33
209871_s_at	APBA2	AB014719	77	169	77	78	38
209875_s_at	SPP1	M83248	524	244	863	127	26
209882_at	RIT1	AF084462	497	395	1095	230	20
209883_at	GLT25D2	AF288389	31	279	27	28	38
209884_s_at	SLC4A7	AF047033	176	158	266	126	12
209892_at	FUT4	AF305083	32	39	55	40	35
209894_at	LEPR	U50748	1223	432	1136	319	16
209895_at	PTPN11	AF119855	61	73	94	64	23
209896_s_at	PTPN11	AF119855	207	228	323	191	29
209900_s_at	SLC16A1	AL162079	198	226	156	221	28
209902_at	ATR	U49844	74	90	53	126	21
209903_s_at	ATR	U49844	218	245	139	307	41
209906_at	C3AR1	U62027	17	23	56	24	26
209909_s_at	---	M19154	441	579	471	80	12
209912_s_at	FOXK1	AI373854	74	88	139	112	37
209913_x_at	---	AB007875	94	75	100	114	45
209918_at	---	J05235	72	71	83	81	42
209920_at	BMPR2	U20165	106	79	124	68	31
209921_at	SLC7A11	AB040875	346	281	966	316	22
209925_at	OCLN	U53823	108	36	50	158	21
209926_at	MEF2B	BC004449	84	73	81	111	35
209928_s_at	MSC	AF060154	30	181	88	57	22
209941_at	RIPK1	U50062	130	130	181	140	41
209943_at	FBXL4	AF176699	55	73	31	56	16
209946_at	VEGFC	U58111	202	86	255	177	31
209949_at	NCF2	BC001606	22	68	187	25	33
209955_s_at	FAP	U76833	58	158	83	46	25
209958_s_at	B1	AF095771	69	102	44	48	45
209960_at	HGF	X16323	40	795	195	59	14
209967_s_at	CREM	D14826	766	3236	3248	1696	16
209970_x_at	CASP1	M87507	257	152	436	129	47
209989_at	ZNF268	AF317549	51	75	36	60	16
209993_at	ABCB1	AF016535	252	82	439	118	28
209994_s_at	ABCB1 /// ABCB4	AF016535	385	144	704	191	21
210002_at	GATA6	D87811	396	978	241	415	17
210004_at	OLR1	AF035776	7	9	64	7	14
210007_s_at	GPD2	U36310	35	24	21	66	17
210009_s_at	GOSR2	AF229796	33	37	51	43	23
210017_at	MALT1	AF070528	333	220	280	641	18
210041_s_at	PGM3	BC001258	445	363	329	1156	28
210047_at	SLC11A2	AF064484	44	48	48	56	35
210048_at	NAPG	BC001889	88	97	155	96	25
210054_at	C4orf15	BC003648	442	402	347	301	13
210056_at	RND1	U69563	2737	1049	2854	3007	27
210069_at	CPT1B	U62733	130	53	66	101	29
210078_s_at	KCNAB1	L39833	17	287	16	19	12
210089_s_at	LAMA4	BC004241	34	67	36	28	27
210092_at	MAGOH	AF067173	312	265	319	251	46
210093_s_at	MAGOH	AF067173	536	432	409	426	21
210094_s_at	PARD3	AF196186	721	548	315	489	46
210096_at	CYP4B1	J02871	358	22	19	37	32
210102_at	LOH11CR2A	BC001234	203	335	56	194	24
210104_at	MED6	AF074723	113	93	167	89	36
210108_at	CACNA1D	BE550599	12	208	11	14	15
210117_at	SPAG1	AF311312	155	104	134	240	14
210118_s_at	IL1A	M15329	95	89	650	32	31
210119_at	KCNJ15	U73191	177	65	133	58	36
210121_at	B3GALT2	AF288390	7	51	8	8	12
210123_s_at	CHRFAM7A /// CHRNA7	U62436	44	38	31	54	29
210138_at	RGS20	AF074979	26	18	21	264	21
210144_at	C22orf4	AK000851	66	75	73	67	47
210145_at	PLA2G4A	M68874	90	565	109	67	14
210146_x_at	LILRB2	AF004231	7	16	167	8	15
210157_at	C19orf2	AW003989	81	104	58	95	38
210160_at	PAFAH1B2	BC000398	56	60	103	77	23
210163_at	CXCL11	AF030514	66	28	62	434	12
210164_at	GZMB	J03189	18	102	1256	42	35
210174_at	NR5A2	AF228413	166	51	306	57	16
210175_at	C2orf3	BC000853	83	94	50	90	16
210176_at	TLR1	AL050262	9	22	60	8	19
210180_s_at	SFRS10	U87836	1041	683	793	817	33
210187_at	FKBP1A	BC005147	150	98	162	187	24
210188_at	GABPA	D13318	77	73	69	58	17
210190_at	STX11	AF071504	68	54	159	58	20
210198_s_at	PLP1	BC002665	56	26	16	19	17
210214_s_at	BMPR2	U25110	57	44	60	35	32
210218_s_at	SP100	U36501	47	53	75	54	13
210222_s_at	RTN1	BC000314	55	39	27	143	47
210233_at	IL1RAP	AF167343	60	16	26	33	13
210235_s_at	PPFIA1	U22815	79	54	56	63	44
210236_at	PPFIA1	U22815	144	57	59	114	17
210239_at	IRX5	U90304	74	23	42	70	42
210240_s_at	CDKN2D	U20498	42	37	75	45	45
210251_s_at	RIPX	AF112221	136	173	72	176	18
210253_at	HTATIP2	AF092095	77	68	62	113	31
210257_x_at	CUL4B	AF212995	40	84	58	29	31
210258_at	RGS13	AF030107	7	79	13	8	11
210260_s_at	TNFAIP8	BC005352	2687	2263	3044	3035	44
210263_at	KCNF1	AF029780	61	59	54	67	35
210269_s_at	DXYS155E	M99578	48	42	89	38	47
210277_at	AP4S1	AF155159	89	104	72	74	14
210281_s_at	ZNF198	AL136621	220	182	181	148	22
210282_at	ZNF198	AL136621	168	120	105	95	14
210293_s_at	SEC23B	BC005032	676	531	637	1047	27
210299_s_at	FHL1	AF063002	93	315	100	29	39
210305_at	PDE4DIP	AB042557	11	29	121	12	17
210316_at	FLT4	U43143	91	58	81	64	19
210317_s_at	YWHAE	U28936	50	40	70	46	20
210320_s_at	DDX52	AF077033	114	97	85	140	19
210322_x_at	UTY	AF000995	85	63	60	60	43
210327_s_at	AGXT	D13368	13	13	20	115	21
210335_at	PAMCI	AF056209	180	47	87	156	22
210340_s_at	CSF2RA	BC002635	15	35	153	15	17
210346_s_at	CLK4	AF212224	1295	1166	1067	1172	39
210350_x_at	ING1	AF044076	188	231	262	126	23
210354_at	IFNG	M29383	30	288	781	434	35
210361_s_at	ELF2	AF256223	122	108	112	90	22
210371_s_at	RBBP4	BC003092	269	338	280	269	46
210377_at	SAH	D16350	174	99	24	326	25
210385_s_at	ARTS-1	AF106037	73	140	71	147	29
210389_x_at	TUBD1	BC000258	110	81	78	83	44
210396_s_at	LAT1-3TM	AF271775	1524	1030	1499	980	30
210397_at	DEFB1	U73945	344	46	46	123	38
210407_at	PPM1A	AF070670	204	174	125	228	22
210409_at	MLLT4	AB016898	57	34	37	99	44
210415_s_at	ODF2	AF053970	72	68	67	65	29
210426_x_at	RORA	U04897	296	408	280	320	23
210439_at	ICOS	AB023135	17	73	74	195	25
210465_s_at	SNAPC3	U71300	78	103	77	85	24
210472_at	MT1G	BC005311	71	55	98	168	34
210473_s_at	GPR125	M37712	226	150	91	94	26
210474_s_at	CDC2L1	U04819	71	78	129	79	23
210479_s_at	RORA	L14611	353	459	329	375	24
210508_s_at	KCNQ2	D82346	33	100	34	36	44
210511_s_at	INHBA	M13436	238	1979	2324	295	27
210535_at	EPPB9	BC002944	50	48	46	54	25
210538_s_at	BIRC3	U37546	2178	1729	2457	2482	14
210540_s_at	B4GALT4	BC004523	67	99	74	80	14
210541_s_at	RFP	AF230394	52	44	127	57	46
210568_s_at	RECQL	BC001052	141	169	238	77	16
210571_s_at	CMAH	AF074480	140	47	163	55	30
210596_at	---	AF130104	96	82	96	124	43
210612_s_at	SYNJ2	AF318616	216	82	147	307	22
210621_s_at	RASA1	M23612	129	128	129	103	24
210639_s_at	APG5L	AF293841	61	50	98	91	46
210653_s_at	BCKDHB	M55575	56	62	17	74	22
210657_s_at	PNUTL2	U88870	17	93	18	22	22
210664_s_at	TFPI	AF021834	1001	1737	1423	322	15
210665_at	TFPI	AF021834	200	380	214	95	14
210671_x_at	MAPK8	U35004	66	53	52	55	49
210677_at	SOAT2	AF059203	48	97	58	39	42
210689_at	CLDN14	AF314090	70	49	115	63	31
210691_s_at	SIP	AF275803	308	210	245	202	15
210693_at	SPPL2B	BC001788	88	86	82	71	45
210694_s_at	---	AF041209	74	58	34	34	31
210705_s_at	TRIM5	AF220028	160	162	185	137	19
210716_s_at	RSN	M97501	96	71	86	108	26
210726_at	CYP3A4	J04449	58	55	55	60	23
210727_at	CALCA	M26095	36	30	38	58	30
210732_s_at	LGALS8	AF342816	52	34	74	88	19
210733_at	---	AF130055	39	40	52	45	19
210751_s_at	RGN	D31815	141	643	82	73	38
210752_s_at	TCFL4	AF213666	47	52	52	61	33
210758_at	PSIP1	AF098482	55	86	51	50	17
210785_s_at	C1orf38	AB035482	18	31	126	22	41
210790_s_at	SARA1	BC003658	98	114	142	98	41
210791_s_at	RICS	BC000277	47	47	29	77	44
210793_s_at	NUP98	U41815	857	604	638	871	27
[truncated: 2,177 more rows]
