# Supplementary material for: Transcriptomes of human prostate cells
Source: BMC Genomics. 2006 Apr 25;7:92. doi: 10.1186/1471-2164-7-92 (PMC1553448; doi:10.1186/1471-2164-7-92)
Supplement: Additional file 4 — Genes detected in whole prostate but not sorted cells Column titles indicate the following: probeset-Affymetrix probeset ID, gene_symbol-HUGO gene name, public_ID-genebank ID of sequence used to make the probeset. Column titles CD104, CD49a, CD31, CD26, Prostate, CD4, CD8, CD14, CD34, and wholeblood indicate sample name. Expression levels are indicated by fluorescent signal intensity. [file 1471-2164-7-92-S4.xls]

## Sheet: query_dcampbel_20050324-104904.
probeset	gene_symbol	public_ID	CD104	CD49a	CD31	CD26	Prostate	CD4	CD8	CD14	CD34	wholeblood
206442_at	SEMG1	NM_003007	8	8	10	10	976	16	15	15	16	16
217566_s_at	TGM4	BF222018	36	26	22	42	387	21	20	23	21	21
206835_at	ch-TOG	NM_003154	8	7	8	8	372	14	14	15	17	19
203872_at	ACTA1	NM_001100	16	17	17	17	364	24	22	26	20	21
206639_x_at	---	NM_002159	10	11	11	11	226	17	18	18	17	19
200637_s_at	PTPRF	AI762627	32	24	26	40	179	23	23	26	24	23
204810_s_at	CKM	NM_001824	33	24	35	22	155	22	21	23	23	33
207441_at	PROL3	NM_006685	41	21	20	22	143	17	18	17	21	31
203807_x_at	CSH2	NM_020991	22	18	24	17	127	40	40	38	30	49
216012_at	---	U43604	17	14	16	18	121	25	26	24	23	30
213201_s_at	TNNT1	AJ011712	13	13	15	13	110	30	27	32	33	33
209742_s_at	MYL2	AF020768	12	12	14	14	103	21	22	23	17	27
215828_at	---	AL359599	24	21	22	24	102	35	31	28	32	25
208033_s_at	ATBF1	NM_006885	40	42	39	45	100	23	22	43	27	29
206786_at	FLJ14957	NM_000200	8	8	8	9	95	16	16	15	14	19
211739_x_at	FCHO2 /// CSH2	BC005921	22	18	24	17	92	27	27	30	22	34
216030_s_at	SEMG2	AL049767	7	7	7	7	92	12	11	13	13	13
208341_x_at	CSH2	NM_022646	23	19	31	18	89	35	30	27	27	38
208294_x_at	---	NM_022578	30	25	37	26	88	38	35	33	35	42
217073_x_at	APOA1	X02162	31	33	37	32	88	37	30	36	27	44
207529_at	DEFA5	NM_021010	13	12	13	12	85	35	31	27	23	41
205958_x_at	---	NM_022579	26	23	25	22	84	35	31	32	28	34
204737_s_at	MYH6 /// MYH7	NM_000257	11	13	11	11	83	18	14	16	16	12
221197_s_at	CHAT	NM_020985	20	19	25	21	81	41	40	35	33	43
220158_at	LGALS14	NM_020129	14	13	14	16	81	33	31	37	35	47
221585_at	CACNG4	BC004504	19	17	22	19	80	32	34	31	23	49
210393_at	GPR49	AF062006	17	17	22	18	77	41	43	39	30	45
208357_x_at	---	NM_022641	26	21	36	23	76	43	40	36	35	44
209888_s_at	MYL1	M20643	32	29	34	32	75	24	24	21	20	28
208195_at	TTN	NM_003319	23	24	26	23	75	34	36	23	25	28
204450_x_at	APOA1	NM_000039	38	44	45	39	74	31	30	30	24	34
206703_at	CHRNB1	NM_000747	22	23	26	21	73	37	33	35	33	48
220424_at	NPHS2	NM_014625	16	15	19	16	73	33	34	25	21	48
211708_s_at	---	BC005807	21	20	29	25	71	40	41	41	34	43
222263_at	SLC35E1	BE904333	33	26	47	45	70	43	42	45	38	48
217567_at	TGM4	BF222018	36	29	36	37	70	33	31	33	31	35
210469_at	DLG5	BC002915	27	24	25	24	69	24	24	26	23	25
214295_at	KIAA0485	AW129056	21	20	14	18	69	24	24	24	28	27
205925_s_at	RAB3B	NM_002867	16	14	14	20	69	20	18	20	18	24
91816_f_at	RKHD1	C18318	28	27	24	27	69	17	16	16	19	22
216789_at	---	AK026439	37	34	38	42	68	45	46	43	38	48
210411_s_at	GRIN2B	U90278	17	14	15	15	68	38	40	33	33	42
209145_s_at	CBFA2T2	AF068266	21	18	20	21	67	40	36	30	23	37
219769_at	INCENP	NM_020238	21	22	33	26	67	43	41	39	45	45
214799_at	NFASC	AI821777	14	25	17	16	67	49	43	44	43	44
220555_s_at	PDZK7	NM_024895	23	21	26	23	67	34	30	39	23	49
221948_s_at	---	BF732879	25	24	28	30	66	37	42	40	29	47
206226_at	---	NM_000412	17	16	16	18	66	44	44	41	44	48
219153_s_at	FLJ13710	NM_024817	30	15	15	17	66	31	28	27	25	35
219950_s_at	TIAM2	NM_012454	12	11	12	11	66	41	38	33	34	44
206859_s_at	---	NM_002571	13	14	17	15	65	29	28	34	26	36
206353_at	COX6A2	NM_005205	15	16	21	16	65	47	36	35	43	49
213658_at	DKFZp547K1113	BE858194	29	30	30	37	65	42	44	29	47	39
206969_at	KRTHA4	NM_021013	18	15	18	17	65	34	35	35	30	38
208573_s_at	OR2H2	NM_007160	32	35	34	33	65	32	32	34	28	35
209904_at	TNNC1	AF020769	14	14	14	16	65	20	20	23	18	17
210832_x_at	---	D38298	22	29	28	25	64	39	42	38	33	46
216340_s_at	---	U22044	30	32	32	36	64	39	39	38	39	49
214421_x_at	---	AV652420	19	16	22	17	64	44	41	42	42	44
207020_at	HSF2BP	NM_007031	38	36	39	36	64	43	35	34	33	34
206762_at	KCNA5	NM_002234	42	44	38	44	64	42	46	40	44	45
205900_at	KRT1	NM_006121	25	28	26	26	64	48	46	43	45	48
209951_s_at	MAP2K7	AW007458	18	19	19	19	64	37	39	42	38	48
207118_s_at	MMP23A /// MMP23B	NM_004659	19	41	22	20	64	45	40	48	37	46
207028_at	MYCNOS	NM_006316	19	21	22	22	64	46	41	41	41	46
208241_at	NRG1	NM_004495	35	22	21	21	64	29	32	28	28	38
40273_at	SPHK2	AA485440	32	45	41	40	64	38	41	46	47	42
215337_at	---	AK022508	14	12	16	14	63	40	39	38	28	41
222004_s_at	DOCK6	AA534504	13	13	17	16	63	37	35	36	27	44
218266_s_at	FREQ	NM_014286	23	30	33	22	63	31	28	28	28	35
207007_at	NR1I3	NM_005122	16	15	18	17	63	40	38	43	36	43
214406_s_at	SLC7A4	AW135332	16	16	19	19	63	45	41	44	42	49
210080_x_at	ELA3A	D00306	16	18	21	17	62	33	30	35	26	45
217342_x_at	FLJ11292	AK023539	35	32	42	33	62	39	42	35	35	43
204217_s_at	RTN2	NM_005619	37	38	36	46	62	30	26	29	28	41
210065_s_at	UPK1B	AB002155	26	23	25	28	62	41	43	38	34	41
216934_at	---	X81637	13	12	16	12	61	34	36	35	31	37
205994_at	ELK4	NM_001973	17	14	20	25	61	42	42	41	35	42
206087_x_at	HFE	NM_000410	23	27	18	26	61	36	38	46	34	48
207824_s_at	MAZ	NM_002383	14	14	17	16	61	43	44	48	39	44
206168_at	---	NM_025013	21	20	26	20	60	29	28	34	24	47
215456_at	---	AF070625	11	12	12	11	60	49	46	37	39	48
208108_s_at	AVPR2	AF030626	36	30	39	37	60	35	35	40	34	40
203441_s_at	CDH2	NM_001792	30	28	34	30	60	45	42	40	39	47
211473_s_at	COL4A6	U04845	16	16	17	13	60	41	38	42	37	48
203890_s_at	DAPK3	BF686824	13	12	16	12	60	28	28	23	23	49
203924_at	GSTA1	NM_000846	19	14	17	20	60	34	30	34	30	41
206375_s_at	HSPB3	NM_006308	43	40	36	34	60	35	34	33	27	42
202410_x_at	IGF2	NM_000612	24	30	29	27	60	44	40	35	25	48
210333_at	NR5A1	U76388	26	21	27	24	60	44	41	36	40	32
215819_s_at	RHCE	N53959	21	20	26	21	60	32	36	37	38	47
219685_at	TMEM35	NM_021637	10	31	11	11	60	29	29	26	26	28
210064_s_at	UPK1B	NM_006952	17	16	19	17	60	33	33	31	31	49
203683_s_at	VEGFB	NM_003377	21	27	28	22	60	39	33	31	43	30
215012_at	ZNF451	AU144775	42	40	33	44	60	33	42	19	36	29
222167_at	---	AK021836	15	14	16	13	59	30	33	26	28	36
206831_s_at	ARSD	NM_001669	23	22	22	26	59	33	34	41	37	39
220645_at	C11orf33	NM_017678	18	16	20	18	59	40	36	33	34	41
206224_at	CST1	NM_001898	9	10	10	20	59	23	22	26	23	19
206997_s_at	HS6ST1	NM_004807	32	30	32	40	59	44	39	39	38	42
201654_s_at	HSPG2	AI991033	25	24	45	26	59	37	34	40	37	48
218685_s_at	SMUG1	NM_014311	33	38	27	43	59	29	27	27	22	38
201205_at	---	AF006751	35	39	39	43	58	49	47	42	49	42
208408_at	---	NM_002825	20	19	23	21	58	38	39	34	44	39
208379_x_at	---	NM_000910	18	19	21	19	58	42	39	38	33	49
220366_at	ELSPBP1	NM_022142	20	22	20	22	58	38	36	36	29	43
206329_at	EXTL1	NM_004455	26	33	30	31	58	46	41	47	42	49
208153_s_at	FAT2	NM_001447	30	18	19	19	58	44	42	47	42	43
216341_s_at	GNRHR	Z81148	11	11	13	11	58	35	37	33	25	44
207404_s_at	HTR1E	NM_000865	16	21	16	19	58	44	43	38	37	40
211958_at	IGFBP5	R73554	27	44	33	32	58	34	32	30	25	32
207553_at	OPRK1	NM_000912	23	20	21	24	58	37	36	37	48	47
221113_s_at	WNT16	NM_016087	21	20	22	22	58	40	37	31	29	42
217293_at	---	AF209975	21	17	21	20	57	45	37	35	35	44
220910_at	FRAS1	NM_025074	17	16	18	17	57	37	38	39	24	44
216651_s_at	GAD2	X69936	12	14	14	13	57	36	36	38	35	45
204836_at	GLDC	NM_000170	18	19	20	21	57	38	42	38	42	44
209468_at	LRP5	AB017498	16	14	18	14	57	24	20	22	25	24
207858_s_at	PKLR	NM_000298	21	22	26	22	57	38	36	40	38	42
220041_at	SMP3	NM_025163	35	39	28	36	57	37	34	36	42	43
44673_at	SN	N53555	21	20	27	23	57	36	36	38	31	47
215403_at	---	AK024860	40	42	41	43	56	40	39	35	42	44
208226_x_at	ADAM22	NM_004194	21	23	23	21	56	37	37	35	37	49
207188_at	CDK3	NM_001258	34	38	47	44	56	44	44	38	25	49
207230_at	CDON	NM_016952	19	20	25	18	56	36	37	37	37	49
208243_s_at	CNR1	NM_016083	18	19	23	18	56	32	29	31	26	45
207032_s_at	CRISP1	NM_001131	13	12	13	13	56	47	38	37	38	44
202434_s_at	CYP1B1	N21019	18	17	21	19	56	34	31	48	28	38
207260_at	FEV	NM_017521	23	24	26	25	56	36	32	28	30	44
219249_s_at	FKBP10	NM_021939	38	39	37	34	56	48	46	43	46	36
207600_at	KCNC3	NM_004977	41	40	41	40	56	34	37	31	25	44
211687_x_at	KIR3DL1	AF262973	15	13	16	15	56	34	37	37	28	48
216887_s_at	LDB3	AJ133768	21	33	21	22	56	34	35	35	36	36
205124_at	MEF2B	NM_005919	27	30	36	34	56	38	37	39	29	45
206304_at	MYBPH	NM_004997	20	21	23	24	56	42	42	33	41	49
213252_at	NEURL	AI739005	29	31	27	26	56	45	40	43	43	45
205228_at	RBMS2	NM_002898	46	38	49	35	56	38	41	36	38	45
215675_at	TEF	AB051442	30	31	32	33	56	41	36	38	35	46
213884_s_at	TRIM3	AA114843	27	28	32	28	56	35	36	36	30	43
207967_at	VPS45A	NM_007258	35	33	44	38	56	42	39	40	28	47
208356_x_at	---	NM_022642	26	22	38	22	55	30	31	30	29	29
215875_at	---	AK026820	25	24	29	28	55	47	39	41	37	49
216284_at	---	AK024123	24	19	20	20	55	45	42	42	45	41
217082_at	---	U82306	10	9	9	10	55	37	35	37	34	42
222371_at	---	AI732802	29	19	18	20	55	32	43	34	31	31
207693_at	CACNB4	NM_000726	45	24	26	29	55	29	30	28	26	44
206633_at	CHRNA1	NM_000079	14	14	15	13	55	36	40	44	42	43
213231_at	DMWD	L19267	28	28	32	26	55	49	42	44	45	48
203639_s_at	FGFR2	M80634	48	22	21	21	55	30	25	27	23	39
220283_at	FLJ13840	NM_024746	18	38	25	27	55	30	30	27	21	40
202755_s_at	GPC1	AI354864	45	37	36	46	55	30	24	29	26	26
210990_s_at	LAMA4	U77706	19	21	25	22	55	31	32	30	30	35
201495_x_at	MYH11	AI889739	27	31	29	32	55	31	29	30	34	35
209159_s_at	NDRG4	AV724216	35	27	29	41	55	46	45	35	38	47
210374_x_at	PTGER3	D38300	26	30	32	29	55	46	46	41	35	41
208314_at	RRH	NM_006583	17	15	16	15	55	37	38	41	44	43
217367_s_at	ZHX3	AB007855	34	47	36	32	55	46	45	46	41	46
216816_at	---	AL050335	35	36	38	38	54	43	46	44	43	48
217450_at	---	AF053356	17	17	20	15	54	41	41	38	35	45
216677_at	---	U20648	17	16	21	18	54	37	36	37	34	42
220708_at	---	NM_024961	26	25	27	30	54	37	40	26	39	38
222374_at	BTRC	AI186064	24	22	24	27	54	42	40	43	38	43
215692_s_at	C11orf8	BE645386	17	11	11	15	54	23	25	21	37	23
204920_at	CPS1	AF154830	15	19	14	14	54	29	30	27	26	44
206775_at	CUBN	NM_001081	17	14	18	15	54	37	38	26	25	38
220125_at	DNAI1	NM_012144	18	18	19	18	54	28	27	25	26	39
207347_at	ERCC6	NM_000124	24	31	23	28	54	35	37	31	28	45
220535_at	FLJ10408	NM_018088	26	20	25	22	54	36	29	31	30	44
206858_s_at	HOXC6	NM_004503	35	28	40	41	54	32	34	33	31	43
204989_s_at	ITGB4	BF305661	25	28	31	27	54	30	25	33	36	29
204584_at	L1CAM	AI653981	16	15	17	14	54	31	34	28	30	39
215247_at	LOC339692	AI561253	22	21	24	21	54	28	31	27	35	40
221116_at	LOC51288	NM_016566	22	21	24	24	54	38	37	36	31	43
211370_s_at	MAP2K5	U71088	36	41	33	34	54	41	40	45	35	44
220288_at	MYO15A	NM_016239	32	32	33	28	54	47	43	39	44	43
209992_at	PFKFB2	AB044805	21	15	16	28	54	35	35	37	35	46
214158_s_at	PRDM10	AV682503	28	28	31	31	54	49	46	48	43	48
206628_at	SLC5A1	NM_000343	28	22	26	30	54	30	27	30	22	42
208042_at	VG5Q	NM_013303	22	25	19	23	54	43	47	45	46	47
220567_at	ZNFN1A2	NM_016260	18	14	18	18	54	41	42	35	45	38
213962_s_at	---	AI924382	14	12	15	14	53	42	40	39	38	42
220694_at	---	NM_014152	30	34	33	27	53	34	33	39	32	49
205195_at	AP1S1	NM_001283	15	16	18	18	53	31	29	42	34	31
207774_at	APG10L	NM_025020	23	22	27	21	53	39	41	38	29	49
212992_at	C14orf78	AI935123	26	34	22	18	53	19	18	17	18	18
221793_at	DOCK6	BE531136	32	30	37	31	53	41	39	44	36	39
204452_s_at	FZD1	AF072872	47	29	35	21	53	24	20	29	19	32
208391_s_at	GLP1R	NM_002062	30	29	36	35	53	36	32	36	29	46
221394_at	GPR58	NM_014626	11	11	12	13	53	39	39	41	42	39
204130_at	HSD11B2	NM_000196	19	35	21	37	53	24	25	33	24	31
213807_x_at	MET	BE870509	22	20	26	21	53	40	42	40	31	48
205617_at	PRRG2	NM_000951	32	30	34	46	53	40	37	43	36	40
215651_at	SIK2	AK026682	24	21	25	20	53	35	34	33	29	38
206943_at	TGFBR1	NM_004612	11	11	16	10	53	41	44	39	35	42
208293_x_at	---	NM_022581	22	18	25	20	52	33	31	30	31	32
215811_at	---	AF238870	17	14	19	16	52	38	38	34	35	43
216528_at	---	AL049244	30	26	33	28	52	40	43	40	38	48
216159_s_at	---	AK023757	32	32	40	33	52	31	33	33	30	45
217447_at	---	X98405	18	18	21	18	52	44	43	38	37	46
217617_at	---	AW451711	12	11	11	12	52	26	25	19	23	28
221917_s_at	---	BF058465	17	16	17	17	52	39	36	29	29	35
207139_at	ATP4A	NM_000704	34	38	42	41	52	43	38	40	49	44
220152_at	C10orf95	NM_024886	28	26	26	49	52	35	35	29	37	31
220505_at	C9orf53	NM_016349	41	38	43	39	52	41	40	40	35	40
210701_at	CFDP1	D85939	28	21	26	26	52	32	32	20	24	25
202493_x_at	FCHO2	NM_001317	19	17	22	16	52	18	16	18	22	29
206742_at	FIGF	NM_004469	21	22	22	18	52	29	33	31	25	37
211562_s_at	LMOD1	BC001755	17	20	21	18	52	31	27	22	27	32
219075_at	MGC3262	NM_024029	26	28	24	31	52	35	32	46	43	26
213449_at	POP1	D31765	23	27	27	24	52	42	39	35	29	46
200724_at	RPL10	BC003358	38	37	43	39	52	42	39	48	37	38
211620_x_at	RUNX1	L21756	36	35	38	32	52	42	40	40	36	41
210637_at	TACR1	M81797	28	28	33	36	52	42	41	38	38	46
220516_at	ZFP29	NM_017894	35	39	36	41	52	48	43	41	41	40
222179_at	---	AL133262	12	12	14	14	51	29	30	30	28	35
207665_at	ADAM21	NM_003813	12	12	13	12	51	37	41	33	42	48
205574_x_at	BMP1	NM_001199	21	30	37	21	51	32	30	28	22	38
219531_at	Cep72	NM_018140	27	20	24	25	51	39	42	28	33	38
207940_x_at	CNR1	NM_001840	22	25	34	24	51	26	31	22	30	36
209789_at	CORO2B	BF939649	13	36	20	14	51	36	39	33	31	42
205753_at	CRP	NM_000567	17	16	18	16	51	34	34	29	27	36
211130_x_at	EDA	AF061190	29	24	22	25	51	42	37	27	36	37
221171_at	FLJ20972	NM_025030	21	18	21	18	51	35	36	34	38	41
211882_x_at	FUT6	U27331	11	12	13	12	51	28	30	26	28	45
208524_at	GPR15	NM_005290	13	13	16	12	51	32	32	24	26	47
208038_at	IL1RL2	NM_003854	27	23	31	33	51	49	43	45	44	40
208359_s_at	KCNJ4	NM_004981	24	19	26	21	51	44	41	34	49	39
221838_at	KELCHL	N38751	13	16	14	17	51	37	38	33	28	40
215500_at	LOC92017	U95737	31	31	35	32	51	41	40	40	36	44
213640_s_at	LOX	BE503425	17	19	24	19	51	44	40	47	47	49
207251_at	MEP1B	NM_005925	27	25	27	24	51	31	25	27	26	37
222025_s_at	OPLAH	AI991887	34	30	28	43	51	37	32	37	33	40
219926_at	POPDC3	NM_022361	13	13	15	17	51	34	33	33	34	37
211446_at	RGSL2	AL136902	42	33	43	39	51	37	32	33	29	36
216721_at	SLC25A30	AL359557	20	19	20	20	51	41	42	37	38	47
205287_s_at	TFAP2C	NM_003222	16	14	16	17	51	32	31	28	23	43
206243_at	TIMP4	NM_003256	22	45	24	28	51	29	30	29	26	38
206261_at	ZNF239	NM_005674	31	36	22	39	51	33	34	27	33	42
210581_x_at	ZNF278	AF254088	18	17	22	18	51	47	45	44	48	44
