# Supplementary material for: Transcriptomes of human prostate cells
Source: BMC Genomics. 2006 Apr 25;7:92. doi: 10.1186/1471-2164-7-92 (PMC1553448; doi:10.1186/1471-2164-7-92)
Supplement: Additional file 5 — Genes detected only in prostate luminal cells Column titles indicate the following: probeset-Affymetrix probeset ID, X_raw-Affymetrix signal intensity, X_stdev-standard deviation of replicate samples where X=sorted cell sample name. ANOVA P<0.05. Expression levels are indicated by fluorescent signal intensity. [file 1471-2164-7-92-S5.xls]

## Sheet: Sheet1
probeset	CD26_raw	CD26_stdev	CD104_raw	CD104_stdev	CD49a_raw	CD49a_stdev	CD31_raw	CD31_stdev	Common	Genbank
203559_s_at	384.621	282.042	40.0526	28.7417	22.4068	2.24654	17.9236	2.77505	ABP1	NM_001091
220724_at	354.292	143.305	49.7988	42.153	22.3981	18.7133	11.4277	2.53911	FLJ21511	NM_025087
223605_at	353.322	201.808	45.5575	31.5664	34.3093	13.5558	22.5784	12.2535	SLC25A18	AY008285
1555867_at	262.126	93.1046	45.8149	32.177	20.6695	12.4585	37.6345	18.7361	GNG4	BM666010
233910_at	230.63	241.827	42.5195	39.0662	32.0024	25.4326	10.6425	4.25263	TMEFF2	AL157430
205319_at	196.509	253.116	49.8791	4.53315	34.3287	8.05855	21.0971	7.79791	PSCA	NM_005672
231102_at	176.082	117.303	42.0137	28.0289	17.2645	5.54346	9.44684	2.20435	CROT	BE674103
231033_at	166.689	145.081	39.9111	12.7547	19.2492	3.53708	22.628	8.1487		AI819863
220187_at	161.158	150.572	20.6223	7.84905	30.9026	11.3511	11.3185	4.15881	FLJ23153	NM_024636
222008_at	159	29.0312	43.9504	7.44242	47.6581	14.4106	39.7723	17.2256	COL9A1	NM_001851
1554918_a_at	154.833	108.041	48.4472	17.0933	22.8775	9.06253	17.9458	2.56892	ABCC4	BC041560
235965_at	149.75	52.1015	36.5468	14.9773	37.0249	10.1672	29.8935	7.46664	MIST1	BF513674
238526_at	145.687	47.5954	45.9071	14.2917	30.3333	8.55467	23.449	4.07058	RAB3IP	AL119897
214140_at	143.072	58.9123	45.9109	38.4564	28.451	4.39285	15.1908	6.56232	SLC25A16	AI827990
236302_at	142.097	77.3221	40.3441	34.7924	24.3329	12.2281	10.8071	4.42138		R40892
241404_at	134.484	79.6098	42.8216	21.2782	33.5149	8.75961	17.7337	12.8212		AI088104
229944_at	128.478	66.2273	34.3949	42.8909	19.1398	18.5531	9.34773	4.6359		AU153412
205628_at	128.186	58.1549	35.0666	24.7487	35.2027	34.9742	10.3664	1.80712	PRIM2A	NM_000947
206065_s_at	124.697	39.9995	32.8378	13.4985	20.9955	6.40828	16.1804	2.12841	DPYS	NM_001385
223159_s_at	124.646	47.6015	43.8648	10.066	36.102	7.32023	27.7369	5.02463	NEK6	BC000101
239615_at	124.222	85.4918	38.4729	13.0384	27.1134	9.12703	18.3801	6.89725	SLC22A5	AI768445
243311_at	123.745	62.5986	42.5387	14.3501	36.8056	7.40232	16.2331	12.2663		BE044548
225727_at	121.155	53.0058	42.658	20.5624	30.9818	10.1047	13.9988	7.74399	PLEKHH1	AB033026
236332_at	119.687	63.1745	40.7088	10.4894	34.2989	5.40306	25.8477	9.12004	DHRS7	AI823497
206771_at	119.276	63.3699	45.1641	12.5563	33.1497	10.2769	27.1826	8.21249	UPK3A	NM_006953
207018_s_at	115.134	76.5263	20.603	17.4588	10.5766	2.25581	9.56862	1.04661	RAB27B	NM_004163
237029_at	114.535	48.2664	44.1188	19.2365	32.0435	14.1103	19.8924	6.03679	HGD	N58132
205979_at	114.059	79.6171	31.9435	13.1022	16.1534	3.96816	16.9402	3.05889	SCGB2A1	NM_002407
208473_s_at	113.603	52.3913	45.9413	12.3382	27.1822	4.16427	41.3645	4.46964	GP2	NM_016295
239562_at	110.351	34.8505	48.1582	4.88986	35.7919	15.1987	41.4246	13.8488	FLJ13105	AW272411
205924_at	109.48	38.4713	42.4324	7.97464	34.0993	9.72536	28.8205	2.84828	RAB3B	BC005035
229691_at	108.406	43.0775	47.3042	18.383	26.4414	4.35168	33.9785	11.2248		BF221887
230053_at	108.009	46.5562	48.3192	26.6179	47.6946	29.6878	18.4696	9.0661		N36762
240303_at	107.79	47.6032	26.7325	5.29356	20.9495	4.6494	23.1075	6.96137	na	BG484769
207254_at	107.28	72.3439	26.9576	6.51882	22.5079	5.13431	16.1953	3.39923	SLC15A1	NM_005073
218792_s_at	103.207	34.0917	47.8582	12.8877	40.5352	6.45772	28.9018	7.3613	BSPRY	NM_017688
242546_at	101.164	69.0396	32.4998	12.8792	21.7679	5.23459	17.5168	7.69333		BE738279
241535_at	99.8294	58.8801	32.9136	15.824	17.1965	7.21919	14.2312	5.86061		AA758105
233337_s_at	98.9606	3.62144	47.6359	12.6159	34.6891	12.6372	30.7867	9.54349	PSK-1	AF131749
1569886_a_at	98.8408	59.3912	34.6071	40.5477	17.0802	9.18638	8.93391	2.38383	C22orf1; 239AB; FAM1A	BC040605
239202_at	97.7769	38.9041	40.2738	10.2168	28.1265	6.01147	23.8332	6.07141	RAB3B	BE552383
209672_s_at	97.5417	73.1471	38.2484	21.4984	27.0825	4.78265	15.5953	4.83282	FLJ20323	AL136892
244561_at	95.9249	38.2099	49.9455	15.1024	31.5174	6.44247	45.8953	13.8204	na	BG289443
204591_at	95.6627	118.513	46.0249	20.1788	19.8646	14.0031	11.2476	4.60375	CHL1	NM_006614
243027_at	93.4681	55.379	26.2433	7.38932	20.4129	4.71354	14.0471	4.3238	LOC150084	AI824021
231325_at	92.9329	58.0825	25.3591	11.0265	17.2409	1.55484	10.8044	3.61157	UNC5D	AI802048
209425_at	92.5193	65.6051	37.1749	14.2974	49.3122	16.1097	21.9055	4.04294	AMACR	AA888589
232381_s_at	88.735	23.524	38.9522	9.31924	26.9771	1.87539	29.8694	3.15793	DNAH5	AW272255
239594_at	87.7589	66.3002	33.3234	32.7402	16.4927	2.12692	12.2196	3.67773	LOC145837	BF110735
203115_at	87.0926	29.428	38.075	24.6324	46.3821	22.094	21.0136	3.35233	FECH	AU152635
238910_at	86.4717	29.4392	31.8026	4.69977	31.7857	3.32148	31.9926	7.54237	na	AW152437
241140_at	85.3204	41.8904	48.2254	15.0088	34.5507	4.18165	22.698	7.49037	LMO7	AA702962
1555203_s_at	85.1925	36.5751	28.2972	4.91608	24.2919	4.34782	25.5525	6.70947	C6orf29	AF466766
222277_at	84.8972	41.1077	35.8027	14.5347	24.2447	4.84362	22.2576	8.85399	na	BG032839
208107_s_at	83.1945	29.0452	41.3042	15.4201	29.7542	10.6438	20.0113	6.83751	LOC81691	NM_030941
210409_at	83.1427	38.0599	49.4056	16.004	33.6956	4.88048	25.9368	8.39627	MLLT4	AB016898
228494_at	82.7547	50.069	19.9816	5.9652	14.5417	5.90887	9.12168	1.67867		AI888150
209424_s_at	82.4363	60.3365	31.2592	1.24196	34.0818	3.85906	22.3796	4.8597	AMACR	AI796120
1553672_at	82.2511	46.2214	43.2167	8.68084	25.408	6.11546	17.1458	4.93992	ENAH	NM_145240
231856_at	81.8123	27.0769	38.1702	11.0397	18.715	7.09286	12.6896	4.90258	KIAA1244	AB033070
231399_at	81.1654	30.9589	39.258	13.9176	23.2028	8.05689	23.7104	1.85663		BE671491
201733_at	80.7349	26.4587	44.4702	12.2348	35.4998	8.8173	22.1336	12.061	CLCN3	AA902971
207651_at	80.6363	71.6956	13.0994	0.712549	31.3179	35.4333	32.8954	15.3603	H963	NM_013308
219856_at	80.6037	27.7146	33.472	5.45609	25.739	2.7469	28.6566	6.35453	MGC2742	NM_023938
204922_at	80.1697	16.7878	42.9837	8.72852	30.5205	7.29118	27.3696	5.32273	FLJ22531	NM_024650
227794_at	79.0586	30.749	19.9638	7.97902	14.435	4.5396	12.8166	2.95733	MGC15937	BF432254
1559280_a_at	78.6344	48.0525	34.0035	18.1006	20.1634	13.0939	10.2542	4.13702		AA483467
1559315_s_at	78.5412	24.7202	27.0942	9.94473	28.4488	7.34441	26.3523	6.38923	LOC144481	AK054607
207362_at	78.1067	34.8826	23.7647	13.3167	16.2436	4.15257	11.9399	1.45414	SLC30A4	NM_013309
229620_at	78.075	28.5867	43.1698	22.224	46.4439	15.9916	13.4829	5.20878	SEPP1	BE856597
219864_s_at	76.3286	30.5591	24.5165	11.4632	17.3772	4.11043	10.7451	1.65526	DSCR1L2; MCIP3	NM_013441
237248_at	75.9751	36.51	29.4984	22.8472	13.4035	5.91201	8.89856	0.708115		AI919276
239669_at	75.9156	27.1107	48.9224	18.0352	32.3568	6.71518	30.4055	11.9327	HIST1H3D	AW006409
217665_at	75.6524	28.1779	47.8179	8.50799	42.1599	12.525	20.3528	12.7621		AA420614
235830_at	74.8099	20.1726	49.8623	17.1701	45.355	14.4923	20.494	8.09986		AI797043
219543_at	74.7077	28.8128	31.6964	9.39969	44.1022	21.2588	15.1626	6.47116	MAWBP	NM_022129
206594_at	72.7462	11.8565	49.5148	7.41487	40.157	7.95842	30.0965	12.7144	PASK	NM_015148
205761_s_at	72.0691	16.5846	49.9328	10.6454	33.7857	2.13976	29.712	13.3106		AW242981
239466_at	71.4299	28.6283	40.1365	12.5811	40.2586	9.3096	20.1282	6.78352	na	AA463827
1554438_at	71.1162	32.7014	45.8827	13.4419	21.9981	5.46347	17.9944	5.11774	DKFZP761L0424	BC018764
213591_at	70.2758	20.605	49.906	11.5498	46.8373	11.1381	22.6946	8.9706	ALDH7A1	AU149534
221811_at	70.2116	7.05126	45.1796	5.63105	48.589	8.1578	37.9137	8.40757	CAB2	BF033007
220334_at	70.1616	18.2454	28.1022	12.6944	28.3606	7.2572	20.9031	1.92008	RGS17	NM_012419
210007_s_at	69.5224	26.5955	36.9148	8.3073	25.7734	4.05089	19.7767	6.61034	GPD2	U36310
235168_at	69.3389	16.6077	40.0957	12.5818	34.7097	6.5861	28.2202	6.36013		AI701594
244166_at	68.9645	10.8914	42.8813	7.42162	34.8062	6.49051	34.3449	0.711042		AI762422
214857_at	68.7037	31.3592	42.6797	9.69443	29.554	5.74406	20.5428	7.93605		AL050035
220318_at	68.5906	33.6689	40.0246	8.63426	27.136	5.66775	19.4498	8.52451	EPN3	NM_017957
240284_x_at	68.5804	16.0607	43.7816	7.86192	31.4802	6.37891	26.1846	8.28538	C2F	AA863389
229158_at	67.8086	17.772	48.7128	7.94125	28.4404	8.93642	19.381	9.36832	PRKWNK4	AW082836
204867_at	67.6439	10.1195	44.08	2.35	42.6587	6.15257	37.4538	5.85401	GCHFR	NM_005258
239700_at	67.3617	18.6324	42.673	7.82824	32.8443	4.44715	21.7197	8.06075	DKFZp547K1113	AI671257
204953_at	67.0419	37.3315	27.7206	9.79625	23.2887	8.63917	10.8028	3.05379	SNAP91	NM_014841
236575_at	66.8728	52.8211	29.3223	16.6934	19.9277	4.40368	11.3311	2.71739		AI672383
218279_s_at	66.8312	14.0324	39.309	6.51893	32.0916	7.86365	41.4244	13.1872	HIST2H2AA; H2A.2; H2A/O; H2AFO; H2a-615	BC001629
240392_at	66.4414	19.6272	49.2177	15.9361	34.6792	8.9181	24.4301	13.0855	CARD14	BF752351
232482_at	66.1349	40.1477	19.4066	11.1751	14.1286	5.42301	8.88769	1.99456	OR51E2; PSGR	AF311306
218789_s_at	65.6197	19.9692	41.6402	11.3288	43.2138	17.4513	24.6847	2.2831	FLJ20010	NM_019021
237646_x_at	64.9911	17.4931	41.6833	1.93285	49.3374	4.37845	46.9846	11.5872		H83855
223458_at	64.7952	10.7178	44.4124	3.33299	41.2779	12.4108	37.9138	10.2766	PSK-1	BC000567
241950_at	64.7069	21.7512	43.3837	12.3046	25.0543	2.31133	21.3906	4.61656		BG034847
242864_at	64.3962	37.3268	40.0454	11.9043	41.3697	7.97881	17.2778	4.79267	FLJ34817	AI924872
205509_at	64.2736	38.9801	21.3351	2.45881	18.9316	2.19402	16.1488	4.03329	CPB1	NM_001871
225616_at	64.1854	10.362	42.4321	3.20411	41.8837	4.71015	43.6594	7.4403	LOC283377	AI570493
239295_at	64.1046	24.2539	39.6839	5.16585	40.399	8.28457	18.2453	8.05226	SRrp35	AA889416
238903_at	64.0005	18.259	39.6597	13.2955	36.1464	4.72316	23.1083	3.87307	LOC137886	AI636090
230489_at	63.8584	19.4114	32.2141	2.50678	47.6067	8.21397	49.9565	21.5119	CD5	AI797836
228520_s_at	63.6083	10.6809	33.7525	8.82179	45.8702	6.06551	33.2308	5.10582	APLP2	AA022510
1562309_s_at	63.4866	15.7918	37.2487	5.87783	39.7274	3.49983	17.1182	7.10518	LOC112885	AK092243
208087_s_at	63.3267	10.9149	42.1542	5.08208	39.3812	3.692	34.7902	10.4621	ZBP1	NM_030776
211339_s_at	63.1386	68.1966	13.1292	1.19006	47.847	75.9673	22.7942	5.8903	ITK	D13720
1556421_at	62.8958	23.5137	22.4886	15.7306	13.6232	4.09808	9.06356	1.06347	LOC286189	AI890196
207773_x_at	62.7555	7.63926	47.9412	3.42984	39.4916	4.74202	44.8477	5.81088	CYP3A43	NM_022820
232611_at	62.5598	10.1496	46.0514	3.15283	40.9632	6.83945	24.8466	10.1414	LOC92497	AL137680
230641_at	62.5474	14.4249	35.8393	5.25994	25.6719	5.85093	21.274	5.35615		AI792670
219968_at	62.1343	11.0257	35.3591	5.46467	40.5778	6.53362	45.8125	8.43915	SZF1	NM_016089
206993_at	61.6873	17.1374	38.3144	10.1931	41.0983	8.37732	24.8205	3.01615	ATP5S	NM_015684
243241_at	61.5138	11.1857	49.0062	9.54574	39.7067	3.65646	21.4279	16.4234		AW341473
218720_x_at	61.435	18.5935	31.9476	4.23097	24.0472	8.45389	16.8767	4.74116	PSK-1	NM_012410
233651_s_at	61.3911	9.67707	37.508	7.92768	46.7833	16.8728	34.467	3.76733		AC007292
209865_at	61.2321	17.9678	42.2514	28.5986	24.9539	5.37493	13.2692	2.46219	SLC35A3	BC005136
244732_at	60.7761	6.88354	37.1182	3.59334	42.0053	3.92849	47.4307	10.0087	CYP20A1	R06827
215145_s_at	60.0784	23.9553	27.3764	5.06641	22.5945	5.21648	18.7673	4.28296	CNTNAP2; NRXN4; CASPR2; KIAA0868	AC005378
238466_at	59.6177	30.4956	34.6579	8.82863	28.4453	7.63663	16.0967	5.22063		R43486
224062_x_at	59.5513	16.6923	28.2612	3.88855	37.4896	12.4542	39.2515	6.80057	KLK4; ARM1; EMSP; PSTS; EMSP1; KLK-L1; PRSS17	AF113140
205538_at	59.4784	14.5337	44.4996	8.21751	20.8123	3.32377	15.6682	3.53348	CORO2A	NM_003389
223729_at	59.46	8.61733	42.3012	6.78958	34.9883	1.57845	30.4464	12.2651	CECR2; KIAA1740	AF336133
214895_s_at	59.4308	17.3789	31.9049	14.5834	21.2911	6.75107	27.1034	8.69019	ADAM10	AU135154
244760_at	59.2571	33.6324	21.909	12.2514	19.4446	10.8841	11.2641	3.84018		AA706035
219874_at	59.0953	13.7981	33.8023	8.23523	31.0196	3.36007	21.3892	5.96032	SLC12A8	NM_024628
235942_at	58.8162	16.8789	38.4055	21.2935	19.6989	7.17171	18.8618	10.5154	LOC159110	AI272059
222648_at	58.4995	5.4557	49.8647	1.87053	45.6439	2.89765	45.112	6.34218	MGC25062	BC000248
207017_at	58.3221	26.9694	25.2388	5.98502	18.1791	3.00756	13.7798	3.11507	RAB27B	NM_004163
238473_at	57.645	9.36115	39.545	3.60877	38.2192	4.63647	48.7812	10.0173	na	AI536797
233072_at	57.3693	16.934	27.7765	12.7919	21.7979	1.59524	16.5803	2.6635	NTNG2	AI348745
231548_at	57.2506	12.7784	49.6474	9.81461	43.1736	2.82305	34.2126	4.18065		AA018818
232393_at	57.249	14.5918	47.4725	4.78662	37.7432	5.20227	24.6202	12.0979	DKFZP762N2316	AL359561
238742_x_at	57.1725	5.57684	46.0213	6.14779	39.2643	5.59439	28.0787	7.91087		AW302207
229189_s_at	56.8348	12.8048	42.3016	8.37414	44.4242	9.3377	27.2181	8.30549		BF672306
215185_at	56.7582	10.6344	37.5169	5.65839	37.5575	6.64396	31.6283	8.6628		AK024177
1554833_at	56.6947	30.2287	48.6912	17.8893	23.1387	6.17962	16.9523	3.67031	FLJ11175	BC025708
222896_at	56.2652	6.54948	43.9108	5.36736	49.2408	6.13881	35.2663	7.05101	MGC3169	AA196034
242999_at	56.2229	11.0691	33.8857	6.54662	29.8034	3.07407	25.1406	7.68511	ARHGEF7	AI990366
237567_at	56.1981	4.22957	47.846	5.80692	47.4106	4.22722	37.5868	15.536	STAB2	W87930
224758_at	56.1781	18.4564	37.8108	9.83131	47.8448	18.3997	18.7785	6.53261		BG393032
243309_at	55.9325	22.7508	32.7429	5.03199	43.2052	4.19238	19.2686	7.61035	na	AA398658
235896_s_at	55.9183	6.38918	40.7147	5.49488	43.1542	4.65482	33.2669	3.82195	SMCR7	AI926059
229724_at	55.8864	27.3682	29.4854	9.90865	26.356	12.4996	13.9527	5.6631	GABRB3	AI693153
240121_x_at	55.7371	30.7792	42.808	9.12769	36.7488	6.26062	14.8205	6.43157		AI042344
221590_s_at	55.7216	14.8436	28.0047	5.10819	30.2621	8.01088	14.2907	8.29613	C14orf45	AF130089
219050_s_at	55.5805	6.17278	33.0342	4.7095	38.7494	5.20723	49.6289	16.6972	C11orf5	NM_014205
229372_at	55.5056	22.5714	31.2989	4.1118	19.2345	4.29493	25.7842	9.00344	FLJ42654	AW299924
229648_at	55.3324	25.8136	33.2208	9.85018	28.1117	5.79844	15.7291	2.6106	RICS	AW025358
1556205_at	55.0895	7.36924	38.996	10.3131	37.9858	4.7684	30.6289	7.31172	na	AK094546
200917_s_at	55.0083	5.82722	39.9125	3.98936	46.8622	3.77397	43.8886	7.20859	SRPR	BG474541
206557_at	54.94	27.3978	32.6967	19.4453	15.0372	4.29609	10.9844	3.79992	FLJ12985	NM_024924
235361_at	54.9273	10.7373	35.3542	3.48463	33.1533	5.97751	23.8724	4.61045		AW842975
220152_at	54.8409	9.55714	32.6048	3.98537	30.5952	3.93678	24.1201	8.12845	FLJ14280	NM_024886
213430_at	54.7248	15.472	34.9483	5.91568	48.4028	17.5219	21.6958	3.87743	RIPX	BF224071
235913_at	54.2596	8.43935	34.2262	4.20296	35.7481	4.61411	33.0972	5.0784	na	AI285722
213622_at	54.0876	12.4447	35.0225	5.42649	27.471	4.45223	21.6341	7.91532	COL9A2	AI733465
219115_s_at	53.9515	45.4171	30.8851	9.58038	48.8457	26.603	11.2587	2.49823	IL20RA	NM_014432
1553997_a_at	53.3954	7.83442	40.6045	5.68585	36.2569	3.84869	48.4423	8.04001	LOC253982	BC034275
1553542_at	53.3548	14.3178	36.9027	6.90612	29.3829	3.93809	25.217	4.08589	KENAE	NM_176816
220482_s_at	53.2272	16.0346	42.812	4.76423	47.4156	9.95339	25.6033	5.58912	DELGEF	NM_012139
232195_at	53.019	19.0982	18.4484	4.20999	19.8127	2.84875	17.8361	4.69848		R41459
241563_at	52.9693	9.95748	45.2635	5.28581	37.5895	2.67306	26.0778	16.0205	na	AI703273
214570_x_at	52.966	5.84659	39.402	3.65902	46.3658	6.07191	47.5995	5.22551	POM121L1	NM_014348
233206_at	52.9499	17.6624	36.7192	2.59829	29.4495	3.26049	32.6319	4.00343	DKFZP434F011	AL110245
204572_s_at	52.849	21.0342	38.4846	4.72834	40.8608	12.3661	22.056	7.2497	PIN4	NM_006223
229236_s_at	52.6793	11.5956	46.5099	9.08128	39.2192	1.85777	27.262	5.1234	SFXN4	AI346445
230774_at	52.4619	22.1352	37.0727	18.2198	25.8381	8.78588	8.72249	2.52412	ZADH1	BE465894
215215_s_at	52.4023	8.07368	35.6896	6.23926	28.5159	4.73647	28.1909	6.80116		AC004381
243349_at	52.2093	12.4036	25.5703	4.77115	21.2236	2.83171	23.9233	5.17876	KIAA1324	AI672868
205375_at	52.1682	12.9494	39.1907	2.54489	36.0281	3.76217	29.0722	3.39019	MDFI	NM_005586
241671_x_at	52.1073	5.64069	40.3748	3.91847	39.7913	4.63326	30.8948	8.0366		H14782
207129_at	52.0349	7.36771	40.8692	9.11953	36.0792	3.70513	32.1814	12.2397	CA5B	NM_007220
32088_at	51.8139	14.424	45.0772	11.675	49.4852	7.20592	20.301	5.99224		4864553_RC
227835_at	51.598	21.2703	41.6263	24.2641	29.581	11.9563	15.7573	4.7019		T86830
219562_at	51.5284	7.12655	43.5171	5.85369	33.8318	4.65334	27.4828	7.13689	RAB26	NM_014353
223683_at	51.4776	5.99298	39.1249	2.53248	37.9124	4.14384	36.5855	7.47507	ZMYND15	AL136893
206152_at	51.4652	12.4653	42.9575	2.06713	37.8387	1.58784	46.1991	5.56947	CENTG1	NM_014770
203724_s_at	51.4401	16.6556	46.3436	7.87994	42.4177	11.9714	18.3352	6.00334	RIPX	NM_014961
236518_at	51.364	18.4022	24.0389	7.24645	20.1291	3.83585	18.7069	3.83741	FLJ10101	BE208843
240765_at	50.9722	10.6429	45.2313	9.35615	37.138	1.64469	41.1168	6.86015		AA001375
207511_s_at	50.8953	4.16055	38.8772	4.96778	42.2697	1.92305	41.9844	7.06237	CGI-57	NM_015680
206799_at	50.8387	20.6183	21.6196	9.44633	16.6598	2.43166	15.3388	2.72164	SCGB1D2	NM_006551
215150_at	50.7978	32.3467	42.398	19.6518	19.4308	1.24392	13.1457	4.83884		AF090896
1556308_at	50.627	7.41949	36.8132	4.89426	46.3468	7.15589	29.6144	4.78279	FLJ33674	BC040508
211116_at	50.4932	13.1824	24.159	4.58575	19.6206	4.07691	16.4418	3.3042	SLC9A2	AF073299
224368_s_at	50.4539	26.4755	25.4537	5.42227	24.1988	7.68195	13.0659	2.44493		AF251054
227296_at	50.1774	6.95019	34.0182	5.2314	33.9999	3.34327	26.0138	5.39013	LOC113655	AA523543
241443_at	50.13	9.76801	36.2043	5.15554	30.9144	8.24947	28.138	4.297		AW304871
243887_at	50.107	8.00901	47.7985	13.4187	49.3338	11.5727	18.8951	6.80606	MRPL30	AI830655
231875_at	50.0192	25.7223	23.318	2.68941	19.1689	3.53828	11.6232	3.38396	KIF21A	AF155117
233278_at	50.0129	4.06659	43.579	3.79899	37.1029	2.78777	38.8967	10.3988		AK021594
203830_at	50.0018	26.7657	49.5844	16.1805	49.6482	12.4981	21.7181	6.47572	NJMU-R1	NM_022344
