# Supplementary material for: Transcriptomes of human prostate cells
Source: BMC Genomics. 2006 Apr 25;7:92. doi: 10.1186/1471-2164-7-92 (PMC1553448; doi:10.1186/1471-2164-7-92)
Supplement: Additional file 6 — Genes detected only in prostate basal cells Column titles are the same as additional file 5. ANOVA P<0.05 [file 1471-2164-7-92-S6.xls]

## Sheet: Sheet1
probeset	CD26_raw	CD26_stdev	CD104_raw	CD104_stdev	CD49a_raw	CD49a_stdev	CD31_raw	CD31_stdev	Common	Genbank
209863_s_at	32.6423	10.5979	472.841	339.597	33.9152	20.4929	31.4322	16.0242	TP73L	AF091627
210096_at	48.442	31.1332	450.342	159.91	28.9364	11.5318	19.522	3.08514	CYP4B1	J02871
228038_at	46.6003	33.8757	242.123	156.011	26.0264	16.3968	29.4968	17.7075	SOX2	AI669815
239348_at	37.3624	5.88672	237.958	79.6646	29.4901	11.7299	31.755	5.96566		AI285970
205044_at	42.6197	31.3156	222.23	58.5998	35.5742	17.1324	44.4295	45.3175	GABRP	NM_014211
228293_at	18.9538	17.4728	217.725	79.6307	42.0813	19.2108	45.3563	38.1926	LOC91614	AJ245600
1558117_s_at	43.2149	15.8872	196.602	109.259	37.1038	17.543	36.774	13.7739	KIAA1203	BG778320
229290_at	46.2596	28.0166	195.053	159.219	46.8658	32.9706	23.1109	6.11739	na	AI692575
238755_at	16.8388	2.02032	158.491	91.2291	18.0928	8.3873	17.3127	3.4637		AA876179
1552511_a_at	14.4178	3.30333	156.985	63.8651	11.7517	2.84774	10.0183	1.77789	CPA6	NM_020361
227461_at	38.869	7.34978	154.1	47.5808	44.8645	21.4254	29.3505	4.68516	STN2	AA632295
238851_at	40.5579	15.8979	138.339	42.838	31.2324	4.98447	20.7693	9.44957	ANKRD13	BF516252
219195_at	34.407	7.64325	131.349	76.9234	46.9285	15.9652	21.425	6.34555	PPARGC1	NM_013261
235638_at	39.9284	14.9828	116.156	80.7282	16.1667	7.86799	12.1032	3.39867	RASSF6	AI167789
238780_s_at	28.9438	9.77641	116.128	66.7284	25.0358	4.46681	29.8221	13.7851		AA506997
205795_at	40.7505	5.85399	113.615	35.6981	46.7892	16.4972	40.4929	15.4344	NRXN3	NM_004796
206165_s_at	13.3013	6.09947	113.193	48.7666	10.3987	1.63977	8.59613	0.833577	CLCA2	NM_006536
217528_at	15.7248	7.2868	113.15	57.116	12.2674	2.0234	9.9107	1.86015	CLCA2	BF003134
226864_at	43.1774	9.88602	106.552	48.0507	27.7377	16.573	17.5205	4.39131	PKIA	BF245954
1555929_s_at	12.5347	2.47207	105.962	39.1892	17.2552	14.1737	43.6762	38.2117		BM873997
205278_at	21.7797	12.3962	105.115	45.043	13.6609	3.18135	11.4595	1.6576	GAD1	NM_000817
241905_at	41.9134	13.4772	92.0231	28.421	42.5256	11.2786	38.2344	22.9393		AA579047
205595_at	34.5273	8.1391	91.3246	51.9891	26.9323	3.72657	30.5788	1.89291	DSG3	NM_001944
219597_s_at	43.3604	12.9849	90.0106	45.2172	28.5547	4.7362	23.1503	3.79227	DUOX1	NM_017434
236865_at	43.2562	8.4973	89.9994	27.1619	45.6358	6.08607	26.1499	10.1444		AI807197
236816_at	47.2818	26.7887	89.5503	14.9536	45.447	17.796	23.09	10.3781	FLJ13089	BF110370
235075_at	10.2884	2.92039	87.0435	61.8179	9.12265	1.96605	11.0455	5.73746	DSG3	AI813438
233106_at	24.2406	7.81956	86.7992	34.4503	30.7802	6.46596	17.3549	7.73879	C14orf82	AU148054
206033_s_at	28.4478	9.5575	86.0718	14.3758	19.8093	5.69828	21.6129	5.17634	DSC3	NM_001941
1566232_at	39.3364	14.6777	84.3594	22.9346	38.55	5.87521	38.2167	5.35822		AL832283
1557258_a_at	49.1163	15.9831	82.9848	36.0716	28.6588	9.88922	49.4464	4.49792	BCL10	AA994334
230143_at	26.6639	5.80398	81.4383	43.0572	32.932	9.4087	22.8242	6.72858		BF433220
233914_s_at	33.6262	8.53518	79.7897	39.61	36.8552	3.68431	27.833	7.48552	CMT4B2	AK022478
1556194_a_at	18.6124	5.51145	79.2432	42.6346	31.2339	11.0429	13.2269	4.64512		BC042959
232994_s_at	26.3524	4.58903	77.9583	39.8234	23.3034	8.70861	36.7182	10.6124	RGNEF	BE884959
209603_at	38.1409	12.3545	77.0394	32.1245	24.7213	17.0803	22.4926	10.1036	GATA3	AI796169
236404_at	33.831	10.128	76.7503	18.4921	29.3558	9.86794	20.1619	6.23982		AW197320
213533_at	48.2529	12.0257	76.5395	5.73106	38.237	6.43608	37.0399	6.25225	D4S234E; P21; NSG1	M98528
234592_at	29.9797	11.0904	75.861	21.3661	23.5587	4.57741	26.3788	5.30412	na	AK026713
217633_at	46.3005	9.17322	74.7094	29.4119	35.2419	6.52635	30.8432	9.39298	C21orf108	AW513509
228455_at	21.1317	8.85685	74.0603	37.2887	46.7919	9.5775	31.7542	27.9628	RBM15	AI092824
1557300_s_at	38.7399	11.335	72.8521	9.30627	37.269	8.23963	41.6055	21.6782		AI741292
36499_at	41.2259	6.91293	72.7074	18.7784	49.0661	5.5856	38.4673	6.14462		4873647
204469_at	9.77524	0.996942	72.1711	22.0922	11.5096	3.25519	8.23438	0.785286	PTPRZ1	NM_002851
220076_at	39.7978	5.74103	71.9742	40.868	29.8905	8.56158	16.8237	2.67527	ANKH	NM_019847
227782_at	48.1407	6.92003	71.3615	7.14439	39.9648	5.68193	48.9682	6.29492	na	AI278995
232327_at	21.8982	3.12147	71.2468	82.7898	32.1636	18.8352	11.7554	1.95462	KIAA1679	AB051466
205637_s_at	41.7107	9.42151	71.2299	8.98608	41.0914	6.84631	35.5804	6.45215	SH3GL3	NM_003027
240475_at	34.1679	13.5909	70.6231	32.1295	42.3578	24.4363	18.7351	9.69901		AI733606
209446_s_at	23.6622	7.34125	70.2794	30.6964	31.456	9.01272	41.116	8.5967		BC001743
235957_at	38.491	8.90263	70.133	27.058	30.5942	11.0494	22.8147	4.02422		BE672408
244384_at	48.1216	6.78716	69.5243	13.263	33.4193	5.4071	29.0425	8.15442		AI632567
1553989_a_at	35.3128	9.71845	69.5054	22.5546	24.5659	3.17989	31.663	3.05342	ATP6V1C2	AY039759
219995_s_at	20.7132	2.68921	69.4723	16.6469	13.639	4.62069	10.667	3.02237	FLJ13841	NM_024702
226478_at	28.8777	6.5041	69.459	19.4528	33.809	7.79354	18.6498	3.78799	TM7SF3	BF540749
228450_at	41.952	7.56964	69.3742	12.2375	29.5715	5.91509	32.5317	18.3357	LOC144100	AA758861
209602_s_at	34.2678	15.763	68.8802	28.367	18.0657	20.8381	22.4604	21.965	GATA3	AI796169
232312_at	37.0133	10.1776	68.0803	17.9317	36.4251	4.78961	49.7647	7.12864	C11orf23	AB046778
215401_at	47.8263	5.33373	67.9915	11.3955	35.3916	6.87482	38.0722	5.43721		AU147698
220026_at	13.3291	1.62082	67.9804	28.8263	12.3375	3.50774	17.7495	9.23827	CLCA4	NM_012128
213816_s_at	32.2421	7.77831	67.8971	18.5294	25.4786	11.0859	22.8079	9.23735	MET	AA005141
232181_at	31.736	6.74738	67.6171	39.5592	46.9374	8.79172	20.8395	8.31646	LOC153346	AU157049
228866_at	43.8785	10.7195	67.4725	13.2679	41.0248	2.56456	49.0426	12.536		BF514864
234326_at	46.1045	10.3176	67.0775	29.0324	28.6406	5.36142	33.1388	22.9462		AK024901
222796_at	36.9061	8.37959	67.0354	12.2076	38.4942	8.13828	33.3493	11.7892	KIAA0632	AB014532
230375_at	42.5184	19.4321	65.8251	15.1362	38.9792	3.74327	40.9307	26.1768	C6orf111	AI936531
1569608_x_at	39.9922	8.69906	64.6094	17.4782	30.4571	1.58165	32.2273	12.7143	na	BC016022
1558053_s_at	48.6061	22.5479	64.3734	14.4857	35.5047	7.64278	34.0313	15.3066	HNLF	BC001576
219341_at	43.0357	8.3293	64.1528	21.5952	29.7907	4.60674	43.9843	6.31349	CLN8	NM_018941
242109_at	41.3153	8.81303	63.4809	4.87405	46.4009	7.4124	44.9256	6.92714		AI038577
239210_at	22.6473	3.09734	62.8215	16.5855	37.8869	11.0269	15.5448	9.62492		AW074143
204716_at	44.8345	16.9992	61.0926	8.22921	36.9319	5.39702	27.7841	4.14718	D10S170	NM_005436
217974_at	25.5242	10.6034	60.8836	24.0461	29.906	9.3171	18.0154	5.34217	TM7SF3	NM_016551
239937_at	40.0826	8.6367	60.8336	11.6574	43.8089	7.21333	31.6986	9.89193	ZNF207	AI860558
204713_s_at	44.216	7.90547	60.6678	10.2075	33.3824	1.56031	38.0074	6.91236	F5	AA910306
242055_at	47.1493	7.93114	60.0847	15.3758	26.9244	8.14981	36.7223	27.5643	na	AW136397
234196_at	42.6203	16.3005	59.9548	10.6199	24.4706	6.84759	33.77	10.4382		AK025030
242292_at	41.1141	16.6238	59.9139	30.6148	32.3968	4.79937	12.5919	5.39729	MGC34827	H12084
210233_at	33.4434	21.3854	59.8869	22.0896	16.8714	6.59874	24.2208	14.1272	IL1RAP	AF167343
231005_at	43.8523	6.5155	59.6862	6.60715	46.1904	5.92415	37.597	11.9783		T91195
226548_at	49.2658	3.42433	59.6409	9.42866	47.4872	4.46856	33.0675	8.90785	LOC112868	AI935915
215248_at	31.1518	7.79375	59.6403	8.33795	32.7203	9.17406	37.9285	22.2411	GRB10	AU145003
232330_at	28.1529	3.55679	59.4004	27.2234	25.1872	11.0512	42.636	4.80862	FLJ10803	AK024861
216859_x_at	42.0419	3.73647	59.0583	3.27156	47.3276	6.68606	47.6474	7.49535		AL080112
230956_at	38.9959	7.18974	58.9989	12.2237	44.3849	6.90599	27.8741	7.02799		AI347581
219277_s_at	45.6405	3.24104	58.6546	17.3001	35.2974	9.29934	30.5693	1.87195	FLJ10851	NM_018245
1561195_at	49.872	15.6792	58.6414	16.5561	26.2435	3.03059	23.978	9.02624	TM7SF1	AL832142
211466_at	38.5919	7.07932	58.617	19.1923	24.934	6.5164	27.8261	13.3296	NFIB	U70862
208156_x_at	44.5566	7.44057	58.4258	13.0201	32.2733	6.54598	37.5349	6.58302	EPPK1	NM_031308
212976_at	21.7896	3.54767	58.247	31.7096	18.9328	5.78182	45.7549	15.9601	TA-LRRP	R41498
217019_at	39.8776	6.47283	57.8351	7.84757	40.6912	5.53385	38.7675	5.46042		AL137162
232781_at	34.5248	5.19195	57.3118	13.9643	33.5616	3.63976	41.1292	6.64683		AA708488
223783_s_at	28.994	2.14879	57.279	10.7036	32.7582	3.01453	27.1129	3.45343	na	AW873332
239149_at	46.3334	6.45995	57.1765	5.09528	44.5192	2.58223	43.427	11.0169		BF508014
232096_x_at	45.9319	15.5051	57.0664	5.91096	36.0276	5.44912	34.2347	11.8076	LRIG1	BF841212
1556322_a_at	35.0073	3.40181	57	8.84687	35.8521	4.8167	33.9857	4.60702		AW952920
239909_at	39.8186	4.53361	56.9751	6.07643	38.2937	4.08894	44.9017	10.7793	FLJ35283	AI937348
241797_at	36.7082	18.1883	56.9224	15.4183	46.438	6.54675	27.6414	9.01004		AI904095
213845_at	39.419	4.92575	56.7922	16.1241	44.4228	4.28292	20.4667	9.37466	GRIK2	AL355532
1557388_at	44.0267	6.37607	56.593	6.25428	42.2174	6.38114	39.3656	8.87109	RTTN	BC013774
241788_x_at	31.8013	7.17747	56.4329	13.1784	31.1093	1.93465	31.239	6.89239		AW168912
234317_s_at	27.6705	1.74407	56.2338	11.1306	30.3771	4.40989	39.6649	12.632	DKFZp762K222	AL390216
219512_at	44.8571	10.0535	56.1452	2.6808	42.5824	6.42607	30.3446	3.50179	C20orf172	NM_024918
236455_at	30.6508	5.82877	56.0877	11.0221	27.6206	5.06219	38.6477	5.52039		AI735068
233274_at	48.0296	4.60041	55.9579	5.1013	43.3723	3.65196	45.6029	22.8282		AU145144
239619_at	39.7226	22.0376	55.8153	10.4955	29.5122	6.20044	20.9985	13.3317		BF431867
241001_at	30.8547	3.58793	55.3433	17.2874	26.3769	1.57375	24.7955	8.12414		BE550042
235482_at	31.8059	4.13796	55.2747	14.0442	44.9095	8.97524	33.5506	13.6934	LOC285002	BE886868
1556434_at	32.8073	4.45088	54.9686	9.57226	36.4562	6.98398	36.323	9.46979		BQ777552
241382_at	23.0164	3.07985	54.8572	30.154	19.7584	1.92127	19.4198	2.27739		W22165
242357_x_at	40.9986	9.41515	54.64	8.38836	37.3059	4.78611	35.549	8.50602		AA649885
221683_s_at	39.8602	16.4056	54.6072	22.183	49.5128	19.6606	22.4782	5.20725	FLJ13615	AF317887
206132_at	38.9934	3.7283	54.6042	10.841	47.06	6.17794	44.7583	10.4165	MCC	NM_002387
234552_at	37.6912	1.50474	54.48	15.4354	32.156	2.1409	43.1082	5.71238		AK000090
211411_at	37.9183	3.92146	54.4133	6.66277	39.4423	3.89124	33.8798	15.2671	FUT1	AF117899
214361_s_at	46.8077	12.5287	54.1523	6.90576	31.4962	2.32053	44.4394	4.30548	RGS12	AW170602
243672_at	26.6773	8.36488	54.0266	26.6565	17.8415	4.51566	25.2036	4.5529	SALL3	R42361
1562946_at	47.4993	12.5353	53.9444	6.74758	40.8673	3.16464	31.5929	17.1023		BC007626
231772_x_at	41.2632	6.8402	53.9417	11.8187	44.2964	7.44144	30.3193	3.57173	CENPH	AL572471
206164_at	15.2837	4.36644	53.9268	27.15	11.5656	1.09563	9.64406	1.83875	CLCA2	NM_006536
241402_at	46.0789	6.68227	53.8931	1.61504	42.9784	3.86212	46.5008	12.3771	LOC283989	AA504269
211106_at	23.9495	5.44953	53.857	13.8322	30.6356	7.81848	42.1394	12.6906	SUPT3H	AF064804
210945_at	18.2656	6.48991	53.7732	5.10026	20.8895	2.99455	14.4128	6.04007	COL4A6	BC005305
230523_at	28.5515	6.88595	53.6086	16.8857	47.599	13.5288	19.2592	9.22582		AA603472
227816_at	39.8717	6.71824	53.0015	6.60842	35.0146	1.86899	34.5862	4.99941	na	BF591483
236172_at	31.7604	6.6578	52.7804	7.94221	35.4578	3.0351	37.7909	5.70968	LTB4R	AW206817
206483_at	31.1893	3.11048	52.6038	10.2217	44.4919	9.24042	33.3669	10.1317	TSLRP	NM_012472
1553386_at	36.0718	1.20554	52.5196	10.5988	43.914	11.5914	44.8252	5.72607	FLJ14490	NM_032793
1556496_a_at	21.3308	2.37934	52.3646	22.5711	40.8186	10.7777	35.8337	16.105		AF086429
244414_at	27.03	5.37924	52.2282	11.2095	33.7629	9.13133	31.656	10.0945		AI148006
231886_at	46.7188	16.1069	52.1196	6.31312	34.0276	7.20373	28.8396	5.04161	na	AL137655
243933_at	33.8154	12.44	52.1085	12.3503	26.5333	1.9878	21.5052	10.6699		AI096634
244570_at	35.1969	8.48961	52.0897	10.9982	32.2183	6.22432	22.9837	8.1935	na	AA002022
230185_at	36.0325	13.4014	51.8457	14.1058	37.2282	9.89676	18.8979	7.78691	THAP9	AW301218
223879_s_at	28.4587	4.01692	51.6531	14.1251	42.0054	1.41446	35.3216	9.19406	OXR1	AF309387
243527_at	34.7352	3.30816	51.6333	8.62901	46.458	5.69901	36.8533	27.8309		AW793677
204452_s_at	22.7538	1.33564	51.6231	20.8474	30.6104	3.55156	31.7988	8.98391	FZD1	AF072872
235147_at	30.4575	15.854	51.5056	34.6594	15.257	3.73177	9.617	2.12211	SATB2	R56118
1569940_at	24.0763	6.71826	51.4565	14.7395	41.7281	8.48758	44.9466	24.849	NTT5	BC039336
214623_at	30.8168	4.94064	51.3406	15.6327	27.4662	2.93587	30.6254	7.13464	BCR	AA845710
237238_at	32.9085	11.3783	51.2192	22.5925	17.079	3.74983	14.0477	4.29934	KIBRA	AI459156
208470_s_at	42.1628	4.59079	51.0833	3.87378	37.0047	4.47827	35.5945	14.032	HPR	NM_020995
212719_at	35.3754	10.1744	50.9747	7.28157	36.3159	5.6688	28.3525	6.85311	PLEKHE1	AB011178
229952_at	49.7522	6.01314	50.7981	13.8803	49.3083	13.7151	26.3752	9.45764	SPTB	AI936724
241400_at	40.3752	5.19607	50.6606	7.80159	44.4447	9.22515	26.9044	4.24856		AI860360
216823_at	34.5787	5.27847	50.5064	5.97445	39.755	5.29941	30.7766	5.59126		AL356115
39650_s_at	49.3253	7.5766	50.4196	7.91754	47.1107	6.57125	28.7868	9.2094		4857397
227759_at	48.7249	6.10966	50.2232	7.13882	40.969	4.83761	34.8014	5.88036	PCSK9	W92036
229513_at	28.476	4.91179	50.2184	26.7179	21.1521	8.86505	16.7054	6.69221	STRBP	AK025613
223737_x_at	15.916	2.19588	50.1613	25.8833	12.3306	2.80227	11.4872	1.27032	CHST9	AF239821
