# Supplementary material for: Transcriptomes of human prostate cells
Source: BMC Genomics. 2006 Apr 25;7:92. doi: 10.1186/1471-2164-7-92 (PMC1553448; doi:10.1186/1471-2164-7-92)
Supplement: Additional file 7 — Genes detected only in prostate stromal cells Column titles are the same as additional file 5. ANOVA P < 0.05. [file 1471-2164-7-92-S7.xls]

## Sheet: Sheet1
Probeset	CD26_raw	CD26_stdev	CD104_raw	CD104_stdev	CD49a_raw	CD49a_stdev	CD31_raw	CD31_stdev	Common	Genbank
1552767_a_at	31.2013	15.8335	22.2826	3.24938	1676.98	1065.42	24.7362	17.3765	HS6ST2	NM_147174
227971_at	43.9658	20.5257	29.2941	5.25233	1614.7	1264.74	20.7541	5.13924	DKFZp686A17109	AI653107
219295_s_at	23.0325	12.7782	19.3451	5.6078	1312.48	904.506	31.7746	38.8047	PCOLCE2	NM_013363
213068_at	18.4221	9.13871	13.4563	1.21937	1141.91	1127.4	31.9826	30.6163	DPT	AI146848
202995_s_at	17.8729	10.5693	17.9167	6.62141	1028.62	815.447	43.542	55.1796	FBLN1	NM_006486
205431_s_at	46.1373	11.6517	29.9979	2.62615	992.521	633.616	47.9089	27.2621	BMP5	NM_021073
235979_at	28.4717	10.5727	24.4263	1.60951	942.037	940.794	23.921	3.64317	C7	AI697588
220115_s_at	29.6734	10.6528	16.9249	2.01011	927.49	694.44	29.7806	9.702	CDH10	NM_006727
228504_at	27.4171	12.8572	37.5888	28.8219	920.797	572.11	19.3348	16.1128	SCN7A	AI828648
229554_at	20.8744	6.69975	14.0756	1.60877	878.88	475.702	31.3547	34.7033	LUM	AI141861
205430_at	15.2034	3.48589	11.0311	0.772857	858.091	576.369	10.9372	4.19954	BMP5	AL133386
227061_at	23.714	5.71144	26.1573	5.20012	855.275	563.065	39.986	35.7998		AI088063
229218_at	36.202	19.3829	28.7252	5.711	738.717	427.886	39.2428	13.2022	COL1A2	AA628535
229288_at	38.071	12.7637	26.4352	10.0378	680.181	486.371	26.5265	16.4728	EPHA7	BF439579
227209_at	22.5871	4.63949	25.3577	12.6843	671.867	467.333	20.3786	11.9552	CNTN1	AI091445
218730_s_at	9.70422	0.911973	8.37394	0.952039	645.894	420.887	26.6747	36.75	OGN	NM_014057
209169_at	45.1095	14.5962	42.8121	16.8695	631.392	321.543	31.8539	19.7198	GPM6B	N63576
205648_at	31.5944	6.49031	24.6529	3.59797	629.626	389.326	29.9133	9.95228	WNT2	NM_003391
235004_at	34.7668	13.8757	24.2761	3.1788	622.8	424.468	36.7866	24.804	RNPC6	AI677701
239468_at	12.8041	3.05988	9.07507	1.14931	611.847	422.48	10.3216	4.26055	C10orf48	AW023227
226103_at	15.878	3.35159	17.8138	5.11698	546.562	311.143	16.4407	9.80942	nexilin	AF114264
230030_at	14.6175	5.36806	11.6142	1.05208	544.873	345.313	12.4951	6.36687	HS6ST2	AI767756
238481_at	19.1274	6.66275	28.9433	9.25128	539.587	385.969	27.9678	28.0981	MGP	AW512787
226834_at	45.052	70.7406	10.7733	0.737539	511.269	303.432	32.1195	29.2571	ASAM	BG112263
228554_at	31.0868	6.29443	31.7085	4.96055	507.439	284.943	39.639	28.446		AL137566
204463_s_at	31.4096	29.8176	25.0409	10.45	501.067	286.83	19.2096	8.77913	EDNRA	AU118882
204939_s_at	41.1986	44.2826	24.9396	11.9854	486.735	396.433	20.0178	8.65987	PLN	NM_002667
209841_s_at	32.6753	8.07387	26.0715	3.00272	476.127	378.354	37.7791	6.73781	LRRN3	AL442092
227202_at	8.92361	1.27506	10.7513	4.33711	467.699	326.051	8.09835	2.49401	CNTN1	AW072790
228128_x_at	19.5111	17.2129	14.0441	1.9534	452.897	267.395	25.8779	18.6973	PAPPA	AI110886
224940_s_at	32.8713	16.4764	24.3305	2.61219	452.786	320.166	35.9948	20.7688		BF107618
206938_at	41.877	5.73386	46.1829	13.2823	447.105	303.936	34.7282	8.68266	SRD5A2	NM_000348
227727_at	44.2987	26.9767	35.8586	6.02365	443.443	217.664	49.4602	32.5076		H15920
213993_at	20.1283	6.53927	26.9938	14.3347	419.707	227.756	16.1022	7.70064	SPON1	AI885290
205523_at	9.03251	1.55531	8.905	0.8065	404.953	352.911	7.7132	0.692421	CRTL1	U43328
220817_at	16.1377	5.21278	11.7105	2.33936	384.031	225.211	13.9206	2.79856	TRPC4	NM_016179
204162_at	22.783	7.37408	19.9138	3.71136	377.251	188.925	15.7693	3.72852	HEC	NM_006101
203699_s_at	26.9702	8.28893	18.833	2.20829	376.12	207.123	42.4162	27.9017	DIO2	U53506
238592_at	31.7561	21.2655	30.1213	9.82567	371.327	272.508	28.5447	13.6441	ALP	BE840636
231738_at	18.4453	4.77574	21.2704	4.38683	356.134	199.584	21.6177	2.22458	PCDHB7	NM_018940
226769_at	24.5456	5.04493	33.3869	13.7976	344.439	226.888	40.0545	35.935	na	AI802391
227386_s_at	28.9423	7.46725	25.5341	4.84273	341.763	147.706	30.5419	11.3868		N63821
212843_at	16.4323	2.54368	26.4772	4.42725	337.946	245.441	19.9693	4.15068	NCAM1	AA126505
205229_s_at	23.8737	6.87277	17.0889	1.88693	328.099	154.939	38.6794	37.2306	COCH	AA669336
204749_at	31.5909	12.5329	39.8407	13.0432	325.324	196.841	28.441	10.2163	NAP1L3	NM_004538
228850_s_at	22.0679	6.53406	21.5615	4.90178	324.792	161.867	32.8487	22.076	SLIT2	AI963304
235518_at	13.9314	2.57884	13.5043	2.44694	323.664	198.225	16.4786	6.43447	SLC8A1	AI741439
209612_s_at	14.495	1.93755	15.227	1.80181	322.329	187.781	14.2155	3.5692	ADH1B	M24317
219937_at	8.78447	0.967166	8.14181	0.605297	321.931	282.493	8.96318	1.77521	TRHDE	NM_013381
229084_at	16.745	5.81172	16.8638	2.65904	321.652	219.864	15.3195	3.15469		R42166
1552309_a_at	19.7107	6.41545	16.0066	1.73666	318.303	179.049	25.5167	19.5018	nexilin	NM_144573
217525_at	14.9545	4.70343	12.3911	0.913782	317.199	198.681	27.1127	15.9043	UNQ564	AW305097
228885_at	12.9414	3.65665	11.4638	1.79347	314.173	162.703	13.0101	4.8849	MAMDC2	AI862120
234994_at	31.256	12.859	18.2844	3.88826	304.179	164.082	15.4675	3.56705	KIAA1913	AA088177
212489_at	26.2489	5.9562	34.1663	7.91883	301.977	148.472	26.2895	8.91821	COL5A1	AI983428
227899_at	29.0615	2.06963	28.8749	3.29899	301.024	227.644	38.2512	12.3489	VIT	AI817458
209613_s_at	9.30781	1.51621	9.45385	0.59762	295.005	191.038	8.72772	0.736407	ADH1B	M21692
226311_at	45.3082	11.8105	30.7097	4.19072	293.745	139.996	49.0652	18.7748	na	BF058422
204865_at	9.68741	1.08208	8.92831	0.698566	290.038	239.217	9.55078	1.23924	CA3	NM_005181
1559477_s_at	24.3377	9.86636	34.8381	7.9991	288.81	172.54	34.0997	21.252	MEIS1	AL832770
213381_at	49.2167	14.7033	43.0528	9.78085	287.958	155.109	43.6079	9.00403		N91149
231580_at	39.5264	6.97327	35.0743	4.69922	285.014	156.433	29.8763	8.35258		AI676062
213904_at	16.6815	2.72833	29.1059	16.6001	282.582	214.914	14.2278	4.84041	na	AL390170
228875_at	44.6576	29.5997	28.9651	7.91319	280.17	148.938	38.9668	22.6241	C6orf189	AI540210
204424_s_at	34.8218	16.6742	21.5063	2.15942	280.092	146.524	34.3073	7.37648	DAT1	AL050152
220532_s_at	42.3301	17.7603	27.1304	5.9261	277.838	150.576	47.9274	14.7077	LR8	NM_014020
239349_at	11.0531	2.37172	9.85806	1.30893	276.556	174.449	10.4189	1.89537	C1QTNF7	BE856929
238852_at	12.8628	3.49392	10.8666	0.947336	274.478	104.029	44.2613	51.8619		AA424567
215870_s_at	34.489	16.0616	16.999	2.47135	272.703	141.433	15.4009	3.53859		AL158172
210078_s_at	18.598	7.03639	18.8073	2.72768	271.026	220.674	15.2573	2.08814	KCNAB1	L39833
229461_x_at	10.3786	1.37048	9.07391	0.689647	268.366	174.266	11.8987	6.90858		AI123532
209883_at	28.3757	2.66483	31.6653	2.78532	268.264	205.901	21.2506	6.66868	C1orf17	AF288389
204777_s_at	40.0786	6.33718	42.0805	21.313	267.778	219.37	29.0425	6.74644	MAL	NM_002371
238877_at	18.0746	4.79268	13.5266	1.72561	267.25	182.242	19.2981	6.03867	EYA4	BE674583
229800_at	18.2026	8.35581	20.4985	3.70403	265.296	124.035	13.4193	3.71018		AI129626
205475_at	20.3726	2.52735	15.9842	2.2201	265.261	159.966	21.3188	6.89503	SCRG1	NM_007281
206403_at	39.1364	19.9016	30.8109	6.17996	263.458	143.956	48.2565	39.5099	KIAA0390	NM_014717
1554474_a_at	19.5883	5.27854	20.3305	2.63305	260.02	137.132	35.095	25.7408	MOXD1	BC018756
230214_at	38.7265	25.5082	35.0702	1.94895	259.322	153.09	45.7268	19.2828	MRVI1	AL044056
219700_at	36.1726	11.0378	31.6776	5.18915	257.043	123.029	43.516	15.6312	PLXDC1	NM_020405
1556329_a_at	8.9953	0.774203	9.43162	2.38678	257.017	194.792	39.702	40.2979		BC042378
213438_at	21.0118	7.67532	19.1959	2.31717	255.8	135.995	25.9937	8.17318	na	AA995925
222073_at	14.0119	2.34729	14.0874	1.65065	255.266	254.021	14.9173	8.20823	COL4A3	AI694562
227657_at	45.0957	8.77314	39.0236	17.4758	248.202	139.992	36.9097	14.7676	RNF150	AA722069
221886_at	18.3085	5.03996	13.6751	1.84929	244.54	133.868	20.0204	7.23676	KIAA1277	AL037701
229357_at	38.8988	31.9772	29.7253	3.41331	240.498	127.274	42.2437	11.3529	ADAMTS5	BF060767
212344_at	32.4781	7.65211	45.8788	7.63782	238.986	111.8	40.0746	18.287	SULF1	AW043713
213745_at	7.64614	0.336723	7.50374	0.58498	238.033	196.126	8.63774	2.64464	KIAA0534	AW151108
57588_at	29.4671	6.01664	33.3376	7.12003	235.852	155.954	47.3771	43.5439		4851433_RC
205381_at	25.151	13.3462	27.322	7.19597	235.788	144.254	21.2118	5.34689	LRRC17	NM_005824
219090_at	26.576	8.22465	28.8506	8.49764	231.479	120.115	47.6413	44.8455	SLC24A3	NM_020689
202920_at	12.0027	2.61285	13.5159	4.31086	230.884	153.725	17.2529	12.5181	ANK2	BF726212
204163_at	33.5018	4.00554	24.2502	2.08792	230.78	114.731	36.7115	17.2996	EMILIN1	NM_007046
219140_s_at	27.7929	14.1831	18.6105	0.698705	230.758	183.822	27.9636	14.503	RBP4	NM_006744
204557_s_at	12.1084	5.58614	19.7628	9.3236	229.66	110.183	11.1154	3.84604	DZIP1	NM_014934
222161_at	9.76478	0.928436	9.77077	1.03633	225.66	173.431	10.0459	3.86852	NAALAD2	AJ012370
213411_at	25.9186	6.53563	40.7123	26.0258	222.797	133.352	17.5016	2.34991	ADAM22	AW242701
205713_s_at	34.4143	19.9025	16.9805	1.07246	222.655	139.246	28.232	21.3503	COMP	NM_000095
1559901_s_at	27.65	6.71457	36.397	7.00341	219.592	153.965	15.5031	4.9429		BM194465
205934_at	18.1627	6.14703	16.1334	2.43428	218.407	110.379	19.467	8.49229	PLCL1	NM_006226
209840_s_at	24.5847	3.42851	19.7757	2.3673	216.189	161.504	31.4237	5.66876	LRRN3	AI221950
223672_at	20.726	9.0237	18.8946	2.03409	216.128	69.3067	44.9776	39.0817	DKFZp761D221	AL136561
244455_at	13.3507	4.57177	29.4718	14.1899	215.049	133.765	38.4462	17.3478	SLICK	AI732637
228602_at	30.7899	4.97983	20.1117	2.06569	213.935	143.772	24.0814	4.08362	SGCD	AA479286
228141_at	22.0529	11.7336	37.7962	15.6457	212.993	131.109	29.0216	14.2929		AA173223
236335_at	33.2732	34.4853	16.4435	2.24803	212.639	127.57	21.6824	9.26619		AW298375
214608_s_at	22.9866	3.15702	26.0988	4.97227	211.718	132.021	29.2809	3.24413	EYA1	AJ000098
229480_at	25.1964	6.77933	28.4046	2.79945	209.499	114.971	26.6777	4.24368		AI341053
236359_at	37.2413	28.3893	29.2841	2.72522	207.161	108.629	45.4612	30.1892	SCN4B	AW026241
225894_at	24.6237	11.7599	26.6853	6.5993	207.048	135.252	22.9351	8.77378	SYNPO2	AL589603
242447_at	28.6548	9.1165	21.2396	1.01618	206.824	102.17	43.6992	29.0056		AI656180
1556427_s_at	24.1287	3.75158	23.3317	2.90855	206.339	110.049	38.0172	22.1341	DKFZp586G2417	AL834319
227401_at	20.9196	1.92101	29.1644	4.23977	206.328	113.311	22.2914	7.26563	IL17D	BE856748
1560359_at	22.7925	17.9336	22.9024	3.27859	204.717	102.104	39.3464	18.597	ITGA1	BG619261
210108_at	15.131	2.50559	12.925	1.85253	203.523	176.368	11.4577	1.49015	CACNA1D	BE550599
223603_at	30.1701	3.71597	26.7624	3.90907	202.155	178.438	29.9135	4.98347	ZNF179	AB026054
226522_at	44.0857	5.95383	40.8272	3.78298	201.581	120.554	43.7894	12.4217	PODN	AW015571
230730_at	21.6365	5.61509	16.4046	2.45609	201.181	147.317	12.8719	4.28719	SGCD	AA401248
204105_s_at	24.3128	4.0018	20.6024	1.87659	198.992	153.515	17.6014	3.15681	NRCAM	NM_005010
242033_at	28.2614	4.86857	24.5538	6.911	198.723	109.506	14.8778	4.81768	LOC285671	BE672684
214043_at	21.5935	4.5516	16.9661	2.65332	198.284	122.222	11.0556	2.58842	PTPRD	BF062299
223614_at	22.4237	1.98147	23.4295	2.51321	195.256	115.955	24.7441	6.19279	DKFZp761D112	AL136588
220595_at	10.4908	2.12124	9.94169	0.871717	193.783	122.953	13.9154	4.77938	DKFZp434B0417	NM_013377
228108_at	28.6648	9.65738	44.9869	20.0914	191.499	111.733	13.8509	4.24788		AW274846
241302_at	17.1132	1.73831	16.4368	1.06991	190.558	139.75	20.3279	3.23584		AI654048
229313_at	48.0329	16.8237	44.3458	11.0093	190.076	102.785	42.2054	36.4559	LOC203859	AA843962
230425_at	17.1232	2.19687	22.8548	4.03483	187.993	129.857	35.0011	18.2564	EPHB1	AI674183
224941_at	14.8753	4.85269	11.823	1.00252	182.46	109.397	17.9113	10.0372		BF107618
206377_at	23.5424	6.66992	15.742	1.60283	182.014	68.4334	41.0126	26.7542	FOXF2	NM_001452
235228_at	20.6284	8.45224	37.1327	7.65734	180.926	151.437	22.832	9.56101	KIAA1912	AI376433
220818_s_at	24.5782	3.67506	19.6314	2.24445	179.198	107.038	19.8551	2.59375	TRPC4	NM_016179
203570_at	33.0093	5.35402	25.7049	2.08702	178.236	95.0861	31.0053	8.08751	LOXL1	NM_005576
238835_at	34.5353	39.1677	15.6003	3.07485	176.436	84.6884	47.4703	45.1531		AV707318
239340_at	15.0906	5.98812	13.3685	3.62516	175.517	91.9473	14.955	5.41146	na	R20647
228186_s_at	15.7313	2.24174	19.1666	1.26652	175.448	102.158	20.8778	4.51101	THSD2	BF589322
226722_at	49.9022	10.7454	35.9048	3.27929	173.842	77.8711	42.1766	13.3615	FAM20C	BE874872
231726_at	22.2975	9.59253	35.5601	11.527	173.164	107.891	20.395	9.39985	PCDHB14	NM_018934
1559400_s_at	38.0398	7.66654	39.9824	7.00664	172.619	95.796	23.6361	6.35419	PAPPA	BG620958
203889_at	18.2911	4.37709	14.1654	2.75342	171.997	106.848	19.3388	9.58972	SGNE1	NM_003020
243864_at	13.966	1.92464	14.4473	1.00614	171.204	104.652	14.5368	3.48202	URB	AA994712
238520_at	28.5648	6.04594	23.7492	5.20896	169.892	119.782	12.4929	3.38058	TRERF1	BF724270
222288_at	10.1852	1.42089	28.6588	19.2117	166.32	125.747	9.56117	1.22444		AI004009
1554242_a_at	14.3622	1.95021	11.3755	0.672901	166.12	109.171	17.8133	7.54813	COCH	BC007230
235471_at	35.4191	7.9153	31.1207	1.19314	163.389	51.6814	38.2729	11.8473	FLJ31737	BE858464
235368_at	31.9539	9.00961	32.8726	4.08824	162.844	105.808	31.7349	7.62388	ADAMTS5	AI123555
219525_at	14.2235	1.48508	15.6875	2.29598	162.337	121.668	20.5284	7.74956	FLJ10847	NM_018242
212793_at	33.0253	8.08375	27.7482	3.66936	162.304	79.5097	38.6136	9.98499	DAAM2	BF513244
235155_at	26.4259	13.0683	26.0322	9.36318	161.274	86.6134	12.2962	3.89718		AW136198
207977_s_at	31.0627	8.66705	22.6211	4.76566	160.459	132.879	30.0824	11.7101	DPT	NM_001937
232099_at	14.7607	5.09468	26.5731	13.6328	156.963	97.2964	18.0493	7.15459	PCDHB16	AB046841
209298_s_at	23.783	3.48635	33.2041	11.4282	156.837	76.1198	28.8839	12.9762	ITSN1	AF114488
219427_at	17.8955	3.59563	28.523	3.90697	156.819	104.716	32.8776	8.06637	FLJ23056	NM_024582
206433_s_at	11.9279	1.09951	9.79015	0.429662	156.459	108.209	12.5344	4.47808	SPOCK3	BC000460
241560_at	9.36951	1.42621	15.3626	11.4009	155.951	103.653	35.4967	44.5658		AI927941
230204_at	12.4417	0.652136	11.1439	1.57596	155.755	124.267	13.6397	2.37271	CRTL1	AU144114
229092_at	43.4748	32.3259	42.7283	16.2819	152.733	86.8345	29.0962	12.8103		AI420144
1556696_s_at	15.0705	2.8604	13.5348	1.59726	151.755	95.1217	12.3016	2.91377	na	AK095719
238919_at	9.75634	0.624304	13.584	4.99203	150.973	133.888	9.81812	1.12232		R49295
219902_at	27.2417	2.58628	33.2478	4.3137	150.032	95.9825	33.5653	10.6835	BHMT2	NM_017614
206434_at	11.1979	2.07035	8.6569	0.734793	149.38	130.22	10.3091	2.49148	SPOCK3	NM_016950
242385_at	14.1629	2.44679	15.1205	1.82807	148.956	91.2038	20.2965	10.2896	RORB	R18374
218051_s_at	37.1309	13.7234	46.578	13.5983	148.612	55.575	47.5282	35.4496	FLJ12442	NM_022908
230360_at	24.7988	1.18935	37.4446	16.9341	148.102	120.494	23.1368	7.02382	CRG-L2	AW006648
235945_at	11.5437	1.21579	13.2139	3.48975	146.827	105.31	14.9539	5.69957		AW975324
225800_at	25.0315	6.4262	29.0044	3.30495	146.691	75.9092	33.8352	9.49003	JAZF1	AI990891
231213_at	21.8962	14.539	26.1471	12.8043	146.481	99.0828	13.7244	6.20844		AU146305
229339_at	29.7196	9.50482	25.9744	2.89418	146.337	82.3792	36.7468	8.5616	MYCD	AI093327
219479_at	26.9382	7.62802	32.84	6.49718	145.233	47.5558	38.7769	3.73256	KDELC1	NM_024089
219407_s_at	39.2875	11.8871	29.7569	3.18508	144.032	43.0351	49.6455	18.6278	LAMC3	NM_006059
235746_s_at	20.2272	6.59182	27.1778	5.1514	142.544	102.092	12.3803	4.22654	PLA2R1	BE048919
236270_at	23.0471	5.71336	16.7612	1.91774	142.524	93.0268	33.7847	22.5356	NFATC4	AI806528
229802_at	13.1102	3.40422	19.754	13.5192	142.488	84.6424	13.6941	5.2548	WISP1	AA147884
232060_at	13.6595	3.6021	32.7681	28.6678	142.404	84.2017	11.1958	1.9985		AK000776
203018_s_at	38.0673	4.95907	40.2197	5.30797	142.062	89.452	21.9236	10.9334	SSX2IP	AU152583
242342_at	26.5588	18.3072	13.9297	0.934775	141.803	91.3977	15.2109	5.11059		BE645219
231031_at	19.2366	1.75535	18.1123	2.12275	140.934	99.5894	19.3397	1.53787	na	AI761573
1568604_a_at	15.3326	2.0333	15.1352	2.46513	140.875	151.407	16.4152	2.27713	CADPS	AI912173
220356_at	19.5296	7.64351	10.1779	1.0788	140.394	62.6704	14.1816	8.53093	CRN	NM_006587
242985_x_at	33.5755	3.85867	41.8778	9.36057	139.832	60.437	24.4357	10.524	LOC285671	H05502
236277_at	13.5433	5.57406	26.8932	10.0839	139.663	99.4561	12.5525	3.05661		H23551
202508_s_at	11.5556	1.49327	27.885	14.8706	139.66	92.4765	16.5904	6.07944	SNAP25	NM_003081
207191_s_at	25.6317	3.54758	26.5723	3.15796	139.414	82.0754	38.0199	12.9607	ISLR	NM_005545
218980_at	27.1595	9.77226	37.678	22.0861	139.134	63.9247	20.9816	3.5091	KIAA1695	NM_025135
240715_at	33.5361	6.95906	28.5564	4.80208	138.701	57.3899	29.5108	4.09494	TBX5	AW269421
223854_at	14.4611	4.88589	25.4476	8.43384	138.121	73.1324	26.348	11.9188	PCDHB10	AF131761
207345_at	26.0227	8.77542	34.6057	10.0336	137.753	61.4243	28.493	15.255	FST	NM_006350
206262_at	20.5569	3.52903	19.213	2.36153	135.869	94.1006	13.5075	1.90436	ADH1C	NM_000669
231202_at	12.4326	4.39296	10.1862	0.974842	135.723	76.1895	9.44501	1.95601		AI654224
205150_s_at	21.1802	6.60057	23.1293	7.60088	135.484	84.648	17.7389	10.8085	KIAA0644	AV724192
241780_at	17.5811	8.37904	25.8121	6.93083	133.463	66.2771	20.2008	4.99121		AI040305
232305_at	9.55377	1.44842	9.04621	0.679812	133.289	94.1077	8.23325	0.99565	HMGCLL1	AF131827
228471_at	40.0105	15.4746	24.6926	5.26393	133.212	56.5867	44.992	27.5658	LOC91526	AA744636
228563_at	28.9401	21.0445	23.1714	3.90528	131.467	58.2533	47.2095	24.0217	GJA7	BE504215
243555_at	26.2049	14.4288	25.1213	12.7494	131.464	58.5164	16.3473	5.94884	EDNRA	AA573452
226338_at	48.6543	16.6004	47.6806	23.028	130.51	57.5044	19.8655	6.7542	DKFZp762O076	AA604382
222317_at	45.6079	7.71634	19.0481	5.75909	128.481	72.6724	12.6561	5.05606	PDE3B	AA888858
227838_at	35.0315	4.61553	29.0152	5.03351	127.889	60.5717	25.8161	5.75061	FLJ12425	AW070250
235355_at	18.0788	5.85953	41.5565	42.7683	126.939	76.8651	9.38579	2.20978	na	AL037998
209869_at	28.5351	22.1602	17.3196	2.31661	126.925	57.9408	37.6561	19.5931	ADRA2A	AF284095
215059_at	25.9922	3.49498	30.7859	6.82569	126.923	65.9422	41.2175	36.9342		AA053967
209220_at	26.8262	4.89022	27.978	4.19426	126.288	39.1022	31.0584	7.861	GPC3	L47125
210871_x_at	18.3325	4.03017	30.764	8.42271	126.028	80.4622	19.0076	3.04225	SSX2IP	AL133046
205524_s_at	27.9283	3.36456	30.6159	4.15838	125.244	69.0863	39.0868	10.2438	CRTL1	NM_001884
236038_at	20.6608	1.94112	18.6097	4.2139	124.871	88.8437	12.1831	1.29866		N50714
228813_at	39.725	12.9596	39.9661	13.3007	124.001	62.4047	25.418	7.21667	HDAC4	AW206037
235733_at	21.7005	1.46058	31.0221	4.26082	123.867	67.4238	23.404	7.85229		AW043921
235318_at	15.8759	2.38376	16.6209	2.36621	123.677	65.0887	16.8738	2.78459		AW955612
243357_at	18.9626	4.97808	15.3342	1.31176	123.151	70.3442	17.8311	5.3467	NEGR1	AA115106
229779_at	12.5443	2.89867	12.4436	2.631	122.776	110.651	13.1853	3.89348		BF476080
208606_s_at	36.1071	16.7207	25.8213	4.81065	122.684	77.332	26.9084	6.22401	WNT4	NM_030761
203017_s_at	31.8503	5.20429	39.6778	11.926	122.206	64.2627	25.843	4.42783	SSX2IP	R52678
234936_s_at	40.7431	12.596	47.6877	13.218	122.094	55.3864	27.6819	5.26088	KIAA1345	AK023876
242715_at	12.2262	4.05188	10.29	1.11173	120.854	48.6004	16.8097	14.0051	na	AA331548
225939_at	23.0579	5.60002	26.3264	5.47476	120.49	63.6461	16.0824	6.19151	MGC39820	AL161983
204462_s_at	42.4604	6.28068	37.5193	0.79008	119.879	72.6893	43.2664	6.67378	SLC16A2	NM_006517
225996_at	44.6201	19.9091	25.4837	3.28756	119.828	72.4588	12.226	3.16801		AV709727
203245_s_at	38.1343	12.6748	41.0986	27.4575	119.505	44.2931	22.1159	1.63473		BC002791
218935_at	33.8853	11.9364	49.4362	13.8974	119.25	42.5948	49.8957	16.2748	EHD3	NM_014600
232267_at	15.2697	5.34805	11.1657	0.593131	118.489	49.7066	18.166	7.20748	GPR133	AL162032
244521_at	32.3429	5.64818	34.0947	6.68776	118.414	97.1972	19.73	6.91692		BG236742
206209_s_at	45.024	26.1215	28.9006	5.53817	117.342	68.6379	33.998	8.65639	CA4	NM_000717
229523_at	16.5251	4.93349	14.3394	1.2016	116.982	68.6978	18.632	5.72015		N66694
203920_at	40.8687	6.73454	39.3007	5.17787	116.838	31.3145	46.1532	10.7885	NR1H3	NM_005693
239413_at	23.1841	10.9084	31.3943	9.4491	116.178	58.014	48.2746	11.2616	KIAA0912	AI130715
232224_at	29.7777	6.55198	25.4887	2.30616	114.484	51.8426	34.0344	11.2075	MASP1	AI274095
205111_s_at	32.2652	14.6448	28.4141	5.56479	114.452	60.078	16.4994	2.34373	PLCE1	NM_016341
225977_at	24.0573	2.50773	24.06	2.5143	114.143	67.1505	27.8772	8.62768	PCDH18	BF062943
217889_s_at	32.1534	3.84157	43.0559	10.7604	113.253	55.7846	41.1376	11.8163	CYBRD1	NM_024843
205907_s_at	9.46919	0.467529	10.2634	0.459777	112.568	74.2274	9.87097	2.12526	OMD	AI765819
229529_at	22.8994	4.26078	21.7912	2.1898	112.322	60.4381	29.7074	8.88892	TCF21	AI827830
228438_at	14.4747	4.93789	12.9627	1.11671	112.311	48.3442	18.7582	4.86579	MSC	AI948599
204845_s_at	14.0898	8.0153	9.71773	0.741373	111.406	37.8882	17.0491	10.0082	ENPEP	NM_001977
205908_s_at	9.71147	1.37429	9.87433	1.09558	110.973	76.4289	9.66634	1.39395	OMD	NM_005014
231137_at	37.598	3.14995	43.3684	2.53453	110.25	49.8136	38.2899	11.4055	BG1	AI686126
216235_s_at	27.9449	6.31301	27.7918	3.10115	109.499	44.5337	27.0565	6.52711	EDNRA	S81545
242100_at	22.5236	2.96357	28.0544	2.45678	109.251	59.2977	32.3984	20.2874	CSS3	AI076484
230135_at	19.8527	4.13625	16.2284	1.96168	109.139	54.2663	24.0128	14.8953		AI822137
237206_at	15.6674	4.23044	13.039	0.615258	108.711	62.6807	14.3082	1.92521	MYCD	AI452798
233947_s_at	12.0248	1.30377	10.7651	1.66583	108.68	73.9599	11.6541	2.00634	LOC255480	U47671
228720_at	47.3065	8.67081	42.2321	5.85368	108.638	38.3822	40.1838	8.56446	SORCS2	AB037750
206941_x_at	11.8013	0.927466	12.5838	0.707527	107.737	117.423	9.60564	2.33361	SEMA3E	NM_012431
215767_at	11.898	3.26057	10.2966	0.652534	107.54	51.1425	14.5364	2.70639	LOC91752	AF052145
229163_at	49.3921	8.10553	28.3681	7.47142	107.471	42.6286	24.9299	7.57521		N75559
235874_at	11.5541	2.04689	10.245	1.54999	107.365	35.6218	9.26403	1.78842	C6orf158	AL574912
244070_at	27.192	1.89032	44.9652	12.5684	107.185	52.3006	36.7497	9.49392	SYNE1	AW300380
204529_s_at	9.73258	0.958837	9.59304	1.33352	107.148	55.4013	14.2122	10.6983	TOX	AI961231
210508_s_at	39.4948	3.83003	35.99	2.90229	106.861	51.995	27.7575	7.62153	KCNQ2	D82346
214844_s_at	28.7256	15.1854	28.8196	7.07461	106.542	61.1174	29.3336	15.115	DOK5	AL050069
213107_at	27.4011	1.5896	31.4258	3.27865	106.344	52.2485	31.7821	7.00079	KIAA0551	R59093
1554418_s_at	11.591	3.72946	9.86758	0.943944	105.463	72.9189	8.85678	0.912875	SPOCK3	AB056866
214582_at	45.4895	18.119	21.6265	2.38114	104.78	59.3946	20.8101	1.77472	PDE3B	NM_000753
235919_at	26.7687	5.76336	47.4006	23.7863	104.682	51.7508	20.5323	4.70086		AA227879
206927_s_at	28.0407	9.24842	22.1503	1.99084	103.768	61.8876	33.1188	7.18814	GUCY1A2	NM_000855
244745_at	10.0964	2.39369	10.7812	1.87054	103.274	47.3143	10.8686	2.07566	RERG	BG484193
213623_at	27.5236	5.59248	42.3508	10.2784	102.98	27.4814	27.3344	8.61515	KIF3A	NM_007054
211685_s_at	43.203	11.1388	29.4518	3.0639	102.929	44.1245	31.1062	4.25673	NCALD	AF251061
231773_at	10.1892	1.70727	9.18776	0.52254	102.815	48.188	9.33793	1.21346	ANGPTL1	BF002046
212308_at	35.2368	8.7743	41.1863	19.0707	102.362	45.5712	17.7634	6.45965	CLASP2	AL137636
206721_at	14.8779	3.75089	11.9443	0.998922	102.35	74.4805	10.2988	1.10464	LOC57821	NM_021179
213817_at	12.2381	6.57738	20.8505	3.05603	102.269	54.3399	34.9931	17.2354	na	AL049435
204521_at	26.3139	4.23208	44.8632	11.4794	100.998	32.5726	35.2536	6.37663	HSU79274	NM_013300
226096_at	35.5982	0.63325	38.023	2.86743	100.867	67.5761	47.3442	17.4966	FRCP2	AI760132
222253_s_at	24.1994	3.05458	30.9683	4.19009	100.597	53.8831	27.2927	4.49696	DKFZP434P211	AL117484
230895_at	8.48387	1.31005	8.35731	0.672837	100.094	85.5402	9.12306	1.01309	CRTL1	AI760252
218469_at	32.7765	16.9578	14.8808	4.63491	99.7602	113.194	13.8199	2.37443	CKTSF1B1	NM_013372
206178_at	37.5215	4.27545	28.8168	3.38416	99.5423	38.128	40.2514	8.07293	PLA2G5	NM_000929
219738_s_at	16.1802	2.61922	14.9898	2.09231	99.5237	86.183	14.4228	2.20296	PCDH9	NM_020403
228584_at	40.3591	12.163	38.1332	7.45482	99.4872	39.5278	24.0495	6.89814	SGCB	AI089025
212358_at	29.9233	5.07097	29.2328	1.30965	99.1734	38.4061	42.3067	9.42955	CLIPR-59	AL117468
228368_at	26.4335	3.10604	42.206	13.6756	98.8388	51.5323	22.6146	7.87359	ARHGAP20	AI936560
227870_at	13.966	1.82156	14.5633	2.2688	98.7759	48.2604	11.3758	2.79496	NOPE	AB046848
224339_s_at	16.7163	1.24459	16.871	2.3356	98.5581	42.5616	13.6131	3.49789	ANGPTL1	AB056476
243366_s_at	38.1358	13.4196	28.0169	3.93174	96.609	24.2176	33.7221	16.7899		AI936034
229427_at	22.6072	3.78561	34.0013	6.73931	96.2778	53.3659	20.8554	3.71996	SEMA5A	BF940761
229201_at	10.3413	1.52125	41.885	37.4993	95.9796	61.0732	10.3028	1.93171		AW044658
1561140_at	11.6864	1.51885	11.6285	1.16652	95.6863	71.298	9.95441	2.74684		AF086485
228082_at	24.4985	7.24807	18.2953	3.06527	95.4612	48.3802	27.5499	12.3996	ASAM	BF056275
204052_s_at	11.9028	1.20702	13.8929	1.50464	95.0506	70.7422	23.823	20.6486	SFRP4	NM_003014
213388_at	28.2317	13.1137	38.1415	22.1208	95.0473	38.1395	29.3187	19.6951		H15535
235527_at	37.8507	15.4621	18.2151	9.69932	94.91	70.7595	8.90681	0.842762	DLGAP1	U55983
244050_at	18.5223	4.95043	27.9498	8.26034	94.2176	49.8054	21.2046	8.3486	na	AI804932
215311_at	19.5905	3.86204	20.543	5.11525	93.7463	70.032	13.2925	3.59794	na	AL109696
205372_at	14.135	2.45606	27.0823	6.57343	93.0449	59.2626	17.1938	3.83052	PLAG1	NM_002655
225380_at	34.1282	5.74861	30.4254	4.21737	92.8534	38.6304	34.5295	7.11518	LOC91461	BF528878
224860_at	35.4996	8.34821	37.8284	11.0788	92.8503	41.8479	22.367	4.19216	MGC4730	AL137489
236088_at	25.829	3.29766	33.2778	2.14372	92.0948	68.1095	21.5171	7.39654		AV723308
213125_at	27.5499	5.78846	24.1738	2.36083	92.0369	53.4512	20.1073	4.01051	DKFZP586L151	AW007573
237301_at	32.7432	7.89902	46.3258	13.0451	91.518	45.2799	16.9435	8.76505		BF433570
1555112_a_at	19.049	3.26447	19.9794	3.55372	90.9252	54.6893	21.2756	4.86199	LOC57821	BC026073
228740_at	13.218	1.66812	28.3424	19.5108	90.7554	66.7873	14.3186	5.70499		BF059276
230597_at	25.7862	6.09224	39.9185	18.9193	90.4759	44.931	25.2423	8.14994	SLC7A3	AI963203
207426_s_at	43.3972	14.3371	25.8363	3.36778	90.1334	37.945	39.9435	18.9761	TNFSF4	NM_003326
203019_x_at	16.2074	2.20335	24.7356	6.28026	90.0035	57.0503	14.9239	1.94666	SSX2IP	NM_014021
213714_at	35.0286	12.7378	21.0068	2.59283	89.7086	36.732	39.1236	21.2269	CACNB2	AI040163
230920_at	28.4937	4.98597	30.9526	2.73319	89.6676	48.3793	25.3008	5.48689	LOC284542	BF060736
228143_at	29.8355	7.47764	47.1376	22.4257	89.5349	38.3751	24.2961	8.89829	CP	AI684991
229716_at	44.955	3.55661	37.6107	5.19724	89.4763	26.0166	47.6772	6.04149		AI288607
53991_at	32.241	6.24543	27.0266	2.41917	89.3304	34.1881	33.3713	4.51693		4874135
210997_at	16.0339	6.791	11.4387	1.36526	88.6201	40.568	22.6084	15.2248	HGF	M77227
229537_at	21.0173	3.40595	26.0365	4.7469	88.4487	36.23	25.1324	4.6581	LMO4	AI694521
228977_at	18.7834	4.90004	25.7543	5.61739	88.3059	51.1652	17.1127	8.9672	IL17D	AI669535
205499_at	18.4517	1.34448	17.0174	3.3739	88.2546	33.3589	19.7029	9.12478	SRPUL	NM_014467
244128_x_at	40.8629	8.11811	32.1958	3.04577	87.9975	37.2026	36.1587	4.79084	FLJ36155	AA872588
235275_at	44.2081	9.4706	37.6213	6.41038	87.9471	20.6013	44.0739	21.1476	BMP8B	AA610122
226439_s_at	41.4285	21.0381	41.2798	9.84306	87.2784	39.5392	22.618	7.34912	NBEA	AI246710
221127_s_at	20.3039	2.98288	45.4734	14.96	87.1622	24.014	15.5324	5.69854	RIG	NM_006394
228411_at	43.9119	15.7906	40.9279	7.20564	86.9183	38.5128	29.4766	3.76133	ALS2CR19	BF109252
235692_at	41.3394	10.3194	42.1287	6.94011	86.5582	12.7581	47.1267	14.5604	SH3KBP1	AW024527
236179_at	12.5537	3.09922	11.0899	2.25826	86.3869	47.063	15.1671	10.921	CDH11	AI754693
215133_s_at	27.7216	4.8515	26.3425	3.38928	86.2878	43.1676	22.3438	4.34951	NY-REN-7	AL117630
219310_at	16.8614	1.38508	14.4098	0.943116	86.2319	30.2529	23.4059	7.34394	C20orf39	NM_024893
205794_s_at	20.0894	3.01927	34.8878	6.8419	86.2077	34.1553	38.7757	18.5416	NOVA1	NM_002515
242736_at	32.7596	6.50243	45.0121	10.0293	86.0829	34.0352	31.4617	16.232		AI377221
232332_at	16.7195	4.26408	35.6067	18.5683	85.9411	50.1661	15.5844	1.99992	KIAA1210	AI610999
1553422_s_at	30.2416	3.80505	26.5528	4.55132	85.7109	38.9085	38.8043	2.57996	A2BP1	NM_145892
229004_at	28.3467	2.8525	28.0908	2.3261	85.682	36.2393	30.5734	4.48915		AI970797
229974_at	19.5297	3.52351	42.8646	16.9262	84.6645	43.2848	18.2642	3.64357	EVC2	AA234305
238455_at	12.9201	1.44174	17.727	3.10292	83.8168	54.755	11.3296	3.0297		AA329676
227499_at	17.9588	10.6157	15.5225	5.44853	83.6529	49.3783	8.77004	0.957983		AA001400
205280_at	8.72701	1.12469	10.6609	2.11572	83.5983	55.4928	8.2176	1.56706	GLRB	NM_000824
211621_at	46.8201	10.1145	32.1015	9.02463	83.4314	54.2149	22.652	3.9558	AR	M73069
223608_at	32.9783	8.41311	39.8477	16.9499	83.1776	18.9152	31.2521	7.24618	MGC12458	BC005357
233255_s_at	40.2752	7.22752	40.2315	16.2484	83.1577	57.5624	21.944	9.87721	BIVM	AF339793
236918_s_at	12.1107	1.59068	12.4443	1.94647	83.0798	59.5455	9.92529	1.75525	MGC27085	AW975772
227817_at	30.7194	4.27769	29.0142	2.4682	82.7805	36.2124	46.1329	14.6972		R51324
203988_s_at	31.6748	6.533	37.7642	8.98947	82.7306	13.8521	32.656	14.6457	FUT8	NM_004480
225790_at	29.9916	6.41474	41.4332	4.63396	82.5107	38.4835	42.4896	9.6143	LOC253827	AL048386
206071_s_at	20.9004	2.9036	18.3478	1.8755	82.3383	46.7634	17.4045	4.07209	EPHA3	NM_005233
1561394_s_at	27.9007	1.84102	25.4051	2.68813	82.105	38.2721	25.7776	6.4599	KIAA1755	AW014122
214829_at	31.0077	7.82895	48.3305	10.0929	82.0239	41.0927	32.2394	7.22193	AASS	AK023446
213395_at	19.2411	1.87848	17.8564	2.49428	81.9697	67.0763	25.6	5.6976	dJ355C18.1	AL022327
214577_at	31.7784	6.94591	37.3332	6.15783	81.7624	33.596	44.7904	17.6932	MAP1B	BG164365
228739_at	13.1918	1.90199	13.3234	1.75175	81.4297	40.7142	14.0171	1.82258	na	AI139413
223691_at	16.7184	2.27453	15.625	1.31392	80.9831	50.1762	17.7971	1.68936	DKFZP434I092	AY009106
227610_at	31.8637	3.23103	32.209	3.17121	80.804	30.8682	43.1849	10.372	na	BE858239
205911_at	36.1778	9.63604	33.3107	3.60739	80.6756	25.1726	36.3197	6.79166	PTHR1	NM_000316
231016_s_at	36.3567	4.7645	28.0282	5.24949	80.6713	24.8322	28.3317	12.1113	ARNT	BE465380
239587_at	36.7748	10.9348	47.6383	27.9045	80.1491	48.6252	14.2185	7.22242		AI686890
230305_at	33.1433	8.46798	40.6943	4.62337	80.1487	21.6957	39.5936	11.9385		AW000995
224218_s_at	25.7102	5.24703	27.8722	8.09687	80.0972	39.77	24.0563	6.19156	TRPS1	AF264784
214889_at	41.207	5.47787	40.618	5.7023	80.0014	41.6844	26.156	7.26368	DKFZP564J102	AL080065
237413_at	42.9815	7.24283	46.4943	9.62621	79.9656	30.2624	20.4361	9.68855	MAPK10	AI568447
232090_at	11.5252	2.08539	20.4864	4.13499	79.9094	44.847	23.8492	7.33606		AI761578
228253_at	47.287	4.38786	45.8333	7.23843	79.7463	22.2418	39.9895	10.2329	LOXL3	AI917716
211379_x_at	36.373	16.1728	29.7581	16.6138	79.731	37.6742	10.309	2.22096	B3GALT3	AB050855
1558801_at	26.3402	7.85873	33.1786	9.2926	79.6845	37.3876	20.373	10.4342		AK055769
232235_at	28.1688	7.02798	22.8383	6.16061	79.4719	39.0633	12.2798	2.93976	NCAG1	AK021539
228948_at	30.8868	4.81339	48.2677	7.10197	79.4588	41.246	48.0632	17.9994	na	T15545
210258_at	8.63933	0.859056	7.27843	0.675302	78.9251	88.4125	11.2263	4.97069	RGS13	AF030107
225686_at	44.6814	4.41745	48.8853	8.62578	78.8046	14.4132	41.0123	9.65109	LOC348235	BE048371
227126_at	19.771	8.29628	33.4475	10.0505	78.2137	31.7846	31.0737	20.2712		AI857788
226510_at	40.5827	17.5384	33.9018	17.9372	78.0241	17.9322	39.7608	17.1324	C14orf125	BF435286
243813_at	12.5245	1.22902	12.4009	1.17755	77.7257	71.97	10.767	1.79809	na	AA418028
232750_at	15.3521	1.9259	20.935	3.70683	77.5469	78.5332	14.1906	2.57366	na	AU158570
228604_at	31.8966	7.91124	34.5023	12.2036	76.9221	26.0847	20.2331	5.80087	MGC34648	AI805069
1569785_at	13.141	2.77234	12.4379	1.32365	76.3664	40.3411	11.5943	2.68326		BC031271
236297_at	9.99486	1.31335	13.5133	2.6134	76.1406	46.4563	10.3633	2.37701		AI420817
220014_at	11.4414	3.23569	20.1419	15.0483	76.1096	41.1855	7.06183	1.12365	LOC51334	NM_016644
236856_x_at	31.2324	4.2106	45.7494	4.16734	76.0692	27.8119	29.8771	5.44844		AI740460
224463_s_at	14.2719	2.54538	25.4092	13.9248	75.9031	47.9491	10.8662	1.49594	MGC13040	BC006128
203619_s_at	13.8884	3.00393	12.6665	0.774211	75.7219	34.7148	17.4104	6.30906	FAIM2	NM_012306
1569335_a_at	20.9193	2.94342	21.1151	2.18933	75.6764	46.2371	25.8079	2.47091	FLJ12541	BC015881
206227_at	34.3642	3.50508	37.7504	3.6702	75.5967	37.4131	38.9199	4.81877	CILP	NM_003613
225491_at	17.9197	2.52226	15.7182	3.6008	74.9938	35.4633	26.139	13.3748	SLC1A2	AL157452
219487_at	30.4302	11.9684	48.7436	26.8344	74.5774	25.4299	24.6754	9.22024	FLJ23560	NM_024685
239632_at	29.0781	7.18742	43.7314	3.75952	74.5351	22.4947	32.3738	4.79356	NLGN3	AI253221
240259_at	11.8239	1.90677	19.9178	7.78534	74.4845	60.7452	10.7522	2.2548		AI188161
230329_s_at	38.7677	12.8452	49.3117	34.831	74.4291	28.991	18.9707	8.89045	NUDT6	AI580268
219008_at	45.6137	16.8405	32.2719	17.4978	74.3475	38.4823	17.9281	6.72552	FLJ21820	NM_021925
238081_at	15.741	2.90974	19.2031	4.73658	73.4347	44.8488	10.3909	4.24866		AI694300
234472_at	9.50545	0.264938	9.86672	0.756462	73.1295	55.5959	9.9806	1.69593	WUGSC:H_NH0187G20.1	AC009227
227246_at	40.512	11.6024	46.6422	7.88117	72.7934	18.0528	32.8231	9.48787	PLRG1	BF438014
228190_at	46.3584	16.5598	47.1084	11.8225	72.6976	23.3628	28.9124	12.3964	AUTL1	BF197009
209437_s_at	42.8746	5.51917	43.1872	2.36428	72.603	10.4427	37.5064	5.60016	SPON1	AB051390
230480_at	26.1136	4.67761	35.9803	7.43	72.4586	10.5162	46.2675	6.84235	HIWI2	AI808955
237169_at	21.8707	4.27889	47.6405	28.3289	72.2492	34.0812	16.4346	4.97935	TNC	AI266750
205109_s_at	27.8431	8.34773	21.9756	2.64659	72.0731	50.3712	15.9001	1.23549	ARHGEF4	NM_015320
232458_at	17.1368	2.88559	17.0023	1.00981	71.9267	38.643	16.6719	2.07705	COL3A1	AU146808
224219_s_at	8.56198	1.01572	7.83822	0.701618	71.7959	49.1814	9.20964	1.5081	TRPC4	AF063825
231001_at	16.978	1.67293	18.075	1.06863	71.6711	47.2377	13.1139	2.22097	na	AI755024
239799_at	38.2724	10.2074	42.7463	10.301	71.5487	27.0377	18.9025	4.029	na	BF592774
204063_s_at	28.0587	1.87567	34.8133	10.8901	70.955	22.2331	24.9012	4.29147	ULK2	NM_014683
223749_at	17.5145	3.82566	19.0016	2.72218	70.9433	36.9	18.8845	5.58344	C1QTNF2	AF329836
202742_s_at	31.2682	5.6454	33.7212	10.81	70.9344	16.2272	24.121	7.38903	PRKACB	NM_002731
232217_at	33.5893	6.48626	32.3042	2.90474	70.9308	24.2683	32.911	2.06493	C6orf188	AI292175
239031_at	41.9588	2.48367	39.7721	2.79933	70.9271	13.2447	37.9477	8.60683	SSTR2	BE618532
205991_s_at	18.1198	5.17601	16.6899	1.51685	70.8428	19.4705	38.1565	24.0213	PRRX1	NM_006902
205782_at	9.7531	0.613893	10.1484	0.586917	70.7404	40.4022	9.08823	0.718686	FGF7	NM_002009
210155_at	39.3428	2.14145	38.585	4.79815	70.7191	23.9337	49.8489	6.3314	MYOC	D88214
1555997_s_at	23.3203	2.58211	20.049	4.11362	70.4847	31.972	18.347	6.9471	IGFBP5	BM128432
225624_at	39.6617	9.4915	47.0918	4.63014	70.3773	13.2205	45.658	7.18484	LOC92017	AL044019
226018_at	39.5237	8.22072	42.0824	10.1997	70.2952	34.4626	20.9076	5.18096	Ells1	W73230
223764_x_at	12.135	2.28863	20.2702	6.44496	70.2894	38.4464	13.1519	5.64121	NIPSNAP3B	BC005202
235898_at	16.3396	1.50796	20.1846	3.26923	70.2659	37.8364	14.6491	2.977		AW105010
1568678_s_at	49.9764	16.0995	46.9273	3.81583	70.2067	6.18583	36.8008	8.71567	FGFR1OP	BC037785
210246_s_at	43.0681	3.33107	32.38	6.26679	70.1371	31.9429	34.249	3.92662	ABCC8	AF087138
205325_at	48.2302	2.58761	49.5728	8.82187	70.0342	12.9814	39.5781	9.23686	PHYHIP	NM_014759
215014_at	41.2245	9.70458	31.2452	5.95247	69.7561	40.2777	9.49142	2.38797		AL512727
231980_at	9.87526	1.29223	8.55699	0.690318	69.3761	35.037	8.41443	1.15093	MGC20785	AL120332
206625_at	29.372	2.7941	26.3301	7.32318	69.2484	28.8266	33.7803	5.24694	RDS	NM_000322
219594_at	26.8122	2.83453	37.5351	8.77965	69.2438	19.7832	38.3168	9.0684	NINJ2	NM_016533
215695_s_at	49.9217	15.3804	37.2877	11.4681	69.1452	22.1294	17.9641	2.27655	GYG2	U94357
202965_s_at	16.6947	0.876661	25.0827	7.69876	69.0754	30.2216	19.6572	4.92948	CAPN6	NM_014289
242807_at	34.0131	7.83367	31.36	2.99667	68.8761	22.9279	40.6312	17.645		AI970348
205152_at	18.6956	10.4455	13.0262	2.67123	68.6731	38.2928	16.1969	3.32428	SLC6A1	AI003579
231167_at	33.5529	3.17538	47.0127	12.3304	68.5205	16.293	42.3248	16.4854	CTL1	AW444881
219959_at	47.0375	9.18897	35.6088	2.28835	68.4367	21.3531	26.7187	5.11716	HMCS	NM_017947
221430_s_at	33.4255	7.62444	36.5832	15.8766	68.4055	16.4465	44.9553	8.36667	RNF146	NM_030963
228908_s_at	17.5206	6.27474	35.2681	18.0648	68.1943	30.2061	30.6705	11.2386	C21orf86	AW131553
219703_at	11.3763	1.30603	16.0704	4.74247	68.1056	48.4448	7.98061	1.80701	MNS1	NM_018365
201981_at	15.0653	1.67628	13.0111	1.06471	68.0999	43.2468	25.8663	14.5491	PAPPA	AA148534
226634_at	44.342	9.39712	45.8683	16.0489	68.0861	21.0779	26.2203	7.99743	KIAA0140	AA776892
229253_at	44.7707	6.37292	43.2461	10.3352	68.0134	26.9824	25.5615	4.38834	CTMP	AI184512
203015_s_at	31.4228	3.20018	37.5465	2.4114	67.9232	34.0363	30.6093	3.68106	SSX2IP	AW136988
209866_s_at	18.5565	1.95048	16.6514	1.50668	67.88	40.7268	14.048	4.5091	LPHN3	R50822
235256_s_at	40.6886	6.2696	25.4531	3.59715	67.7529	16.8623	26.5269	13.1437	LOC130589	BE788984
235320_at	22.9638	6.95531	25.5495	7.67668	67.6711	24.8847	18.371	5.49949	ARL6	AL138043
235845_at	44.6116	11.5583	36.5351	16.6741	67.6107	30.3402	22.4956	10.3726		AI380207
232315_at	40.9496	15.1943	24.7743	6.44247	67.537	36.3301	16.8139	3.06623	na	AU149712
238647_at	35.9575	11.2997	37.2915	9.11571	67.069	9.66345	22.2576	10.6804	C14orf28	AA496213
214276_at	33.5488	4.47276	42.0469	7.24292	67.0091	19.0463	36.2867	14.9781	KLF12	N49268
226972_s_at	40.4477	7.87074	36.9286	3.23186	66.9411	18.6678	31.311	4.34089	DKFZP434G156	AI678057
220462_at	23.7971	9.38056	28.0195	13.3529	66.8739	30.6448	15.5399	3.8034	TAIP-2	NM_024969
219958_at	44.6962	3.11128	37.8118	4.07892	66.8382	25.7286	34.6924	25.9382	C20orf46	NM_018354
221217_s_at	20.9421	0.441555	17.4452	2.13572	66.5138	36.0468	18.5266	4.15711	A2BP1	NM_018723
1558445_at	25.682	3.70991	37.4478	6.87013	66.4554	13.0241	24.1624	13.1044		AW827204
237015_at	10.3024	1.87312	10.8772	1.82257	66.3149	55.2768	10.4067	1.76777	na	AI097501
229173_at	40.5512	13.3156	36.6168	20.1637	66.272	34.2477	11.6559	1.25533		N29672
204879_at	22.6276	7.32002	31.0412	5.27736	66.21	18.9503	48.0282	22.0492	T1A-2	NM_006474
226234_at	24.6423	3.71511	25.7613	5.43203	65.8754	20.0409	37.1005	9.21119	GDF11	D80983
224722_at	43.6338	18.9131	49.5471	14.6391	65.8335	14.756	23.7015	15.548	MIB	BE048628
231978_at	18.8762	6.60846	20.4404	4.44565	65.6943	31.7549	19.4852	5.59983	TPCN2	AL137479
227155_at	28.0478	4.28461	33.113	6.05572	65.5988	8.95021	22.7415	6.98114	LMO4	R10289
224911_s_at	39.0399	3.88914	40.9907	15.6856	65.3805	9.65315	29.1917	12.6866	ESDN	AA722799
204742_s_at	31.2163	4.01124	35.9844	15.8161	65.2737	16.2505	24.507	9.35633	APRIN	NM_015032
238793_at	40.8788	13.6638	41.8782	15.5723	65.1163	18.9178	21.0193	4.83409	TIGD7	AI925903
210089_s_at	26.7614	3.97999	33.4263	15.8977	64.8599	21.2212	45.0636	12.6085	LAMA4	BC004241
228580_at	44.2816	7.01362	33.5229	1.72041	64.7115	23.7642	39.5587	8.77492	HTRA3	AI828007
211828_s_at	18.7421	4.37852	15.9007	0.342677	64.6783	21.3899	18.0001	3.58785	KIAA0551	AF172268
202765_s_at	20.4152	4.83915	21.8182	3.60686	64.579	21.1773	25.9329	7.70866	FBN1	AI264196
233148_at	43.2772	4.55389	38.2835	3.31071	64.4696	19.3214	39.9743	6.30562	PODN	AW292400
215515_at	39.3847	5.55045	48.6895	3.92442	64.2665	14.0225	45.0486	5.81973		AL049268
219628_at	31.0081	4.44024	34.6579	3.36971	64.2555	16.2405	38.0337	9.94928	WIG1	NM_022470
205555_s_at	32.4804	10.2013	32.8792	3.97529	64.2488	13.4796	36.6099	12.2003	MSX2	D31771
222171_s_at	40.672	5.77212	31.7676	5.68332	64.2048	23.4073	26.1664	6.87388	PKNOX2	AK023792
242488_at	20.3616	4.88644	18.6727	5.88675	64.197	34.8264	38.4365	20.2629		R55784
204044_at	32.4528	5.65262	40.1947	8.89126	64.0394	14.9065	30.5442	6.04844	QPRT	NM_014298
1554667_s_at	27.825	4.22975	30.9344	9.24346	64.0145	19.6298	21.8731	8.63641	FLJ13984	BC025250
219894_at	49.3418	20.7002	34.3832	4.08509	63.7834	22.4294	22.4778	9.56553	MAGEL2	NM_019066
207702_s_at	41.9349	14.5783	23.6237	7.74033	63.6298	36.1808	12.8601	2.65817	AIP1	NM_012301
1556328_at	8.10741	0.794636	7.56016	0.74111	63.62	48.5618	12.8154	8.23177		BC042378
204024_at	43.1762	10.6932	32.6729	4.8137	63.5537	20.594	20.0411	11.581	C8orf1	NM_004337
229705_at	41.7357	9.58486	37.9268	11.8178	63.3974	12.2643	29.1996	8.16261		AI927212
211571_s_at	21.1901	3.4456	48.9767	33.2885	63.1849	20.1709	16.9797	1.71916	CSPG2	D32039
211203_s_at	29.2238	1.3279	29.4905	2.21894	63.1401	19.2357	30.3139	5.70415	CNTN1	U07820
214297_at	19.7499	6.48732	19.4575	3.64723	63.114	29.911	24.242	12.1306	CSPG4	BE857703
205941_s_at	40.7182	9.77294	36.0358	2.31877	63.0625	15.2787	41.3317	6.23393		AI376003
229991_s_at	38.3758	5.54831	37.8694	4.19003	62.9613	11.5717	46.8903	11.7931	SYTL4	AI167292
225970_at	23.2001	7.0791	26.3704	8.25971	62.5794	15.076	47.1764	37.2711	DDHD1	AA029818
1568779_a_at	33.0663	3.42447	28.017	4.22054	62.5681	20.3843	25.8686	6.32059	ECM2	AI473096
230661_at	26.2877	1.77873	39.3923	12.8334	62.3862	32.5561	26.0767	2.7973	RPESP	AW451999
229613_at	26.2655	2.66809	27.3171	3.99518	61.977	19.0824	24.0604	6.96214		BF724178
230751_at	42.2737	8.03125	32.2852	3.88097	61.9718	21.0769	42.6144	6.47304	na	BE672487
1556695_a_at	9.25213	1.93776	8.31938	1.19507	61.8771	36.8121	8.77998	0.938365	na	AK095719
235209_at	23.3449	3.28424	38.7215	19.103	61.6232	37.633	26.6884	3.97118	RPESP	AW662373
231780_at	46.6978	6.26211	42.6865	2.51799	61.5645	6.26442	38.5234	11.981	FS	AI627912
220770_s_at	20.2687	12.8749	28.5548	17.8226	61.45	34.2805	11.1241	2.44183	LOC63920	NM_022090
221885_at	30.4015	2.90903	26.6803	2.23908	61.4499	15.7273	35.1777	4.13522	KIAA1277	AI131051
232752_at	46.6207	10.7462	30.9318	13.1377	61.372	24.8433	12.9052	5.40108		AK001164
229029_at	35.6598	26.5925	14.958	1.65327	61.3174	9.35228	17.8952	5.58066		AI745230
1552508_at	23.2804	5.06464	22.7878	6.20447	61.3148	15.8463	35.6112	13.8633	KCNE4	NM_080671
244111_at	10.9051	1.14735	19.9027	7.52997	61.2532	52.28	9.55097	1.97997	MGC45562	AA699598
219581_at	33.7015	10.348	38.3832	8.18994	61.1969	18.214	25.6915	2.8074	MGC2776	NM_025265
224942_at	14.2922	2.13157	13.5612	1.7331	61.0837	41.215	16.5495	3.69432	PAPPA	BG434272
1552695_a_at	14.336	1.61215	13.0053	1.09291	61.0714	42.5986	15.2668	5.79752	SLC2A13	NM_052885
242670_at	40.8277	6.9638	34.7022	4.00066	60.9987	20.7078	29.7536	7.91222	LGI4	AI025670
218129_s_at	25.7388	4.40777	38.1574	10.9174	60.6524	22.6358	23.4035	8.76754	NFYB	NM_006166
230715_at	27.0112	4.42269	34.1955	10.7951	60.6082	27.1641	20.1083	7.96915	KIAA1729	AI138969
235210_s_at	17.5042	2.55497	34.3196	14.3135	60.5842	50.0962	15.3805	1.52487	RPESP	AW662373
232205_at	24.6058	2.35517	35.4537	13.5255	60.4443	29.8375	29.1709	11.9826	na	AL133627
236310_at	25.9251	6.76392	24.8197	10.8883	60.3875	39.8223	15.7368	4.89364	LOC256112	BE645334
233825_s_at	30.8855	2.98801	27.4211	2.07809	60.3763	21.432	41.5477	14.3697	CD99L2	AU158444
1554001_at	41.0151	3.5473	44.8143	9.46619	60.3362	8.01825	40.1452	9.01871	TRIM37	BC036012
239218_at	10.1372	1.77215	17.0829	3.01007	60.2403	39.1612	11.116	1.48262		AI800515
230578_at	33.7797	8.67519	41.556	15.968	60.0985	27.3324	17.2324	9.37551	ZNF471	AL042523
236465_at	14.333	3.0302	13.2831	1.51483	60.0665	42.1557	26.0213	9.42815	LOC285533	AW051591
216048_s_at	45.3826	9.44132	28.1719	8.5911	60.0495	28.6193	24.7654	10.1171	RHOBTB3	AK023621
209829_at	21.506	5.22371	46.6599	40.8159	59.5692	22.8581	23.2862	12.2735	C6orf32	AB002384
228329_at	16.4227	1.21563	17.6841	2.29718	59.5505	29.429	15.5652	0.76813	na	AA700440
206205_at	31.884	4.63286	38.0074	7.61015	59.3846	7.79853	35.4259	20.3785	MPHOSPH9	NM_022782
229669_at	13.4125	1.13712	14.283	2.793	59.3345	25.5569	12.7997	1.76094		AA166965
236994_at	46.6721	18.1445	35.7212	18.5319	59.2001	29.1045	14.2887	6.31385	na	AW770868
1552908_at	12.066	2.6861	8.47796	0.242901	59.1821	112.661	14.8892	7.8799	LOC148823	NM_145278
230665_at	31.7908	9.60545	26.3504	1.69574	59.1662	22.99	49.2096	16.7798		AI417194
214890_s_at	30.5786	9.08046	31.4194	4.61396	59.1252	29.936	15.5876	2.94924	DKFZP564J102	AL080065
213417_at	32.1339	11.4275	22.6826	3.23963	58.6731	10.8096	46.2031	11.7154	TBX2	AW173045
213960_at	16.0508	1.17116	19.2208	4.03977	58.6202	28.6356	14.5091	2.35764		T87225
235625_at	49.9085	17.2458	38.3773	7.11224	58.6098	13.4465	16.6548	9.76184	VPS41	AW963328
229281_at	24.8002	4.83569	33.7371	4.14783	58.3286	18.8416	17.3227	12.8893		N51682
236536_at	28.6382	3.09275	24.7345	3.08359	58.3178	24.4101	19.4015	9.17682	GALNT13	R38990
206314_at	40.2379	19.3465	36.0625	17.2276	58.2318	22.2095	17.4791	3.06018	ZNF167	NM_018651
240214_at	43.9843	24.0832	30.791	7.87725	57.9637	8.06485	26.2493	8.29766		BF059209
241902_at	8.91518	0.560317	7.99567	0.602929	57.9451	45.0142	8.07375	0.764002	C10orf48	R59304
221900_at	30.4098	13.5835	42.689	12.2171	57.9357	15.7033	26.6416	4.17231	COL8A2	AI806793
209556_at	41.9212	5.86631	34.854	3.67435	57.8465	17.5959	36.9428	7.21503	NCDN	AB011179
242523_at	48.2635	23.2535	34.4414	20.9374	57.7799	30.033	14.5288	7.86008		AW770320
232355_at	15.7039	3.4591	27.7007	6.23104	57.558	38.7689	10.2584	2.71979		AU146318
219136_s_at	46.5701	7.16595	42.2415	5.40678	57.4988	22.1393	26.4005	5.70361	FLJ12681	NM_022773
219523_s_at	27.9903	4.25873	27.1588	1.18992	57.4686	28.2604	21.4418	2.59644	ODZ3	NM_018104
230708_at	19.9978	6.28285	35.7914	20.4807	57.4481	24.5132	29.6749	6.903	PRICKLE1	AA206141
201896_s_at	21.4388	4.29617	21.3945	2.59813	57.3611	24.0946	17.8551	3.16349		BC001425
226484_at	29.8317	3.5513	24.5941	1.10907	57.1445	13.2462	37.0583	8.51684	KIAA1190	AA532640
242973_at	37.5314	5.81418	35.0103	2.03438	57.0546	13.9824	26.2933	11.8205		F11066
212703_at	48.4026	8.91825	39.5089	2.90214	57.0137	9.26665	34.4912	8.75151	TLN2	AV728958
227723_at	46.1128	7.01004	42.9693	5.66298	56.9763	5.8999	35.0018	5.85099	LOH12CR1	BF439234
205577_at	25.8949	3.30238	29.7155	10.358	56.6985	14.2031	43.2347	17.2783	PYGM	NM_005609
242584_at	22.7829	2.24452	47.4566	16.1847	56.6903	23.6472	23.8433	6.49152	FLJ13305	AI954412
234726_s_at	29.5141	3.09414	48.832	16.1019	56.6841	18.6382	27.08	5.33282	FLJ13576	AK025482
207457_s_at	38.1992	1.67775	36.0201	3.59351	56.6718	17.5775	30.8683	3.03389	LY6G6D	NM_021246
222890_at	33.3814	12.4433	40.0523	28.4177	56.63	34.8256	10.1227	1.58264	HSPC065	BG054922
231945_at	21.8529	3.89912	31.142	8.18789	56.5907	29.5891	42.0541	20.7653	FILIP1	AK001570
225424_at	36.4235	12.6464	32.8623	20.9904	56.4418	25.0047	16.1993	4.0805	KIAA1560	AB046780
40665_at	7.34396	0.438063	7.63401	0.528457	56.408	36.5343	6.9187	0.721723		4859786
222908_at	29.745	5.60932	32.6659	2.87058	56.1499	17.0073	47.7863	15.5461	FLJ23403	AW269818
239580_at	27.7342	5.21115	21.8714	4.16413	56.0737	33.0369	15.4647	5.26503		BF724601
238308_at	30.5362	4.07486	38.6422	8.63059	56.0457	24.345	37.7243	4.28364		AI962223
232831_at	41.6851	3.14106	36.8671	5.35897	56.0058	11.2474	45.7873	3.40427		AA805239
1563431_x_at	41.2225	7.64551	40.1885	10.3191	55.9643	9.69234	27.359	17.4064	CALM3	AA807959
210880_s_at	44.9129	8.65751	43.0463	5.50432	55.9469	17.9934	27.2202	4.97138	EFS	AB001467
230596_at	22.5073	7.87941	40.059	14.1959	55.9122	19.2176	47.8244	14.5028		AI692499
207605_x_at	29.361	2.0246	44.8595	8.80002	55.8354	21.1311	32.8502	17.0952	H-plk	NM_024498
211062_s_at	31.1969	6.20664	27.9527	4.27785	55.8304	8.66746	45.5076	6.15999	CPZ	BC006393
236290_at	16.0565	3.87985	14.3568	2.39215	55.7133	23.6364	21.0705	6.24615	MGC20785	BE552411
235296_at	11.631	1.73141	12.4672	1.37812	55.7042	26.311	12.5758	1.41487	EIF5A2	BG500474
1563933_a_at	9.43372	1.3878	8.55517	0.615347	55.65	51.2738	8.95673	1.73984	FLJ40773	AK091691
226852_at	36.4918	6.15068	43.7956	3.44004	55.6308	7.96861	32.0573	9.17158	MTA3	AB033092
1557223_at	24.0652	5.67477	35.1717	6.63327	55.5449	19.96	21.0845	4.59497	RBPMS	AK057533
205240_at	24.5182	3.06533	41.3833	10.1086	55.4798	13.8516	30.8494	5.11152	LGN	NM_013296
208664_s_at	47.6613	12.1935	36.5899	9.82532	55.3579	15.4265	30.3639	6.03411	TTC3	AU131711
229062_at	37.2142	2.84988	41.5386	8.12819	55.3009	8.80159	38.467	5.59939	na	BE463997
227663_at	36.2935	13.1583	40.9233	16.4278	55.1161	18.7226	20.4813	10.9355		BE674006
1557049_at	20.908	3.76157	26.9734	7.33036	55.0671	26.6601	30.5742	3.58453	LOC149478	BQ183759
226790_at	48.3563	13.626	30.7413	10.0862	54.9695	23.5083	18.6054	1.89115	MOPT	AW015683
241607_at	34.8261	11.3961	30.6998	8.02215	54.9236	29.2217	20.3856	5.3301	RGPR	BF382808
221796_at	12.8784	2.76488	13.6701	1.14643	54.9008	65.8748	10.5955	1.65235	NTRK2	AA707199
242586_at	23.5638	4.84033	21.7693	5.78564	54.8983	23.2324	47.4457	25.3822		H07986
239785_at	44.4537	5.16189	35.061	5.20644	54.8808	14.6931	34.4829	8.24548	FLJ32844	BF340245
215303_at	11.1296	1.06378	14.8979	3.36504	54.7842	35.0978	9.20002	1.58216		BE046461
207066_at	28.2545	5.33354	23.542	2.85066	54.7627	23.0391	32.8354	4.80091	HRC	NM_002152
237390_at	9.22361	1.72982	8.6708	0.685104	54.7205	28.4975	8.426	0.796634		N51516
220677_s_at	38.1538	6.51211	37.2491	3.98659	54.6094	10.2708	29.54	6.74181	ADAMTS8	NM_007037
211337_s_at	30.957	5.60914	34.6497	6.56839	54.5834	5.33543	36.6281	13.2888	76P	BC000966
208089_s_at	22.5677	6.9827	33.4588	9.95035	54.5469	11.6557	21.5269	4.32521	TDRD3	NM_030794
229423_at	47.1647	9.73232	47.2589	9.30951	54.4608	9.76054	34.1446	3.38197	ITM1	AW615274
236487_at	24.2468	6.69731	36.2101	6.01356	54.4518	11.7793	25.6198	2.63178	FLJ30655	AW513286
230364_at	20.9608	5.42336	25.2583	8.28331	54.4214	28.2002	13.0725	1.83848	SYCP3	BF940025
217004_s_at	29.8912	4.61325	33.5333	5.15435	54.2739	11.4152	28.0795	7.12704	MCF2	X13230
236640_at	23.4071	5.12996	30.5324	4.01123	54.156	16.5849	23.0977	3.37898	na	AI638169
219279_at	16.924	7.8107	9.05574	1.53482	54.1168	68.4788	34.3284	19.3828	FLJ20220	NM_017718
205140_at	45.5547	17.5423	36.3159	13.286	54.1062	23.9867	15.5487	8.19057	FPGT	NM_003838
230359_at	41.545	6.74773	34.1294	3.65918	53.8293	14.0298	40.8487	6.24298	C10orf23	N45097
223877_at	22.755	3.3166	20.4913	3.40965	53.724	25.6019	17.3207	6.65447	C1QTNF7	AF329839
201905_s_at	43.4761	13.2208	46.5557	10.428	53.7073	8.33738	33.7497	2.9229	CTDSPL	BF590317
227629_at	28.5385	28.2047	11.4025	0.889599	53.6636	41.99	10.1139	1.3695	PRLR	AA843963
227409_at	44.7335	5.54411	37.1463	6.95355	53.605	26.8623	22.4062	5.8007	LOC90673	AA167748
238987_at	25.8513	7.45782	35.0794	4.48077	53.4281	23.7762	43.5687	10.4029	B4GALT1	AL574435
211602_s_at	11.8108	1.69874	15.4339	2.9271	53.3723	34.2858	12.7995	2.81904		U31110
206012_at	32.8458	2.08399	33.3761	3.30299	53.2975	13.1301	25.7444	10.1112	EBAF	NM_003240
1555980_a_at	41.6183	2.2697	36.6999	1.56064	53.2368	12.4801	46.8262	10.3409	FLJ39609	CA447406
221685_s_at	25.2191	3.88769	27.1698	7.02902	53.2175	6.848	43.6609	14.9456	FLJ20364	AF269167
226861_at	41.3301	11.0021	33.2298	11.3034	53.2019	2.29012	31.7377	11.8883	ASB8	BF223343
205493_s_at	31.7929	7.74276	18.7237	3.73705	53.1468	17.5576	18.9254	6.31112	DPYSL4	NM_006426
206637_at	15.3393	3.4785	36.3391	23.3536	53.143	28.278	22.0233	4.2529	GPR105	NM_014879
59631_at	35.5753	3.20502	46.0894	9.28671	53.0519	9.555	31.8088	6.3193		4854760_RC
236615_at	37.1067	3.7092	38.9317	5.06533	52.9905	9.90259	32.722	7.0538		AI369187
228414_at	33.5359	4.62594	33.2189	6.03959	52.9235	11.0977	17.7962	7.0614	LOC142955	AI832576
214071_at	21.2829	4.72701	30.3384	12.4113	52.9059	28.9736	13.864	1.72458	GNAL	AI082827
232176_at	15.3183	2.25357	42.522	21.9822	52.8904	32.8353	12.2692	4.03797	FLJ22774	R70320
203426_s_at	45.577	10.03	36.6476	4.81644	52.8748	9.39404	34.5693	7.08521	IGFBP5	M65062
231869_at	32.6036	8.39361	21.8558	5.09854	52.8619	16.3669	18.4459	1.86343	KIAA1586	BF339845
236632_at	34.2565	6.71772	34.1678	4.37111	52.8593	10.077	30.073	3.81601		AA149654
226097_at	37.9871	5.03579	42.1191	5.09335	52.8513	10.0796	43.4484	5.31434	FRCP2	AI686488
1558250_s_at	30.1483	14.1771	34.8578	22.3648	52.8319	33.5676	12.5281	2.53701		AI538880
229839_at	10.2518	0.94332	9.70345	1.17961	52.803	46.7078	12.4958	2.32704	MGC45780	AI799784
214985_at	17.3579	2.7994	44.3569	3.2502	52.7535	28.4743	21.3269	7.39531		AF070571
238617_at	16.1313	2.10144	17.4042	2.56551	52.7175	21.5482	17.4104	2.99994		AW207243
229430_at	27.0945	6.58523	26.6088	5.50184	52.6682	14.8408	17.4442	4.19826	MGC33510	AI421311
244419_at	13.8875	2.36946	12.4466	0.923795	52.6324	26.5936	11.8523	0.756035	FRZB	BE549700
231872_at	38.4288	10.4343	38.5393	12.8674	52.5991	20.834	18.529	6.98946		T52285
233010_at	29.8939	3.418	40.9813	6.72551	52.5656	15.5138	33.3351	3.85372	ABHD5	AU158573
230750_at	21.2126	0.785164	19.2749	3.86225	52.4924	22.4329	17.2521	4.38395	RAB23	AI290475
241864_x_at	9.25656	0.98708	12.2048	3.03163	52.4698	34.2821	7.04921	0.762119		AW025980
205223_at	45.7675	8.1182	41.643	7.95517	52.4532	2.53368	37.1825	7.19265	KIAA0645	NM_014662
243650_at	21.6042	4.69423	25.7867	5.08805	52.4515	25.1366	17.7168	3.64465	KIAA2028	AI217992
237483_at	36.2864	5.39384	43.9449	12.5749	52.4438	12.6667	21.7791	9.2415		AI990790
65472_at	30.1619	8.86635	47.0368	33.9118	52.3862	12.9393	19.7877	10.1281		4865207
220032_at	15.2806	1.37569	16.0989	0.669953	52.3164	35.8501	19.8483	2.40132	FLJ21986	NM_024913
238599_at	14.3447	4.47735	31.6663	23.8963	52.2988	27.5921	10.3877	2.31666		AI168124
227350_at	16.3851	2.68386	45.3248	14.807	52.0988	18.696	22.8787	2.16556	na	AI889959
1561615_s_at	10.7823	1.38178	10.1839	0.985692	52.0951	28.2474	11.8654	2.5174	SLC8A1	Y12885
236077_at	36.7641	4.88473	45.6674	7.68085	51.9887	7.52954	39.0428	4.49036	CAPN3	AI671238
219499_at	40.2564	6.29189	34.1267	6.92364	51.9795	8.2496	49.8091	10.4741	SEC61A2	NM_018144
210121_at	8.77771	0.551626	8.10584	0.290913	51.9317	37.9882	7.30833	0.968275	B3GALT2	AF288390
228774_at	24.2722	2.19131	32.9475	7.12824	51.9281	15.1632	26.4982	8.44313	FLJ12643	AW268594
231166_at	22.2328	4.17389	25.6442	4.37603	51.9179	17.875	13.5703	2.04151	GPR155	AI733474
223641_at	34.492	14.2191	30.9655	7.54475	51.7953	9.5284	43.7875	10.1683	C22orf1; 239AB; FAM1A	BC000885
1557123_a_at	44.6593	3.43308	49.479	11.8454	51.7691	6.97125	27.1934	9.42169	LOC150356	BC040188
214454_at	19.0745	2.39124	18.6129	1.87312	51.7561	23.9199	22.0016	5.07822	ADAMTS2	NM_014244
206496_at	13.0616	2.25243	13.2279	0.498073	51.7543	26.0928	11.6938	0.935849	FMO3	NM_006894
225617_at	34.5985	3.53537	44.4232	4.81553	51.7303	9.59314	41.2582	9.15012	ODF2	AL138382
223257_at	37.4997	12.7294	46.681	13.362	51.6462	13.1444	23.3543	5.76504	KIAA1333	AI823905
209807_s_at	43.5193	2.5934	43.0301	5.7487	51.5512	10.1029	27.4709	6.08899	NFIX	U18759
231215_at	30.3894	7.66065	41.0532	9.20087	51.5414	6.15549	36.2072	17.644		AI733145
203354_s_at	21.8787	3.36898	35.6337	8.65506	51.4461	24.0871	30.2606	12.1506	EFA6R	AW117368
228182_at	22.1987	2.02261	21.7015	2.13274	51.4269	18.8374	24.3018	3.53858	ADCY5	AI935802
1555125_at	42.8758	7.19283	44.657	4.16017	51.3615	10.036	23.6615	10.3588	C21orf66	BC030539
225717_at	15.507	1.70928	19.5983	5.73281	51.3157	23.6854	9.30399	1.31702	KIAA1715	AI814587
213709_at	36.9967	15.8849	39.8369	11.4074	51.072	16.0794	20.2869	4.79916	KIAA1701	H11725
237719_x_at	15.2804	4.40069	12.8333	1.47254	51.0512	26.8409	9.74536	1.00009		H05023
204938_s_at	9.95315	1.1986	9.30411	0.808672	50.9468	39.0338	10.3344	0.640375	PLN	M60411
241745_at	14.3458	4.33994	25.4005	20.5587	50.9234	37.3236	8.37572	1.62022		BF671564
240289_at	26.0151	3.43166	23.5962	5.28759	50.8013	13.6856	37.3167	10.0723		W86910
1557459_at	19.9564	8.66976	40.3091	8.22233	50.7961	17.2166	25.2535	20.0265		AL831884
1553722_s_at	20.5967	5.50935	27.7424	5.76081	50.7859	7.28491	22.3343	7.33331	FLJ39176	NM_173557
226429_at	38.7465	6.04501	40.6718	14.0908	50.7797	11.6335	23.0827	5.74494	LSR7	BE218238
226069_at	17.5147	4.50861	19.0188	6.57943	50.6906	20.5729	16.6712	7.892	PRICKLE1	AA404269
235855_at	45.3741	7.92892	46.6225	6.45199	50.4183	6.92475	32.2134	8.23971	LALP1	AA535888
219151_s_at	29.6424	4.03761	37.4246	11.2434	50.3124	15.3131	17.7793	4.01914	RABL2B	NM_007081
236644_at	9.64886	1.68256	9.60203	1.438	50.2804	23.5966	8.28674	1.35041	LOC285671	BF433928
229146_at	26.3405	7.58699	39.7381	8.92205	50.1909	12.5125	47.4396	14.0019	C7orf31	AA778688
235997_at	49.1962	7.94583	47.097	5.14432	50.1584	2.13211	34.6074	8.51649	ZNF74	AI554700
201868_s_at	29.5994	5.23098	25.1265	2.65393	50.138	18.9192	22.7657	5.8653	TBL1X	AI082187
